# Supplementary material for: Exploring hub genes related to adipocytokines in keloids: a combined analysis integrating single-cell, Mendelian randomization and bulk transcriptome data with experimental verification
Source: Front Mol Biosci. 2026 Mar 11;13:1740876. doi: 10.3389/fmolb.2026.1740876 (PMC13012983; doi:10.3389/fmolb.2026.1740876)
Supplement: Supplementary file 1 [file Supplementaryfile1.zip]

Archive with 21 entries (21 files):
- Supplementary Table 21.csv
- Supplementary Table 2.csv
- Supplementary Table 1.csv
- Supplementary Table 3.csv
- Supplementary Table 4.csv
- Supplementary Table 5.csv
- Supplementary Table 6.csv
- Supplementary Table 7.csv
- Supplementary Table 8.csv
- Supplementary Table 9.csv
- Supplementary Table 10.csv
- Supplementary Table 11.csv
- Supplementary Table 12.csv
- Supplementary Table 13.csv
- Supplementary Table 14.csv
- Supplementary Table 15.csv
- Supplementary Table 16.csv
- Supplementary Table 17.docx
- Supplementary Table 18.csv
- Supplementary Table 19.docx
- Supplementary Table 20.csv
