# Supplementary material for: Exploring hub genes related to adipocytokines in keloids: a combined analysis integrating single-cell, Mendelian randomization and bulk transcriptome data with experimental verification
Source: Front Mol Biosci. 2026 Mar 11;13:1740876. doi: 10.3389/fmolb.2026.1740876 (PMC13012983; doi:10.3389/fmolb.2026.1740876)
Supplement: Supplementary file 1 [file Supplementaryfile1.zip › Supplementary Table 21.csv]

Glycolysis / Gluconeogenesis	Citrate cycle (TCA cycle)	Pentose phosphate pathway	Pentose and glucuronate interconversions	Fructose and mannose metabolism	Galactose metabolism	Ascorbate and aldarate metabolism	Starch and sucrose metabolism	Amino sugar and nucleotide sugar metabolism	Pyruvate metabolism
0.0550837957639812	0.0249468839130979	0.018350817081126	0.017213612331119	0.0214567009669468	0.0228754010252818	0.0115007045520791	0.0120667195431768	0.0269970518318449	0.042340858256498
0.0563743188243884	0.0267064225710752	0.0191978082675907	0.018884189065154	0.0218216829215368	0.0229477706505787	0.0125314979683445	0.0140871235798245	0.0302995865453703	0.0422010365563389
0.063057216552372	0.0310196984954823	0.0197428899798813	0.00840507447261377	0.0254277149278486	0.0110610213030216	0.0294119030342122	0.00829248443536981	0.0195322658940492	0.0568183826671536
