# Supplementary material for: Exploring hub genes related to adipocytokines in keloids: a combined analysis integrating single-cell, Mendelian randomization and bulk transcriptome data with experimental verification
Source: Front Mol Biosci. 2026 Mar 11;13:1740876. doi: 10.3389/fmolb.2026.1740876 (PMC13012983; doi:10.3389/fmolb.2026.1740876)
Supplement: Supplementary file 1 [file Supplementaryfile1.zip › Supplementary Table 2.csv]

	baseMean	log2FoldChange	lfcSE	stat	pvalue	padj	gene_id
1	10.4575159810458	1.71657345679653	0.304313607414125	5.64080414077748	1.69257807568512e-08	5.14157809503454e-05	DCC
2	19.7336340908897	1.06733596311412	0.190113657757337	5.61419929375341	1.97474513956006e-08	5.14157809503454e-05	ENTPD3-AS1
3	43.6292523753522	1.01078799455396	0.18480188016996	5.46957635725539	4.51112545572951e-08	8.8091002336758e-05	SMC4
4	30.1534618796321	1.1168569123328	0.212438557129621	5.25731735059442	1.46171949823861e-07	0.000228349820014835	GPC6-AS2
5	258.225299286723	0.672284070221385	0.132353929667493	5.07944170536027	3.7854565571155e-07	0.000492803352793819	C10orf55
6	488.08153915554	0.538990861095512	0.108574654517622	4.96424200924383	6.89698988397083e-07	0.000673404849796201	HIF1A-AS2
7	61.9336053088913	0.831911814638718	0.171526790500229	4.85004011450682	1.23436508152883e-06	0.00105122108786444	BBOX1
8	18.9260106340369	0.77956138484757	0.162012468164582	4.81173698345021	1.49624178280859e-06	0.00105122108786444	RNF13
9	22.7570799596289	1.95729426466329	0.406810081835247	4.81132192160362	1.49935290590773e-06	0.00105122108786444	WTAPP1
10	65.2518990375519	1.29764906175023	0.278720214114505	4.65574076093788	3.22817919059393e-06	0.00154696741316753	KIRREL3-AS2
11	8.97827531227312	0.964480317604507	0.211645287214362	4.55706021286289	5.18745566910775e-06	0.00213259032796845	CYFIP2
12	10.9509801870225	1.1185932397772	0.251273252564841	4.45170040328327	8.51929731793514e-06	0.00332721156751957	CSMD2-AS1
13	80.4685286197181	0.507272526772621	0.114765348269814	4.4200844106709	9.86623550976706e-06	0.00350296207121775	CACNA1C-AS4
14	114.246435722972	0.51253795847808	0.117157074558498	4.37479307510503	1.2154772147476e-05	0.00392999836972946	ANGPTL1
15	13.4541189632477	1.12700630239827	0.258749576823244	4.35558703606363	1.32710770708642e-05	0.00392999836972946	FMO2
16	1.15711725563956	2.55702719432803	0.587537773514673	4.35210689353945	1.34835489865911e-05	NA	TGFBRAP1
17	124.924231553552	0.762672223135169	0.175308057604741	4.35046873233135	1.3584682624849e-05	0.00392999836972946	SYTL4
18	57.2610813295492	0.954858832998491	0.222060781283344	4.29998862239486	1.70806878399393e-05	0.00460059492130228	DSG2-AS1
19	9.38595595264529	1.14795976094608	0.268002229972918	4.2833963025684	1.84061902385415e-05	0.00463776619204024	TENM3-AS1
20	29.0231145259593	0.535133640577204	0.126509859041446	4.22997578711939	2.33716466348144e-05	0.00533331184553777	DNALI1
21	4.9604869286069	1.13353827047262	0.268295324548934	4.22496468165578	2.38978254504957e-05	0.00533331184553777	HOXD3
22	7.0100428465729	1.39901960832456	0.332237152017194	4.21090657631257	2.54347921910671e-05	0.00536949085957905	MTR
23	119.605243695649	1.04577632896184	0.249046725560078	4.19911695931761	2.67957895489449e-05	0.00550794505702129	THSD7A
24	122.265971090256	0.54210805725528	0.1299566229873	4.17145386509664	3.02662340445141e-05	0.00579163553237153	NCOA3
25	27.831665272177	0.754416076427644	0.181587287767737	4.15456437343013	3.2590785704296e-05	0.00592015411944782	MRM3
26	20.0785353713138	0.815843875367842	0.198092119887084	4.11850746931724	3.81334211740014e-05	0.00642913475758754	CDKN2B
27	105.934738347392	0.623053125633998	0.151307965171115	4.11778140648038	3.82537278401829e-05	0.00642913475758754	TRPA1
28	47.3157189953466	0.836362819829877	0.203590945863387	4.10805508213067	3.99004956771367e-05	0.00649297441112739	UNC5C
29	2.49297269896274	2.0815090325246	0.509134926432938	4.08832496939055	4.34499198815272e-05	0.00692627192233895	SRGAP3
30	3.800806557722	1.41790966774667	0.35157638554635	4.03300598685896	5.50678761726613e-05	0.00860270361569315	SORBS2
31	33.5400655384832	0.543827845452594	0.135401089978713	4.01642147443635	5.90885401634166e-05	0.0090498154356166	SEMA5A-AS1
32	23.5293522448916	0.514534755887595	0.128963709594381	3.98976392278043	6.61390902610118e-05	0.00939295334597752	MSC
33	48.193206719481	1.00050912122744	0.252674548242668	3.95967511641323	7.50517941252488e-05	0.00993609430359862	GPR39
34	9.18653243261065	0.886706724944751	0.22417425214808	3.95543518690554	7.63954580613381e-05	0.00994541538195186	VLDLR
35	19.9113218976882	0.563522550272535	0.14332944020707	3.93165946548319	8.43615085951844e-05	0.0108024220268358	TESK2
36	4.16880625740822	2.02902815267975	0.526330223278119	3.85504776838093	0.000115707034286044	0.0137260778991363	LOC101928269
37	5.4927365342025	1.88710343828773	0.489588191143723	3.85447090518928	0.000115980174285366	0.0137260778991363	LSAMP
38	17.8331357965576	1.04535201776452	0.272311658518237	3.83880742915205	0.000123633345908053	0.013995653114316	GPC6-AS1
39	44.6909127809615	0.573095277501892	0.14999811505895	3.82068319509657	0.000133082510537324	0.0148501069972434	CALCRL
40	27.6905919114907	0.54455461958739	0.143667366125785	3.79038493063635	0.000150414002832637	0.0160942983030922	IDI2
41	11.3095806911008	0.799090205238427	0.212837200076577	3.75446681760012	0.000173710854674143	0.0183358849440505	LANCL2
42	9.45255307135237	0.814295373548946	0.217519659818286	3.74354839571376	0.000181439636025154	0.018896333293233	BAALC-AS1
43	1349.67593638609	3.27627801204223	0.876168163189059	3.73932556521718	0.000184514632890447	0.0189637341777274	TSIX
44	6.2720616075031	0.895447354934	0.240670248538194	3.7206400058705	0.000198718538613831	0.0200850890303975	ATAD1
45	4.10558053695177	1.10014225181562	0.296542524245308	3.70989710367999	0.000207343500559184	0.0200850890303975	BDNF-AS
46	4.68069053043231	1.0253063357877	0.277786956949052	3.69098084031262	0.000223390965973827	0.0212793516490434	ERMN
47	37.5553442917689	0.635300830904172	0.174663650497354	3.63728130664368	0.000275530960319739	0.0247376130006607	PRICKLE2-AS2
48	10.3978873538681	0.873963201502748	0.243221965419875	3.59327415183913	0.000326548695493928	0.026569498546907	SLC35F2
49	26.4104437980056	1.08411399731061	0.30368103759031	3.56991008036914	0.00035710378658542	0.0284626293573338	IDH3A
50	12.6860437268099	0.78167741775539	0.219556967641664	3.56024874159838	0.000370503671147689	0.0288153558915332	GALNT13-AS1
51	72.9366061342185	0.679847369060882	0.19108527559723	3.5578218517154	0.000373942776006551	0.0288153558915332	RTRAF
52	7.24911347891127	0.988774175377096	0.279031484456259	3.54359357440933	0.000394713210293285	0.029362903672389	SUPT3H
53	14.4410377325058	0.995027164389682	0.281168741860777	3.53889681265629	0.000401802882142349	0.0295285014496852	PMEPA1
54	33.5363859740405	0.862280284376384	0.243779619696252	3.53713032061819	0.000404500019858702	0.0295285014496852	FIBIN
55	25.4804841237716	0.74280072006836	0.211053729759211	3.5194863455662	0.00043238329211621	0.0308866160471934	FMO6P
56	4.55429650912265	0.964910750236894	0.277192475034415	3.48101350917659	0.000499520296685561	0.0334069535083427	CYP2R1
57	58.0963512843429	0.575858028953657	0.165653831897502	3.47627351783789	0.000508433460638811	0.0334069535083427	RICTOR
58	3.66461396219874	1.10284347794305	0.317584041418519	3.47260357610254	0.000515436080306608	0.0334069535083427	PPIE
59	13.8113195575328	0.880925660898599	0.25427763831972	3.46442442489164	0.000531367422380636	0.0334069535083427	LINC00601
60	25.8624604802062	0.579474994190133	0.168667949690582	3.4355963610939	0.0005912511556359	0.0349878666450248	STK32A
61	4.83716569366309	1.07640743114527	0.314352613645567	3.42420385395276	0.000616603485510434	0.0356916554253628	ST3GAL4
62	4.58256526210158	1.34579502466832	0.394521459293953	3.41120867563654	0.000646755731447501	0.0364041269950048	LINC00900
63	29.1440856931196	0.56351028619665	0.166703750183919	3.38030959456488	0.000724042224645234	0.0378270043938288	DIO2-AS1
64	3.14143021426897	1.39524691415203	0.413171364403927	3.37692065413323	0.000733021921703495	0.0378270043938288	PTX3
65	22.2936746185096	0.598793038531689	0.177788896914157	3.36800018969019	0.000757155440233375	0.038524171906433	ZDHHC17
66	14.3593807132357	0.577716212704989	0.171666014446391	3.3653499475017	0.000764466348162479	0.038524171906433	TYR
67	1.24396417753123	2.26984448447789	0.678398458327334	3.3458868554543	0.000820198565680864	NA	LIN52
68	5.89951743300263	1.44741167262577	0.435823122870146	3.32109885105162	0.000896637741454456	0.0424462872636409	IGF1
69	0.856163839904063	1.9821856899829	0.597980085124349	3.31480218036142	0.000917079988239924	NA	FAM114A2
70	0.934967723702799	2.08119715475854	0.628086657928678	3.31355097021479	0.000921193152362305	NA	PPP1CB
71	47.7953264811906	0.621516170535134	0.188671794971235	3.29416577941547	0.000987142600134032	0.0453562991155701	TFB1M
72	17.0854881225557	0.555113661007021	0.169653657501323	3.2720406337405	0.00106774229073999	0.0476150720254342	HOXD8
73	44.1653641437064	0.503916564686402	0.154952938577728	3.2520620087087	0.00114571023724672	0.0494052454571959	LOC101929452
74	8.41333353529961	0.777839659919145	0.23960461029382	3.24634680011083	0.0011689634452111	0.0494052454571959	HECW2-AS1
75	2.09187458268375	1.51800680397551	0.472128751713554	3.21523906024792	0.00130335930240438	0.0530236432868782	ADAMTS6
76	1.12457190497334	1.71608013936304	0.535461064008556	3.20486447047365	0.00135126090736935	NA	OSBPL3
77	9.88369789171281	0.755810619492718	0.237611525134847	3.18086683322194	0.0014683510835041	0.0578082923921575	ZFPM2
78	12.3901396747732	0.621387927432756	0.195405311780142	3.17999506652052	0.00147277559672761	0.0578082923921575	GFM1
79	8.20760393392396	1.29190532130055	0.410475262336831	3.14734026588046	0.00164763101754193	0.0625854973199577	LINC00607
80	7.36947445112873	1.43686429635765	0.456747520767917	3.14586118374959	0.00165598583564298	0.0625854973199577	LINC00707
81	15.8251934096413	0.596511233755038	0.189899457254586	3.14119504278168	0.00168259936926819	0.0626556576088408	DBIL5P
82	17.587185531929	0.611319406681853	0.194634209225557	3.14086310476597	0.00168450750196602	0.0626556576088408	DLD
83	13.8994246390717	0.97602615467144	0.311236373036973	3.13596429989079	0.00171290053400095	0.0633506166324624	MESD
84	23.6211737620308	0.871023046596832	0.277913410751676	3.134152627759	0.00172351183533156	0.0633506166324624	TARID
85	17.2433260711537	0.672226410935834	0.214811994824488	3.12937092495732	0.00175181017470051	0.0633506166324624	LZTS1-AS1
86	12.0490757162988	0.630837245437681	0.20225914694892	3.11895533504349	0.00181493471510846	0.0638579056743791	TES
87	16.0269275325526	0.53754515409893	0.173436205440416	3.09938258124314	0.00193924427989077	0.0663441019309907	MYH1
88	4.65813288591407	0.887935787634989	0.286670114968304	3.09741316332596	0.00195217581168852	0.0663441019309907	STXBP5L
89	5.47283248939266	0.855390488491131	0.276524545234691	3.09336188498256	0.00197902646907193	0.0663441019309907	ELF2
90	8.20421953016651	0.786818891313188	0.256169765844997	3.07147445256781	0.00213004391036528	0.0703797077374219	HLTF
91	6.85284085040664	1.03093439639565	0.336887847837585	3.06017092338894	0.0022121070755428	0.0716961343031734	HMGB4
92	20.859519340457	1.1646505125938	0.382874031744592	3.04186342251259	0.00235118549172405	0.0742755421901285	SLC15A1
93	4.35414557045203	0.968968718491743	0.319030412319326	3.03722993506299	0.00238763249001073	0.0748987846565212	VCAN
94	9.31013993923895	0.606647922183517	0.200368909939408	3.02765495089517	0.00246459323836775	0.0753076622002042	EIF1AX-AS1
95	18.6946086647166	0.609349264320139	0.201320078680622	3.02676845903096	0.0024718321835982	0.0753076622002042	RNLS
96	12.7860824073832	0.769830647854965	0.255126628825425	3.017445303139	0.00254915039858143	0.0756919687337991	MMP13
97	3.84497380059576	0.998567383689457	0.331167099756437	3.01529766822813	0.00256727162910656	0.0756919687337991	BAALC-AS2
98	24.9511674848104	1.1001901775928	0.365478345349203	3.01027459381103	0.00261011600827574	0.0756919687337991	HEPHL1
99	9.31726831177039	0.627020028339165	0.208328527039029	3.0097655719598	0.00261449399615274	0.0756919687337991	MIR5692C1
100	1.87327790752727	1.53376031181248	0.509632422622447	3.00954225777104	0.00261641679146406	0.0756919687337991	SPO11
101	1.97473113073041	1.43262965908949	0.477529451730992	3.00008649497191	0.00269902949751378	0.0766622523821096	MXRA5
102	8.12301659408535	0.686381919194394	0.229287173063891	2.99354695695574	0.00275755071766967	0.0772015364004221	SMIM3
103	21.9306674100498	0.576912147915306	0.1942468639542	2.9699946561368	0.00297804929464757	0.0786280127441178	LEF1-AS1
104	10.192364224942	0.597687126381193	0.201278326431855	2.9694559616857	0.00298327569653561	0.0786280127441178	NALCN-AS1
105	1.91844867844574	1.58487259609988	0.533852911537386	2.96874394022835	0.00299019655350004	0.0786280127441178	MYCL
106	13.7312033351168	0.663778642757783	0.223663013661697	2.96776222358243	0.00299976287258317	0.0786280127441178	MYH8
107	23.6979856364575	0.912927325165507	0.308873285226581	2.95566942442371	0.00311991289318077	0.080427853493845	FADS2
108	11.7956235504079	0.849660330477987	0.289334570217395	2.93660149162122	0.00331830218273971	0.0844275516266444	KCNJ15
109	144.374667904997	0.512808678341911	0.174788873989785	2.93387483216971	0.00334759176702748	0.0848962314683495	GLS
110	18.3945825904535	0.900522672351472	0.308192510435531	2.92194859336093	0.00347848948253726	0.0857112976280712	LAMP5-AS1
111	11.8126860956599	0.647855998094184	0.222162780752434	2.91613201770335	0.00354400506989257	0.086506948752909	SH3D19
112	2.46490870375693	1.08030661876327	0.371090330853106	2.91116886899137	0.00360079349493158	0.0872799015228076	RMDN2
113	61.3614585373121	1.59911970606101	0.550413208844154	2.90530764953679	0.00366892279663223	0.0879885297632376	RN7SL2
114	15.9120429615458	0.520098320067829	0.179241088990467	2.90166904808021	0.00371180449493546	0.0879885297632376	PIK3CA
115	3.41749758024076	0.894660098872046	0.308491200211529	2.9001154595612	0.00373025227730575	0.0880271919578103	DLEU7-AS1
116	2.19492961531565	1.33027538220962	0.460021192086067	2.89176978168591	0.00383078540647117	0.0895171716240841	HR
117	2.2883492069804	1.17739066653797	0.407933376848068	2.88623273642176	0.00389883727494883	0.090367412328265	CEP44
118	0.734921992240007	1.88716493656147	0.653953326498518	2.88577924462282	0.00390445918013164	NA	RAD51AP2
119	5.49483787993328	0.770740499332921	0.268606472083899	2.86940405178391	0.00411246082312692	0.0938642462906467	WASHC4
120	14.4052132865815	0.729810672190329	0.255091605874451	2.86097486308319	0.00422340536830112	0.0953439865080926	DCUN1D5
121	12.1570909087535	0.545750341875176	0.191959298929035	2.84305238099944	0.0044683726018132	0.0977659898956944	PIK3R3
122	1.04099622515462	1.57093372703795	0.55391286084931	2.83606653333387	0.00456729302033747	NA	PRDX2
123	3.54467937520143	1.07490095589106	0.37949030478966	2.83248594845353	0.00461875961449073	0.0995546845870113	CD69
124	7.1291137595523	0.650046892281099	0.230123092347255	2.82477905911407	0.00473132283011509	0.100543396584069	CMC2
125	22.2974400894965	0.535057313688943	0.189539057506208	2.82293961323206	0.00475855335301288	0.100543396584069	SCN8A
126	10.7734727834839	0.687750285071367	0.243963267669523	2.81907309916428	0.00481625485321382	0.101128404995842	TFPI
127	15.6723241349954	0.679371314564138	0.243050991568718	2.79518018083074	0.00518707964412649	0.105511143490292	TMPRSS11D
128	20.2447007442244	0.589269445472045	0.212635187143246	2.77126967266745	0.00558381607620587	0.109491577705364	FANK1
129	1.48755409966434	1.51887713841075	0.549924854996915	2.76197215784923	0.00574533775853628	NA	MIR3689B
130	1.49943742347444	1.35432001096343	0.491971062696359	2.75284485949392	0.00590798858719377	NA	TP53
131	1.55601818484616	1.33817254332438	0.488353042994625	2.74017447524967	0.00614065770267109	NA	TMEM108
132	1591.34960056472	2.29633646974002	0.840842701574228	2.73099411511904	0.00631435991492493	0.119340086363383	RPS29
133	4.32006932228506	0.937942853303154	0.343649165004516	2.72936165374017	0.00634570689480533	0.119340086363383	SUPT20HL1
134	3.32792069211663	1.26438023801174	0.463515451322922	2.72780601898612	0.00637570887435552	0.119340086363383	DMP1
135	1.61533244306479	1.41748535139352	0.522214962294851	2.71437138676464	0.00664016783763772	NA	FCGR3B
136	0.882923159814559	1.59073470185764	0.587519515859795	2.7075435945812	0.00677831677644094	NA	SEC22A
137	2.95384571931907	0.984888119188945	0.36454627146023	2.70168205326547	0.00689896997406996	0.125612714376365	HMBS
138	1.16140245841413	1.61605726094093	0.598534107588218	2.70002534601211	0.00693341936587636	NA	WDR76
139	5.96180172648014	0.72835316178447	0.27039940742682	2.69361966697944	0.00706807676667211	0.127502881349829	PMP2
140	1.67829912581582	1.28801935176367	0.47891541589375	2.68945059820213	0.007156973950112	NA	SUMO1
141	6.24765274480541	1.04637269389368	0.390792510092303	2.67756588693713	0.00741592653734734	0.132173520588958	CNTN4-AS2
142	4.76517157518205	0.716739382794732	0.268191522423772	2.67249082415889	0.00752904335576406	0.132173520588958	DSTN
143	3.57013147293879	1.62487707949465	0.609051424440377	2.66788158485576	0.00763311556756504	0.132173520588958	RNF39
144	11.9049296402981	0.781735012409246	0.293026381837801	2.66779737546622	0.00763502887107225	0.132173520588958	MMP12
145	10.9515581503276	0.589582661408069	0.22201759345533	2.65556730091615	0.00791751330756674	0.135056264234051	TOMM34
146	1.51277737994413	1.67201111168612	0.63015353677428	2.65333924847118	0.00796997230923875	NA	NBPF25P
147	1.54466626328026	1.264976171256	0.477248372672581	2.65056151825549	0.00803580915008723	NA	SPATA5L1
148	8.89893301175732	0.511750243368019	0.193617374852025	2.64310082583824	0.00821505681556631	0.138276419446695	FTX
149	4.06080678444296	0.813581032541823	0.308217041299405	2.6396367608743	0.00829949292170514	0.138816572187235	ISLR
150	13.6326690939298	0.553030532790327	0.20965892877039	2.63776284670415	0.0083454922067533	0.139287691510577	NDRG1
151	0.96254969022191	1.65840804384895	0.629619565232148	2.63398429055723	0.0084389392314285	NA	LINC00937
152	2.06977404210393	1.34174419254486	0.509544158597348	2.633224559454	0.00845784065452871	0.140263680153978	MALT1
153	13.9725698042661	0.506533378005977	0.192551411080612	2.63063965703121	0.0085224345574971	0.141035458323326	PAQR8
154	0.780887156892839	1.55089992899955	0.590518352504381	2.62633654385542	0.00863094347876873	NA	ZNF214
155	11.8515962250535	0.507297012047045	0.193238360191842	2.62523968607171	0.0086587990263422	0.142087981501594	LRRC61
156	17.758111556088	0.51011260788937	0.194996087552121	2.61601457902596	0.00889627589947214	0.14357192365863	NXPE4
157	1.7399222961509	1.34109536302562	0.513096193430671	2.61373087580083	0.00895595511740529	NA	SIX4
158	0.683100794583062	1.60132891448611	0.615430299243567	2.60196632576316	0.00926909531064838	NA	INPP5B
159	7.43863435881731	0.755062325687174	0.290766873292172	2.59679624827297	0.00940977230989841	0.148184942565759	NAA35
160	1.12847304251564	1.49301463997254	0.575005893683624	2.59652058591598	0.00941732623999628	NA	RPL35
161	10.2926258863563	0.638906304649589	0.247192166967801	2.58465432981463	0.00974766692314524	0.151127340563533	NDST1-AS1
162	4.31650496938393	0.712699182312935	0.27605845286636	2.58169664762249	0.00983159616707284	0.152068510219814	MBOAT4
163	22.5902800119996	0.765447703202781	0.296642397475554	2.58037188789192	0.00986939682478468	0.152297168188019	FAM216B
164	0.800155076985254	1.62523216323803	0.630137255952647	2.57917167709913	0.00990375535234603	NA	HLA-DPB1
165	1.31258506536789	1.28455505448357	0.498753125090334	2.57553284353037	0.0100085767455608	NA	RIOX1
166	3.08162674908615	0.848561112212876	0.33053951788646	2.56720018725373	0.0102523405080195	0.156424484483294	LOC101928796
167	1.21886294172781	1.73750829491339	0.677490846169952	2.56462254026902	0.0103288100005029	NA	SORCS3-AS1
168	9.07778296966918	0.51763029176692	0.201942503192978	2.56325579599391	0.010369561954986	0.1575810280747	SPATA13-AS1
169	20.3636686302751	0.519932231231967	0.204292706306509	2.54503570211601	0.0109266565853961	0.162878081275819	SERPINB1
170	3.35393638829654	0.983669784438231	0.387246594588417	2.54016380824141	0.0110800560380476	0.163536410211314	BCL9L
171	11.2220977818494	0.512249848933843	0.201877557557546	2.53742840527394	0.0111670206738095	0.163957891885575	NRP1
172	2.07510600347703	1.03577765729964	0.409053533291354	2.53213228343364	0.011337121166195	0.16471964673594	KDM4A
173	2.44414527251248	1.05706420026694	0.418139609007697	2.5280173834177	0.0114708672281516	0.165007263202748	SMN2
174	5.32746796483659	0.8391409699954	0.334791854221604	2.50645575576029	0.0121948318731696	0.17193832447893	CCN4
175	8.29217637774886	0.577478464305435	0.230875588314836	2.50125389401478	0.0123754422261375	0.173876902615383	WDR11-DT
176	4.72759804911547	0.834039468908932	0.333708228317047	2.49930747322338	0.012443629312764	0.173876902615383	ZFHX4
177	1.10562945811167	1.47676095437332	0.593303624782895	2.48904758489163	0.0128085821046641	NA	YTHDF2
178	4.44825140925654	0.724958341543585	0.291651687963083	2.48569911117864	0.012929723436696	0.177493971465787	CCDC175
179	10.3596273161783	0.680588196115194	0.273971244020294	2.48415923557576	0.0129857726198046	0.177597558398062	ROR1
180	1.54345677303424	1.22326611980765	0.493620005009832	2.47815345284332	0.0132064332843706	NA	RPS24
181	10.5784473502877	0.567559214044592	0.229107837032145	2.47725796461935	0.013239617193734	0.179220982901248	STRBP
182	4.83427523543035	0.702207614645454	0.283530744103963	2.47665422268272	0.0132620315090156	0.179220982901248	COL16A1
183	1.2777871558977	1.29181145031906	0.521913062323859	2.47514680810472	0.0133181417707447	NA	GARIN4
184	8.17032357284244	0.546249537296848	0.22099196043339	2.47180728305948	0.0134431963845055	0.179495396511748	C11orf71
185	13.2523420245973	0.878782201255664	0.356596794419481	2.46435810699384	0.0137258898173908	0.181409349177055	MMP3
186	4.65174312609264	0.843350926232363	0.343035645876251	2.45849355998589	0.0139521278872405	0.183777522642893	ATE1
187	2.18463601703115	1.02437340285435	0.417695216332685	2.45244226603365	0.0141890146871458	0.185025699033883	EZH1
188	1.06118649997522	1.47999626192495	0.604369307534313	2.44882763481652	0.0143322015709867	NA	UBR2
189	2.36611603961091	0.968621367440142	0.395645422921366	2.44820566932896	0.0143569676871467	0.185973921400171	DPH5-DT
190	15.1010090732142	0.511472630866216	0.209133278620967	2.44567786742926	0.0144580114133697	0.18633964291771	C6orf89
191	8.40703749682518	0.63943323164357	0.262905810937801	2.43217610657852	0.0150084080624712	0.190001094612581	FZD1
192	1.20345950004684	1.26906362680669	0.523684651408347	2.42333553865632	0.0153787148492373	NA	ATP2B4
193	23.320370459421	1.21094599373012	0.502142484615308	2.41155853334703	0.015884501914889	0.197569816014647	LOC100506071
194	6.85600879077011	0.570272769931617	0.237303228183215	2.40313953711294	0.0162549835992832	0.200385203292225	CRTAC1
195	22.6858056771698	0.518857736173736	0.216541766921911	2.39610927512587	0.016570149463097	0.2009467596283	PAQR5
196	6.15939649983496	0.582543291916965	0.243221220162224	2.39511705240365	0.0166150601250709	0.2009467596283	MIR4253
197	1.03500484555129	1.30725341944972	0.545873043857851	2.39479387040429	0.0166297112697419	NA	RPL26
198	7.90528413527233	0.67438894252897	0.281784291450923	2.39328082859589	0.0166984545527083	0.2009467596283	SLC25A11
199	8.27981907374226	0.582464615471526	0.244019395375325	2.38696032573821	0.0169883244971914	0.201665353567723	DSG4
200	6.7796220767575	0.691862417649256	0.290363610647094	2.38274491802673	0.0171840968851348	0.203377819638325	BNC2
201	2.43881985649465	1.06754508657239	0.448033887797958	2.38273290402042	0.0171846576573159	0.203377819638325	ETV7
202	0.688384476709579	1.46960133333153	0.618790884558545	2.37495633824659	0.017551026144853	NA	POT1
203	2.71726092260994	0.874930501298539	0.368479549238961	2.37443435627724	0.0175758611150791	0.205824664422612	FKBP2
204	2.24405752741441	0.955735361515782	0.404944571789991	2.3601634102443	0.0182668866097467	0.210131277383311	FSTL1
205	8.29902103641284	0.529814162070491	0.224558665252824	2.35935745999375	0.0183066122222995	0.210131277383311	ETFRF1
206	4.2362931458148	0.921326811089865	0.391057450922166	2.35598838205806	0.0184734954576552	0.211268628140183	TENM3
207	2.53794662269743	1.12539709971869	0.477935910808736	2.35470295131068	0.0185375177607684	0.211532350058557	SEPSECS
208	3.27900376694806	0.944394721281042	0.402052141845104	2.34893592892457	0.0188271461724278	0.213533812819389	HASPIN
209	1.15278660496856	1.32370228977292	0.563961199768843	2.34715134714139	0.0189175687650741	NA	SMIM21
210	1.27524159393714	1.15691927997936	0.493274571222979	2.34538601313057	0.0190073895193583	NA	RPS26
211	3.16741450131591	0.899159654052028	0.38340033091099	2.34522399058851	0.0190156519296719	0.214951168194888	POLR3C
212	1.28115548903045	1.18209593902371	0.505028558971103	2.34065166815912	0.0192501178543683	NA	RAPGEFL1
213	3.28655516952309	0.778946976212875	0.333292112601478	2.33712994325873	0.0194324284923259	0.21777144756608	NUDT18
214	5.54241710413097	0.647774039603142	0.277652818614445	2.33303606581662	0.0196462524967623	0.218695055198604	NEAT1
215	1.79305412459292	0.997973174481753	0.427934097132987	2.33207211383209	0.0196968977755114	NA	MYOF
216	1.55467445129622	1.17965869157651	0.507143333401893	2.3260853764229	0.0200139965206503	NA	GRK6
217	6.00112353094078	0.675873355353588	0.291927516871881	2.31520948280532	0.0206014705494866	0.223997081513001	CCDC198
218	5.59430917669122	0.634060927402881	0.274452785856715	2.31027324216672	0.0208730313544868	0.22472673331264	LINC00941
219	0.977925106285356	1.31121948069733	0.568007800825508	2.30845329728162	0.0209739375558834	NA	LOC401127
220	2.63247297655622	0.782541506639025	0.340058047818503	2.30119978532808	0.0213803410304618	0.227420011951649	NAB1
221	1.94412227219081	0.988138132956746	0.429465477705329	2.30085579459484	0.0213997834828399	0.227420011951649	FABP9
222	1.09036383416607	1.43696408129311	0.625511112223143	2.2972638746352	0.0216037212809025	NA	STT3B
223	4.39628727440474	0.77549855686547	0.337776759316591	2.29589080798366	0.0216821254567939	0.229112435723914	LINC00547
224	6.95391991735195	1.04474762789616	0.455132762431193	2.29547884515149	0.021705697405671	0.229112435723914	RFPL1S
225	2.73987798390229	0.76197995859937	0.333693423346393	2.28347310821404	0.0224025151497476	0.232619448591749	GORAB
226	5.69204608128173	0.596813940462348	0.26230876139314	2.27523448813767	0.0228918670124339	0.234349113019818	TUSC7
227	2.47235913153444	0.932370583965469	0.410725641827862	2.27005691637882	0.0232041299271575	0.234883209187847	GALC
228	6.37715507521508	0.613661533581605	0.270455733395122	2.26899066208767	0.0232688937302063	0.234883209187847	MIGA1
229	18.418124510226	0.571474850659507	0.251999440287287	2.26776238077358	0.0233436934435048	0.234883209187847	C10orf90
230	2.07614421603444	1.07699947644177	0.476224076560882	2.26153932455382	0.0237258804313419	0.234883209187847	MIR3689F
231	4.26605326403525	1.1132640153004	0.492593509483371	2.26000544844366	0.0238209126877073	0.235525505067951	DYNC2H1
232	1.15573595608128	1.48583083758069	0.658962302355768	2.25480400361127	0.0241456338767944	NA	ZNF696
233	1.30269208241994	1.17321797127014	0.521850348752852	2.24818853541817	0.0245641704148765	NA	RRAGD
234	2.04501648247186	0.99176178356026	0.441345963301133	2.24713006581546	0.0246317159553133	0.239546529980468	PPP1R1A
235	6.83325450161021	0.555695799598572	0.247553448392244	2.24475079304119	0.024784135298341	0.239546529980468	LRRC41
236	4.29974447652057	0.607232934918828	0.270542400988342	2.24450190691179	0.0248001263678784	0.239546529980468	ARHGAP24
237	3.76345932835291	0.680031916618739	0.304358066810401	2.23431540272715	0.0254623275752362	0.241954064099963	ACRV1
238	1.59577383517839	0.977945792839423	0.438208061297743	2.23169284002503	0.025635270795831	NA	DNAJA1
239	4.30163022110578	0.758195090894924	0.340697821518509	2.22541807727331	0.0260531850981266	0.243422761724243	GRASLND
240	1.78483354121187	1.02386268174297	0.460119161264552	2.22521200579667	0.0260670092641237	NA	GGT5
241	1.53604892760524	1.00676330190321	0.453157995541386	2.22166068304816	0.0263062455121502	NA	PLEKHA5
242	1.00141148358761	1.23796974736312	0.557809610831063	2.21934101407594	0.0264635333186336	NA	TLK1
243	0.718953543956915	1.30542914394137	0.590682099236729	2.21003674502449	0.0271026122226796	NA	CCDC82
244	5.25987510704151	0.553499396174003	0.251269982583827	2.20280747617495	0.027608321012066	0.251137258106084	PLEK2
245	4.26425656759802	0.787635736104736	0.358991491320793	2.19402341043484	0.0282337266047461	0.254071012107917	GALNT1
246	6.21552675008108	0.530979760112786	0.242815250205867	2.18676446253933	0.0287597230035521	0.257617197684341	DSP
247	2.28823314678649	0.839754214729517	0.384210782928588	2.18566019498105	0.0288404751236763	0.257830692601146	FAM124A
248	1.87956257426038	1.27901447449685	0.586214278205945	2.18182074720383	0.0291227647441509	0.257942282974227	LCLAT1
249	10.2332049404329	0.768549196727622	0.353626617840958	2.1733352580186	0.0297550936779311	0.260265438654334	RFX7
250	1.63383990482943	1.10507080192574	0.508956102382173	2.17124973402116	0.0299122997330073	NA	FYB1
251	3.48435732111221	0.720419339449201	0.332146145720716	2.168982987552	0.0300839755203402	0.262048980547915	VCAM1
252	0.867391519522221	1.39861420196839	0.646080388929731	2.16476807829638	0.0304054505705833	NA	LINC00485
253	5.25426038737442	0.625134743933364	0.289643865606401	2.1582875322582	0.030905483471332	0.265277726807225	PDLIM3
254	6.88089476474919	0.595005296268653	0.276004588055701	2.15578045444873	0.0311008123928007	0.265314653205751	COL12A1
255	2.03775803718405	0.880713434571009	0.409386426194165	2.15130101590936	0.0314524481401653	0.266170175972731	RAI14
256	2.79599386231495	0.904814213348127	0.420906895914371	2.14967780792121	0.0315807090310507	0.266491495352535	LINC02120
257	3.6110563220989	0.719730747675601	0.334832389628308	2.14952546399278	0.0315927697729417	0.266491495352535	WDR53
258	0.891360901157362	1.23837893968266	0.576351439011712	2.14865246420854	0.0316619594989244	NA	GRIA1
259	2.25086051457811	0.845007516355314	0.394016515413929	2.14459923200834	0.0319849037681323	0.267683289873216	ADTRP
260	5.8941929980361	0.571532988359147	0.266820498177296	2.14201304721115	0.0321924321400036	0.267683289873216	RRAS2
261	1.27153631943982	1.02414828960531	0.480577725811096	2.13107731507283	0.0330827732326216	NA	MAPK11
262	9.09417017318329	1.39010065545224	0.655670346616988	2.12012128141014	0.0339958186802381	0.274319565817499	APOB
263	5.36950777678368	0.647352896571313	0.305600926470344	2.11829494121031	0.0341500968045536	0.274713085623448	DNAJB3
264	7.46587921387578	0.518610818063565	0.245621734965665	2.11142071012592	0.0347361665179844	0.278419047092898	BPHL
265	1.07559344516784	1.08269760759959	0.513100294735722	2.1101091126	0.0348489585612528	NA	CNTN1
266	2.59654526984221	0.739748241375813	0.350773916782817	2.10890321652345	0.0349529365186723	0.278873735594841	COL8A1
267	2.8833899166929	0.708159977542871	0.336754928014595	2.10289417802426	0.0354750208790436	0.281257252342891	AIFM3
268	1.29891836705665	1.17239701392378	0.557895039417567	2.10146520597808	0.0356001492058906	NA	LINC03041
269	1.6740337645952	0.941288723116153	0.449978189736883	2.09185410445461	0.0364515687267793	NA	ABAT
270	1.44702655181775	1.056644489227	0.506340266950209	2.08682689921422	0.0369037846695916	NA	CWF19L1
271	1.3924349144479	1.08125225397394	0.518504107644703	2.0853301604215	0.0370393415082638	NA	APOL1
272	3.85755439114892	0.58365637424585	0.280255321389533	2.0825880177833	0.0372887923405309	0.287342272634143	DNAJC16
273	2.15422088852898	0.813412808139864	0.391711295621292	2.07656204258729	0.0378419992711776	0.289818718927142	PCDHGB8P
274	2.09565164743145	0.838439122760174	0.40454253280334	2.07256111477347	0.038213143055261	0.291174340628804	CD207
275	4.40036919365092	0.568385393608161	0.274782801061687	2.06848969954478	0.0385939982082164	0.292152648444309	EIF4G2
276	0.849872343724673	1.16959874814697	0.566931325954826	2.06303425935608	0.0391093733214882	NA	SPPL2A
277	1.22464973633269	1.08229943698708	0.5255867692428	2.05922123676425	0.039473049663943	NA	RPLP0
278	1.02245694589548	1.22351551222984	0.594321210405612	2.05867717794359	0.0395251739058001	NA	RNF216
279	1.49991786721533	1.45067233826785	0.705335863268792	2.05671143892342	0.0397139911867293	NA	EIF3B
280	3.46129217054702	0.654116399638378	0.318119845526532	2.05619488641372	0.0397637349863948	0.296368830132376	RHBDD1
281	3.78136968765949	0.65656901015278	0.320328676996099	2.04967290568486	0.0403963606986329	0.29823816012951	MIR7849
282	1.70729926754178	1.04106260030178	0.508461485503917	2.04747582655159	0.04061138798084	NA	C1orf74
283	4.05967526789539	0.592483390057835	0.289729477043059	2.04495378276537	0.0408594147936973	0.299392953990215	RNF113A
284	2.52502710409178	0.739177161637296	0.362309466468414	2.04018175081753	0.0413322266744377	0.300519292629246	RAC1
285	2.51183145273276	0.775528038317321	0.380408351888777	2.03867248041933	0.0414827260748628	0.300855685581015	LINC01625
286	1.89889671179939	0.993493157476329	0.487654377460249	2.0372895300367	0.0416210364236218	0.301138252558257	SATB2
287	0.782611728434635	1.18493067992088	0.582561810200555	2.03399992785822	0.041951602726065	NA	LINC02900
288	3.81116684016932	1.36511578781475	0.672607574640736	2.02958729470733	0.0423985074482698	0.303209307577648	RAD17
289	6.20565034828344	0.52232415738534	0.257378972443439	2.0293971664687	0.0424178534946994	0.303209307577648	PANDAR
290	3.71083305998154	0.659276788464144	0.324933037228862	2.02896201040891	0.0424621598663272	0.303209307577648	DSPP
291	6.23080122531455	0.510095273536874	0.251523962079776	2.02801860037131	0.0425583496654608	0.303209307577648	PIP4P1
292	4.92943257133648	0.606903155460624	0.299426496046306	2.02688527392969	0.0426741468759828	0.303300965649046	CKAP2
293	1.48266580257825	0.885100439754878	0.437452712875041	2.02330540811552	0.043041669665757	NA	TK2
294	1.03597647467196	1.24057026887584	0.613396145147256	2.02246179518788	0.0431286666521588	NA	DCAF6
295	3.71495219020618	0.610182083207286	0.302116021456767	2.01969455398314	0.0434150803568815	0.305784664262941	SMPD4BP
296	1.53392471648185	0.921760725101423	0.457411274470358	2.01516835405673	0.0438870121316673	NA	RAD51B
297	1.02603347155447	1.27334421697452	0.635098519541162	2.00495541682962	0.0449678134648283	NA	TNFRSF19
298	1.77830463547409	0.828920135927847	0.413763442524491	2.00336726432467	0.0451378824751777	NA	SRSF11
299	3.90938121579446	0.588481472020516	0.293829373387647	2.00280001020911	0.0451987587813446	0.311954509695878	LINC01338
300	23.0529513215354	0.722377846342385	0.360702213777516	2.00269867705318	0.0452096408879444	0.311954509695878	AKR1C2
301	3.69324989106042	0.724036771344979	0.362960562020091	1.99480838170209	0.0460637828634349	0.31501148258675	ZNF474
302	3.39489137785028	0.617723055520996	0.309951919328053	1.99296412443634	0.0462653756558005	0.315618335517305	GPR26
303	0.904376558098656	1.17993403238809	0.593086934477635	1.9894790523877	0.0466483516993203	NA	CEP350
304	4.12780146542934	0.636235947225147	0.320394465290902	1.98578944441964	0.0470567083179884	0.316589103076492	TPTE2P3
305	2.41320915470841	0.761430991243876	0.383671861531116	1.98458909184854	0.0471902069473231	0.316671310135072	ELOVL5
306	0.950722439102904	1.14550182435146	0.579591172293341	1.97639625845043	0.0481099149925837	NA	PDXK
307	4.99366308985437	0.524319047974321	0.265490936036364	1.97490376056569	0.0482790705694758	0.319582898489979	CANX
308	6.22703508547032	0.644810584689461	0.32667324083099	1.97387022900681	0.0483965007194303	0.319793158691612	H2BC18
309	0.703026976755087	1.38709646861819	0.705677889915675	1.96562268485404	0.0493422117084442	NA	ZNF701
310	1.88174022337579	0.816456689016458	0.41572751003963	1.96392268805744	0.0495390583158354	0.324224222158767	LINC00515
311	7.30784774074891	0.635981890352131	0.323864138252776	1.963730512996	0.049561352100572	0.324224222158767	ZNF354C
312	57.3635949654415	-1.47261913758642	0.2271074755586	-6.48423894442189	8.91807915180406e-11	6.96591162547415e-07	PTPRT
313	5.5735949861025	-1.74698810267885	0.347709105351725	-5.02428057186389	5.05323177689234e-07	0.000563868477275801	MTCH2
314	17.1906283811185	-0.851002612075948	0.177423261373285	-4.79645456570379	1.61498566820807e-06	0.00105122108786444	PLXDC1
315	2.41970388938932	-2.48002870785399	0.522981922009817	-4.7420926106265	2.11521883196459e-06	0.00127092109972888	WDR87
316	11.4936177025054	-1.25903855643926	0.271593186580012	-4.63575162651714	3.55642798821347e-06	0.00154696741316753	SLC7A14
317	41.8000708839995	-0.507302127042304	0.109444166328605	-4.6352596402364	3.56489738023499e-06	0.00154696741316753	GPR17
318	8.38822398866342	-1.01804972428259	0.230230440182238	-4.42187281350269	9.78490520647873e-06	0.00350296207121775	GAS6
319	36.3096086243996	-0.670850245177541	0.152868252750347	-4.38842096450938	1.14176612356096e-05	0.00387753703962375	LINC00710
320	2.97602663629114	-1.45320021377101	0.333731645441446	-4.35439741367284	1.33433447913737e-05	0.00392999836972946	FAM229A
321	176.510543062866	-2.57084634299836	0.59738217989841	-4.30352030828163	1.68105430949441e-05	0.00460059492130228	RNA28SN5
322	20.462187606376	-0.620017267775541	0.144453574619949	-4.29215593595922	1.76946607829556e-05	0.00460709984585554	NICN1
323	9.65985309280233	-0.961574664646123	0.228236867156937	-4.21305583372269	2.5193875309664e-05	0.00536949085957905	S100A3
324	2.71515244700139	-1.35302753682031	0.328788137799516	-4.11519571805642	3.8685102241277e-05	0.00642913475758754	AQP9
325	1.30529542479098	-1.92589145159554	0.471235924796055	-4.08689437764966	4.37186028924883e-05	NA	TSPOAP1
326	1.40345045806539	-3.91816166156292	0.975226626848858	-4.01769348138416	5.8770575338756e-05	NA	REP15
327	24.4266101816309	-0.529706360028857	0.132047411164271	-4.0114861424272	6.03377192716076e-05	0.0090634216390486	TRAPPC14
328	7.68152736020648	-1.24985466716739	0.314483090536695	-3.97431437421451	7.05822846222112e-05	0.00984496830685878	RBPJL
329	14.0780191243676	-0.72310651389042	0.182242432494216	-3.96782738242571	7.25308370859067e-05	0.00993609430359862	HDAC7
330	5.33405453336081	-0.97728718404701	0.24659200212577	-3.96317469999924	7.39596184290371e-05	0.00993609430359862	WDR75
331	1.73516261233098	-3.15040436301738	0.801034089514691	-3.93292171239062	8.39195753152806e-05	NA	L2HGDH
332	7.68300970659664	-1.04713367782571	0.267783187488335	-3.91037871961743	9.21515213404773e-05	0.0115861147013163	DMXL2
333	21.5088172479024	-0.532777633726712	0.136364821521489	-3.90700202429226	9.34483710386538e-05	0.0115861147013163	CARD14
334	25.8172806041317	-0.669073760965474	0.172255043569941	-3.88420418409293	0.000102665604350619	0.0125300161809794	CD5
335	3.22005659681395	-1.22356941666187	0.318239547805538	-3.8448062948152	0.000120647703396447	0.0138735655982012	REPS2
336	49.950765531459	-0.545794369986649	0.141966099214135	-3.8445401614043	0.000120778704478003	0.0138735655982012	OBSCN
337	7.97245783458371	-0.768440603856357	0.202308430466889	-3.79836174934947	0.000145655635566323	0.0160241714001204	AKNAD1
338	4.06007857738381	-1.42793051110548	0.376491341553908	-3.79273134200623	0.000148999331078117	0.0160942983030922	LOC283788
339	7.14196264582629	-0.937815401689515	0.252773663275141	-3.71009934159444	0.000207177935315179	0.0200850890303975	PBOV1
340	10.0639409298836	-0.908387787837843	0.244930762975132	-3.7087533505543	0.000208282193248265	0.0200850890303975	ATP13A2
341	7.89823612385041	-1.00777343623834	0.274066767543617	-3.67710921419157	0.000235892061818909	0.0219351535103274	ITGB8
342	8.45055904817332	-0.882255386473653	0.240677964587878	-3.66570902319359	0.000246654252763611	0.0225850837198586	PRPS1
343	28.9656421517983	-0.625921647661946	0.170847321084121	-3.66363161968315	0.000248664345142471	0.0225850837198586	MYO7B
344	22.061929716917	-0.601835644862442	0.166192010212861	-3.62132718709884	0.000293095558814444	0.025534707060889	CNTNAP1
345	18.3357462462633	-0.608884683509168	0.168184399483382	-3.62033984947178	0.000294216314873897	0.025534707060889	ELMO3
346	10.7577989389388	-0.646228640917019	0.17940081769261	-3.60214991898356	0.000315596258854039	0.0264419203889722	MYO1F
347	2.27936140591912	-2.3934781166043	0.664548840641876	-3.60165870471234	0.000316193300662023	0.0264419203889722	POM121L9P
348	3.67242793895922	-1.31310916284265	0.364751974150532	-3.60000563643483	0.000318210282494352	0.0264419203889722	ADAM11
349	9.44762962804052	-0.712488762047472	0.198066463333074	-3.59722059988182	0.0003216356905315	0.0264452250393847	OSCP1
350	7.14878071415289	-0.946217655500449	0.263937122964002	-3.58501163032493	0.000337063184249858	0.0271422735275839	FER1L6-AS1
351	1.96537751509704	-1.53983374601903	0.432761458751615	-3.5581582298502	0.000373464325225582	0.0288153558915332	MAPK13
352	1.95611102748513	-1.63825177396051	0.461811135662794	-3.54744969847746	0.000388980021929009	0.0292146437623797	BMP3
353	5.64213571890768	-0.948270008910054	0.269555274362027	-3.51790559896994	0.000434967067621466	0.0308866160471934	BTG2-DT
354	3.33877039488989	-1.15722820995485	0.329518534217268	-3.51187593348491	0.000444955664314145	0.0313112494951152	PLEKHN1
355	14.7817729175041	-0.608173203216883	0.173579378158751	-3.50371806644373	0.000458810829760892	0.0316550182134251	CACNA1H
356	7.67397222025712	-0.992888921851878	0.283530770444067	-3.50187360721664	0.000461998729526368	0.0316550182134251	NHLH1
357	7.01907033268846	-0.740574433560472	0.213779993470517	-3.4641896163338	0.000531831486587611	0.0334069535083427	TSNAXIP1
358	2.37707295656543	-1.49467204611092	0.43183133302817	-3.46124037741703	0.000537692470410686	0.0334069535083427	PRODH
359	10.4691470400824	-0.824072139793611	0.238191884071042	-3.45969865013465	0.000540780223853149	0.0334069535083427	DGKQ
360	6.06803612368264	-0.824266207294706	0.238453185462643	-3.45672130861023	0.000546790018863866	0.0334069535083427	CDKN2C
361	7.97853438116086	-0.810587133599736	0.234499014586742	-3.45667607613719	0.000546881799033867	0.0334069535083427	LINC-PINT
362	7.64554480542571	-0.76368260580124	0.220947477422027	-3.45639884515426	0.000547444635650732	0.0334069535083427	CIITA
363	4.0751343245654	-1.13712659088013	0.329696644421661	-3.44900868759168	0.00056264859967585	0.0340685907912253	CD300LB
364	3.14255747206458	-1.12990734771104	0.329987986190703	-3.4240863152456	0.000616870244837277	0.0356916554253628	ANKS1A
365	20.8308384092294	-0.623737048346855	0.182335818259783	-3.42081470497578	0.00062433854380484	0.0358581497474971	CHAD
366	3.00844865098179	-1.09707213924118	0.321128436895639	-3.41630330171511	0.000634775034739195	0.0361914437689624	MTCL1
367	28.4485085788301	-0.572069366548429	0.167780719207901	-3.40962518964747	0.000650522140150102	0.0364041269950048	DMAC2L
368	2.17174242850268	-1.22161291450865	0.360436767312961	-3.38925721594864	0.000700822382280939	0.0378270043938288	ANKRD11
369	2.45309800418264	-1.37515112589326	0.406758833478804	-3.38075294919176	0.000722875053665663	0.0378270043938288	DOK7
370	15.4043244318516	-0.69369152705107	0.205348903283446	-3.37811167217952	0.00072985435000776	0.0378270043938288	GRID2IP
371	103.928772383109	-0.532946746527835	0.158281552118717	-3.36708061927587	0.000759684762641026	0.038524171906433	LOC100288162
372	3.02192325680251	-0.999544887094862	0.297369580522112	-3.36128828422831	0.000775798067789044	0.0385971892197467	LINC02881
373	12.9444503384249	-0.777660479301589	0.232686130718494	-3.34210069547468	0.000831468912829001	0.0405912729881708	SCTR
374	4.62129346749694	-0.872179628772686	0.261560728911484	-3.33452056202154	0.000854465828165164	0.0411989665666549	SNHG16
375	17.1504582948423	-0.538991636649499	0.16259710458048	-3.31489074199792	0.000916789501140774	0.0426252547226821	CISD2
376	12.9610954492497	-1.24174045008977	0.376425413759976	-3.29876890533632	0.000971098201589511	0.0448831245716904	RBM25
377	4.38394084308106	-0.887132824563512	0.270624892469254	-3.27809026164989	0.00104511970713452	0.0473292796128364	USP20
378	35.1938345551998	-1.6031909495474	0.49106631022333	-3.26471377932299	0.00109574740335609	0.0483552710034711	TMEM198
379	10.7745386973194	-0.633310187916194	0.194095477443842	-3.26287967270867	0.00110286334983933	0.0483958743010955	TFAP2E
380	9.6248645840128	-0.650209712797225	0.200144371224812	-3.24870346749285	0.00115932263759288	0.0494052454571959	GIT2
381	28.1204454102315	-0.652945397439107	0.202088103529344	-3.23099374003624	0.00123360641573993	0.0509825381658442	COL18A1-AS1
382	1.47665390906362	-1.74307023391276	0.540384600709562	-3.22561048487316	0.00125704307141436	NA	RTP3
383	3.39787584846761	-0.988428535568021	0.306449420851041	-3.22542145070157	0.001257873477725	0.0515370847082581	NHS
384	9.88380363957642	-0.701465177876102	0.218748030306087	-3.20672683038364	0.00134254415404674	0.0540547030271089	KCNMB1
385	10.7320359533625	-0.513593040057563	0.161169274484404	-3.18666843727253	0.00143921658459079	0.0572435341164106	ZCWPW1
386	7.80777626654179	-0.879218513568008	0.275983688978982	-3.18576259640825	0.00144373015246868	0.0572435341164106	ARL2BP
387	6.98895301090658	-0.749774384961226	0.236597553418836	-3.16898621362301	0.00152971650940756	0.0594458490297634	TMEM254
388	82.879930116709	-0.682397038335425	0.2164307718959	-3.15295755939756	0.0016162530323089	0.0621899134747034	CEMP1
389	11.2091019044527	-1.52118420827587	0.483838347776995	-3.14399264809203	0.00166659626712984	0.0625854973199577	COL6A1
390	1.76429804338738	-1.30018755806407	0.414722092577365	-3.13508149513768	0.0017180637573898	NA	IL17RD
391	1.89274547485843	-1.30623570856796	0.416898305846845	-3.13322383480212	0.00172897535847632	0.0633506166324624	BTNL3
392	2.88713935059383	-1.0066417496305	0.322079180422325	-3.12544806004084	0.00177534418737372	0.063611070860441	TRMT1
393	36.2830977573877	-0.65293393381516	0.209055046006767	-3.12326320883938	0.00178857719558082	0.0637925866423826	THRA
394	1.92406837764561	-1.20713187759364	0.386955239722736	-3.11956462576545	0.00181118525109705	0.0638579056743791	MIR378H
395	9.23236275527187	-0.679348049867978	0.21833618507898	-3.11147714531255	0.00186153883027998	0.0652039453063538	C20orf204
396	1.35734828198112	-1.46252941403765	0.470145674614886	-3.11080053057099	0.00186580927692403	NA	AKR1C3
397	9.54694321551397	-0.74298870685594	0.240069156799183	-3.09489447441783	0.00196882931248538	0.0663441019309907	GNAS
398	5.49368360781929	-0.715207559358494	0.232960417031066	-3.07008189834722	0.00214000080197667	0.0703797077374219	KIF1C
399	6.8889612620347	-0.673694152558424	0.219482935071979	-3.0694602855456	0.00214445915267013	0.0703797077374219	NAA15
400	5.62341171520985	-0.751477579523818	0.245296555460697	-3.06354721578723	0.00218729685698159	0.0714852541836117	GVINP1
401	9.48841432471756	-0.627843937807641	0.205041646504439	-3.06203129223336	0.00219840469049454	0.0715489126560535	SLC12A4
402	1.0292562202063	-1.76236051800314	0.576231712109679	-3.05842334076139	0.00222504999652278	NA	ACTBL2
403	5.11549470796371	-1.06673322967535	0.348940559966965	-3.05706286989492	0.00223517389673778	0.0721443938323092	HAND2
404	446.741479661684	-0.546339645466727	0.178982225316659	-3.05247990128702	0.00226958929418512	0.0729537529912755	KRT10-AS1
405	2.23628502448246	-1.32402868061521	0.434679879473821	-3.04598566240964	0.00231918893967765	0.0742425606877957	GRIN2A
406	3.79365844306945	-0.926642517613575	0.304665032100293	-3.04151254650233	0.00235392754964923	0.0742755421901285	UTP25
407	5.64412716379396	-0.667711081381948	0.219572501463978	-3.04095948686675	0.00235825559635794	0.0742755421901285	METTL21C
408	4.79044331370069	-0.831545680846721	0.274096934573497	-3.03376497858551	0.00241522503707178	0.0751606484644129	SRSF8
409	4.80574112735504	-0.780136083317777	0.257385756511282	-3.03099943793347	0.00243745701633196	0.0753076622002042	ADAM15
410	14.4882478297149	-0.549798629441187	0.181408912997924	-3.03071453521956	0.00243975793716682	0.0753076622002042	CCR7
411	2.84891977653762	-1.00669583391627	0.332748703898732	-3.02539370438132	0.00248309668701251	0.0753076622002042	CRISP3
412	1.60181315584416	-1.67501568250586	0.554271638255678	-3.02201225337314	0.0025110038351948	NA	FHIP2A
413	2.04910063203936	-1.11639527561055	0.369489552479178	-3.02145288850479	0.00251564783891372	0.0756919687337991	RNF26
414	4.71200083599981	-0.806102283910123	0.267231642437863	-3.01649264494402	0.00255717421551668	0.0756919687337991	COMT
415	12.6365800744075	-0.545542413854753	0.180935429418677	-3.01512211073041	0.00256875813738202	0.0756919687337991	SLC6A8
416	1.45449744479998	-1.28727853847466	0.427059663016154	-3.01428266341784	0.00257587692446635	NA	C1D
417	3.11666548589007	-0.85992665055596	0.285460298601506	-3.01242118350192	0.00259172728126039	0.0756919687337991	FBXO5
418	16.5836532560329	-0.500703236516348	0.166492152689923	-3.00736838599753	0.00263520207184729	0.0759541084250892	SLC9A9-AS1
419	2.39602473564579	-0.982705908919406	0.32704816056095	-3.00477430368016	0.00265777985855002	0.0763232296879933	ACTR6
420	3.89894824151012	-0.901616999743857	0.300525094718615	-3.00013880900046	0.00269856595850982	0.0766622523821096	DNAAF3
421	2.80519079174003	-1.07097807060418	0.35735914474674	-2.99692364487604	0.00272719011560002	0.077181456496202	MFF
422	6.43085664904214	-0.6667246813964	0.222627984835916	-2.9947927790291	0.00274631347551851	0.0772015364004221	LGI4
423	12.5551960063101	-1.14721537144725	0.383796905423269	-2.98912095234861	0.00279781353041183	0.0772216306927448	YY1
424	6.20703040380238	-0.677010148434044	0.226614634691673	-2.98749526638105	0.00281273650556462	0.0773601579048071	PCARE
425	0.94931059907307	-1.85020608969213	0.619391945244471	-2.9871329517562	0.00281607225996681	NA	LINC03009
426	13.327845436684	-0.548755779813372	0.184224091690029	-2.97874059130493	0.00289435702671645	0.0784993844988965	IQGAP2
427	1.7633458077588	-1.52974613201018	0.51390988707178	-2.97668165274375	0.00291386404165297	NA	KLK12
428	8.24463947308049	-0.687707441116977	0.231137964546906	-2.97531148751384	0.00292691182272519	0.0786280127441178	HPGD
429	4.42277608329519	-0.901826812833154	0.303453366776494	-2.97187941070823	0.00295982912381187	0.0786280127441178	NCAM1-AS1
430	7.12290003060642	-0.629201118434159	0.211779331507792	-2.97102230871387	0.00296810219418016	0.0786280127441178	HIGD1B
431	3.28896796782583	-0.883374480596236	0.298138023813457	-2.96297154350549	0.003046847350075	0.0790661948552685	LINC01588
432	16.578232466909	-0.734247605063662	0.248164169909474	-2.95871722872606	0.00308922426497774	0.0799004328931825	TBC1D10C
433	1.43490572437124	-1.93284020240371	0.654693075196	-2.95228447593563	0.00315432183242094	NA	BBC3
434	22.2060636383213	-1.15330665220775	0.391859391242429	-2.94316450742975	0.00324875733456754	0.0832001427551051	ZNF486
435	11.0495706581548	-0.523393576324369	0.178228658537804	-2.93664094550402	0.00331788009031675	0.0844275516266444	KLC2
436	3.20033783676699	-1.0878977303176	0.371294246844578	-2.9300150475345	0.00338945590080048	0.0853351096012673	JPH4
437	2.69899180404473	-0.955566070702866	0.326213863377682	-2.92926260339996	0.0033976723961073	0.0853351096012673	ZFP3
438	4.95530302360895	-0.726808329407636	0.248675867629751	-2.92271355614518	0.00346995575241393	0.0857112976280712	PNKD
439	12.7636136517206	-0.660797120213358	0.226132249175927	-2.92217108626231	0.00347600544070057	0.0857112976280712	TDRD10
440	14.8648546874944	-0.673253048501705	0.230764731461008	-2.91748675908677	0.00352864630104235	0.08640205723336	TTLL3
441	12.9223543511025	-0.936035127693826	0.321350630713221	-2.91281559216593	0.00358186056454469	0.0871586070705875	CD200
442	6.63035946552005	-0.717350418258762	0.246474834927739	-2.91044081019092	0.00360919321365598	0.0872799015228076	BROX
443	1.02638296650624	-1.54620404877125	0.532811881816678	-2.90196991009154	0.00370824156844074	NA	KCNK2
444	3.41821174073748	-1.06536020410963	0.367175191784764	-2.90150377243933	0.00371376307829965	0.0879885297632376	C1QTNF4
445	8.29343114604093	-1.00862066432125	0.347628604716045	-2.90143173098522	0.00371461709271702	0.0879885297632376	ZNF469
446	4.27426468621232	-1.00066123806366	0.345763412458448	-2.89406340291691	0.00380291363981239	0.0894715615679958	LONRF1
447	4.5790232419092	-0.881494782414213	0.305380548135839	-2.8865452884776	0.00389496687075047	0.090367412328265	CARMIL3
448	1.02536505569873	-1.74374230636674	0.604505966965062	-2.88457418397579	0.0039194340271523	NA	LOC100506023
449	1.24291801112847	-1.42754318572249	0.496384432193016	-2.87588226612112	0.00402899959791147	NA	FNDC1
450	7.16275479272415	-0.606584504126057	0.211240462657378	-2.87153557843654	0.00408482797323557	0.0935677164191878	LINC00691
451	13.6038941776159	-0.626657040527466	0.218447412269543	-2.86868603302213	0.00412180725613773	0.0938642462906467	RAMP2-AS1
452	1.64159974409311	-1.171859189808	0.409412927677278	-2.86229161462073	0.00420589733544609	NA	RRS1
453	39.7640986506222	-0.635159570272653	0.222482911103477	-2.85486901947826	0.00430545812624649	0.0965521110469111	ST20-AS1
454	3.73257770173142	-0.792680274448467	0.278122639746554	-2.85011056694564	0.00437040334761905	0.0968388355846058	PGLS
455	1.19435088025652	-1.53485145766213	0.538566836100387	-2.84988111926009	0.00437355726585404	NA	CNIH3
456	8.8732528962213	-0.64463603950977	0.226247606419846	-2.84925020737467	0.0043822402280797	0.0968388355846058	DNAJC4
457	9.30671737360254	-1.1506145811037	0.403896832054714	-2.84878337681003	0.00438867506659757	0.0968388355846058	SPART-AS1
458	4.395143120999	-0.869144634947287	0.305094270477762	-2.84877403166651	0.00438880396837159	0.0968388355846058	CACTIN
459	3.10987901715042	-0.840449498372974	0.295159544182378	-2.84744137514206	0.00440722107690877	0.0969712783992518	GBP1
460	1.16689531645086	-1.39176643780299	0.489218525815985	-2.84487680731553	0.00444286023791936	NA	MYBPH
461	5.11494929019418	-0.733156627004657	0.258359992215441	-2.83773281117493	0.00454351986142052	0.0988563611073974	MAPK8IP1
462	3.84724886944509	-0.962216939879073	0.339540028773598	-2.83388366124181	0.00459860700855022	0.0995546845870113	TOB1
463	2.56677802453121	-1.02127935374163	0.360578791259703	-2.83233339979241	0.00462096393655459	0.0995546845870113	SSTR1
464	2.41556139238114	-1.8770596351001	0.662816684029459	-2.83194385465511	0.00462659717130778	0.0995546845870113	SETBP1
465	2.38883613099946	-1.04481398958652	0.369226597997989	-2.82973652291489	0.00465863513905901	0.0996947919758629	PATL1
466	2.21466284437233	-1.01826937042821	0.360747672762243	-2.82266372678534	0.00476264969096217	0.100543396584069	CACNB1
467	1.77898053376936	-1.44870060441333	0.513627746326014	-2.82052637299271	0.0047944932284562	NA	IFITM5
468	7.23655241893202	-0.636968298894934	0.225940327089241	-2.81918817725419	0.00481452839710731	0.101128404995842	DNAJC11
469	2.84016596666122	-1.99846572831971	0.709471075547515	-2.81683890605046	0.00484988448220443	0.101255761048924	CCDC125
470	3.21201845230433	-0.831187175043025	0.295343952207796	-2.81430233742597	0.00488832296265795	0.101549709205642	PHACTR2
471	14.2772077452372	-0.501099399756945	0.178370127539268	-2.80932354912753	0.0049645725187204	0.102588031597156	NAV2-AS4
472	3.55044523301283	-0.897449894223873	0.319573298511663	-2.80827559249641	0.00498075823155963	0.102650930202407	ZFY
473	3.37918848256515	-1.06597807116271	0.380182042844535	-2.80386223185879	0.00504944761029714	0.103629517119962	MAP4K5
474	14.1986422574364	-0.575698785104171	0.205410331898467	-2.80267686529388	0.00506804193314882	0.103629517119962	EMX2OS
475	6.30294272470577	-1.02388518371383	0.366555094724613	-2.79326409167238	0.00521790730929074	0.10586252985161	CIP2A
476	2.47596992275195	-2.71321312311623	0.972637822519152	-2.78954104014684	0.00527828063264678	0.106259407272175	ISL1
477	0.954795031803066	-1.43195271262396	0.513403080407341	-2.78913930841208	0.00528483272163576	NA	RAMP3
478	2.20988799565615	-1.51996420119778	0.546033097506728	-2.7836484787061	0.00537512539611176	0.107654114023151	CFL2
479	4.27355602869383	-0.847755298705205	0.30468867720148	-2.78236561493427	0.00539642088323543	0.107804203373279	BAIAP2L2
480	10.6723689709562	-0.747350446977073	0.268749550280943	-2.78084352586196	0.00542178629145237	0.107929985891727	RAP2C
481	5.93733038280355	-0.784758732468821	0.282387136523606	-2.77901728148732	0.00545236243066397	0.108092393263747	KIAA0087
482	3.0004260517683	-1.0863414258276	0.391089082517085	-2.7777339598329	0.00547394164607262	0.108245463791071	FAM90A2P
483	10.866552276373	-0.534036598454238	0.192584139522974	-2.77300404787764	0.00555414298493601	0.109491577705364	PHB2
484	15.2729469288042	-0.546880431286336	0.197497881399992	-2.76904454574245	0.00562209479348924	0.109650303668866	DNAAF8
485	5.57515303285649	-0.782553107788986	0.282908290389507	-2.76610171696124	0.00567308364953317	0.110229991011203	RUSC2
486	1.7050028781491	-1.30150251381149	0.471063766032887	-2.762900922676	0.00572901538744698	NA	CEACAM8
487	1.05736054956469	-1.39404340953257	0.50483205148327	-2.76140036163842	0.00575540750865606	NA	FGFBP3
488	1.5870362539491	-1.09351099626868	0.396214159401196	-2.75989883330096	0.00578192633554456	NA	IL1B
489	1.99888358771964	-1.09549068551096	0.398124797341368	-2.75162635642522	0.00593001378217995	0.114651825872791	C20orf85
490	4.26081236347938	-0.716016989307641	0.260314561542975	-2.75058369790594	0.00594891919944205	0.114733352757634	HEATR5A
491	7.31099642228719	-0.647642573027688	0.235571501319667	-2.74923990974972	0.0059733647828886	0.114921064825475	PRKG1
492	1.2371856160991	-1.25928632883388	0.459723208153166	-2.73922722738488	0.00615837939259887	NA	SLC25A21-AS1
493	2.04194440442681	-0.964453393542933	0.352296718806586	-2.73761673628424	0.00618861518245608	0.118188932005292	MED25
494	9.55065062828754	-0.526897680040341	0.192702859796327	-2.73424940655906	0.00625226663646557	0.118823490748011	MCM3AP
495	5.18849354956214	-0.922355205252122	0.337779031869889	-2.73064671938372	0.00632101900721131	0.119340086363383	GRIN2D
496	13.9136309507982	-0.510471302150141	0.187871660152318	-2.71712775485283	0.00658511838159658	0.121312169053422	ZNF542P
497	1.80233540294387	-1.88828010944109	0.696600502976342	-2.71070735862679	0.00671398532686342	NA	KDM3B
498	3.9050531717348	-0.880025342115428	0.324856599888813	-2.70896556331819	0.00674933447427013	0.12401540691934	FAM177B
499	1.04537463833459	-1.41825069938256	0.523721089899653	-2.7080267087474	0.00676845751274643	NA	MIDN
500	3.67313381840999	-0.974750343085671	0.360290329004839	-2.70545797268008	0.00682102787951209	0.124775289852152	ZSCAN18
501	2.00981747074235	-0.989103429408795	0.365716804288188	-2.70456106421999	0.0068394697641615	0.124820323195947	SLC9A9
502	1.34863512957128	-1.17621977184258	0.435766951370765	-2.6991945307982	0.00695075335602916	NA	AFF1-AS1
503	8.92986742835132	-0.663156264293776	0.245978362663719	-2.69599430255737	0.0070178867046266	0.126890539467218	MAML1
504	5.85014794405827	-1.10198432150759	0.409647559400927	-2.69007905995862	0.00714350931658202	0.12856670799959	SMG1P5
505	0.937903836245803	-1.47081757753972	0.546784888721799	-2.6899382332566	0.00714652451447419	NA	TEPSIN
506	19.1506386057851	-0.504805189502602	0.187975244635579	-2.68548760493037	0.00724240610311142	0.129451794213738	MTX1
507	1.5140909245057	-1.80650733913551	0.673786479013237	-2.68112732357163	0.00733745922861569	NA	BCORL1
508	1.27043094319616	-1.27240116499508	0.475288574845611	-2.67711287907224	0.00742596119735789	NA	NUDC
509	3.8943281548096	-0.994108309792897	0.372071338009713	-2.67182179393498	0.00754407005140568	0.132173520588958	GOLGA2P7
510	3.51425629597158	-0.767059734308226	0.287301933419616	-2.66987320683256	0.00758798945679562	0.132173520588958	DCST2
511	1.00606891544823	-1.42494681799438	0.533901207149386	-2.66893350101694	0.00760925139645583	NA	GYPC
512	5.22719631167435	-0.647909696751194	0.242890670851222	-2.66749519230427	0.0076418982496846	0.132173520588958	TMEM252
513	2.19330141338927	-1.03145469883945	0.386717440034187	-2.66720502377206	0.00764849971914083	0.132173520588958	TGFBR2
514	2.13823815014558	-1.12009104601656	0.420440646420022	-2.66408839286576	0.00771972749062581	0.132841639453909	CENPX
515	4.22337857011522	-0.731075907874967	0.274425288379781	-2.66402528787078	0.00772117581770253	0.132841639453909	MTCH1
516	14.2707180821924	-0.701762302659587	0.263508098977972	-2.66315269011238	0.00774122784741932	0.132893913661961	ZSWIM1
517	4.97989731079262	-0.82268743561857	0.309893372856147	-2.65474355916757	0.00793687198390265	0.135056264234051	DPP7
518	3.86629410913447	-0.76729096171042	0.289161369857404	-2.65350438092335	0.00796607364932136	0.135056264234051	PTGFR
519	2.03712914275714	-2.3966397350818	0.903267979886878	-2.65329867597205	0.0079709304585709	0.135056264234051	AIRE
520	2.37888972298557	-1.18870950028808	0.449591978363389	-2.64397399752379	0.00819389505063896	0.138276419446695	GSTM3
521	21.7782804047961	-0.73457923602092	0.277995756634361	-2.64241168611465	0.00823179298972133	0.138276419446695	PNMA8B
522	28.3174131680815	-0.891428806436816	0.338527244470593	-2.63325573051256	0.00845706440257501	0.140263680153978	WAC
523	2.79759979744358	-0.827710257805123	0.314755694834625	-2.62969112676423	0.00854624769856612	0.141130530176533	FAM83C-AS1
524	1.74751693035579	-1.08161207387757	0.41157557652469	-2.6279792474826	0.0085893755584677	NA	KRT3
525	1.88501839968945	-0.974411807025143	0.370817415927625	-2.62774013617345	0.00859541501816383	0.141344814119742	TUBB2A
526	1.63388072021399	-1.39034729633032	0.529206983803038	-2.62722779344081	0.00860836852461637	NA	UPF3A
527	5.95051017706281	-0.589034779270567	0.224510125740801	-2.62364460100393	0.00869945083534691	0.142455787159108	ARPC1B
528	6.97169514974348	-0.59971927105086	0.228692818199126	-2.62237911873856	0.00873182374648698	0.142568228466606	CCDC183-AS1
529	2.7816763955778	-0.902435396398951	0.344348346151185	-2.62070489516084	0.00877481827601054	0.142791886570663	GTF3C6
530	6.23193588402581	-1.09261567461023	0.418129445966226	-2.61310387285779	0.00897240280328149	0.144501934631818	CRTAP
531	1.719672165076	-1.26841019650226	0.485605298393252	-2.61201885708232	0.00900092892718768	NA	LINC00671
532	4.44123604340393	-0.688727552790183	0.263698010170836	-2.61180413285634	0.00900658382684128	0.144753963521517	SRGAP1
533	2.16094913822474	-1.02210003523274	0.391573360249663	-2.61023894623746	0.00904789995112795	0.145092224128432	LZIC
534	14672.3081726159	-1.11582413645702	0.428114659551447	-2.60636750357045	0.00915082200196219	0.14616987864484	RNA45SN5
535	1.29407832709944	-1.5051746333819	0.57754365749464	-2.60616598217229	0.00915620793768241	NA	NUPR1
536	3.02494501375516	-0.863951416892231	0.33171757723048	-2.60447885850785	0.00920140975359194	0.146677757612779	GBP2
537	10.1661980704364	-0.702499472509948	0.26979978793308	-2.60378066970235	0.00922017398385287	0.146677757612779	SLC38A10
538	1.82972450620417	-0.977923026185319	0.376910685362886	-2.59457495943312	0.00947079591845472	NA	ANGPTL5
539	3.86564297673487	-0.852549945459432	0.329867511227109	-2.58452232015193	0.00975139926309313	0.151127340563533	PPP5C
540	1.3221242749136	-1.16181802996658	0.452940993305422	-2.56505383071644	0.0103159799131538	NA	RPS6KA5
541	5.53201024590081	-0.754224060976681	0.294391246297529	-2.56197855901741	0.0104077743537598	0.157854612577122	ATP6V1B1-AS1
542	1.66964260631413	-1.39357535587083	0.544086762513312	-2.56131090091855	0.0104277991857684	NA	MYL9
543	9.25657441446424	-0.68377375678681	0.267431309983343	-2.55682013010892	0.0105633822933181	0.159904223048658	OSER1-DT
544	0.938558355271433	-1.29606193005158	0.508307477764369	-2.54975971581592	0.0107797186506454	NA	TPK1
545	17.5680287703635	-0.88427184240593	0.347788618855171	-2.54255543300043	0.0110045144139375	0.163414946933966	MAN2B2
546	4.57663555074855	-0.751826528777755	0.295843234245758	-2.54130039747068	0.011044098588431	0.163536410211314	FRG2C
547	13.937645507476	-1.25626956065339	0.494554644305558	-2.54020374718634	0.0110787907576615	0.163536410211314	PRKAR1B
548	134.864905222693	-0.659428047265844	0.25965342807468	-2.53964699081956	0.0110964405853279	0.163536410211314	RRN3P3
549	4.16516412239848	-0.792945430490666	0.312665128185534	-2.53608528425381	0.0112099430257891	0.163971657255503	PEX11G
550	2.98833845690038	-0.819174236961953	0.323617626858421	-2.53130289877668	0.0113639666034135	0.16471964673594	CRTC3
551	0.954406863563083	-1.41411759640217	0.558935955380397	-2.53001722789468	0.0114056926181857	NA	PKP2
552	2.617503416937	-1.5128761857414	0.598037142685466	-2.52973616144958	0.0114148326303908	0.165007263202748	TNFSF4
553	3.66747667765429	-0.727954865976436	0.287929371978086	-2.52824107862063	0.0114635606549741	0.165007263202748	TTC31
554	7.98413370633419	-0.521419726660452	0.206551114561433	-2.52441013338309	0.0115892631865151	0.16609859587132	ELMO2
555	15.5447085754354	-0.602188255884989	0.239397401611353	-2.51543355037163	0.0118886086021837	0.169173616910794	TSPAN3
556	3.25514906698532	-0.829354227084113	0.33063363140139	-2.50837830250025	0.0121286739012685	0.171625130150015	ZDHHC12
557	4.3804043132971	-0.621263126472499	0.24785180172518	-2.50659112480997	0.0121901631598043	0.17193832447893	PPIH
558	4.76185628369416	-0.707356915581776	0.282986846010882	-2.4996105845661	0.0124329888800191	0.173876902615383	LRIG3
559	2.42555621471465	-0.901080008908568	0.361231330403462	-2.49446804047186	0.0126146085813668	0.175196268991858	LINC01816
560	3.72872520920168	-0.964461652359665	0.386918561147484	-2.49267352152702	0.0126785363605082	0.17558873672328	FAM227A
561	35.9905853884221	-0.525691944776529	0.211228140165921	-2.48874010992851	0.0128196639258989	0.176915892093986	ADIRF
562	5.56793881854172	-0.744004682356242	0.299146883727829	-2.48708819254542	0.0128793466600316	0.177113691481526	SKIDA1
563	1.12985579137143	-1.24483869130217	0.500539010131068	-2.48699635014702	0.0128826720703372	NA	PAG1
564	7.10643147758274	-0.649093185762294	0.261757175970436	-2.47975316571877	0.0131473360646024	0.178287920139947	RELN
565	3.82742538256395	-0.778832408350458	0.314843409333778	-2.47371355175736	0.0133716861606951	0.179495396511748	TMTC3
566	14.2931265624446	-0.733715625265604	0.296664898058888	-2.47321348115799	0.013390412800606	0.179495396511748	NUAK1
567	9.28092302644324	-0.568726076966367	0.2300685587395	-2.47198522076335	0.0134365071019656	0.179495396511748	RPUSD3
568	2.30568744047282	-0.903106120881297	0.365891754260667	-2.4682330507998	0.0135781886156373	0.180663608952283	ZCCHC2
569	2.13364917115496	-0.905380800555057	0.366814925464592	-2.46822235875037	0.0135785942249232	0.180663608952283	MUC6
570	11.0325310859551	-1.04499398794183	0.423476283418388	-2.46765646356019	0.0136000770789838	0.180663608952283	TMC5
571	1.07412434830026	-1.27121001645356	0.515234640711369	-2.46724485507892	0.0136157216649821	NA	POLR1D
572	7.01260101735596	-0.537536362015482	0.218058669724191	-2.46509970319171	0.0136975130896594	0.181341143632762	EZR
573	3.05408573284174	-0.953286114816846	0.386943283643718	-2.46363266947048	0.0137536984660528	0.181469828916112	C2orf15
574	9.99729832584333	-1.27606096166805	0.520507961992069	-2.45156857309993	0.014223508242232	0.18516637146679	SMAD1
575	0.900845431757517	-1.31947763087299	0.538698058096552	-2.44938256420539	0.0143101365918838	NA	CRHBP
576	3.21623499914174	-0.722665119238897	0.295098543489247	-2.44889422595618	0.0143295522052922	0.185927130025809	VWA8
577	5.28933877258118	-0.752410182740684	0.307789331526593	-2.44456225629664	0.0145028047987975	0.18633964291771	SRSF5
578	2.98384209056898	-0.953493096885853	0.390272936212347	-2.44314429316989	0.0145599146343259	0.18633964291771	TOM1
579	7.91702936460703	-0.724360953894314	0.296535692218047	-2.4427445764663	0.014576049394792	0.18633964291771	KLK10
580	6.82532837269942	-0.563433141722779	0.230844097339931	-2.44075178103035	0.0146567249853319	0.186759671876717	SLC25A25
581	2.6879550680438	-0.797026096010411	0.327368350848538	-2.43464615300936	0.0149063586366782	0.189322873676575	FBXO30
582	2.93596652276839	-0.832908461817478	0.34233325547781	-2.43303403478856	0.0149728934046401	0.189859205168252	C4orf36
583	22.5808175901427	-0.587837002877512	0.241852470880671	-2.43056025326923	0.0150754992048858	0.19052269658922	ATP2B1-AS1
584	11.1388438406053	-0.580826721782258	0.239022327825253	-2.43001031354232	0.0150983931876491	0.19052269658922	RNASE2
585	11.5278629737795	-0.506604924078149	0.208615872158021	-2.42841025870941	0.0151651776892235	0.190749119050765	ZNF213
586	17.0879626949237	-0.706784498296529	0.291492067993187	-2.42471262824568	0.015320508746229	0.192393076875876	FAM186A
587	1.70378129540349	-0.969520995448764	0.400090755453898	-2.42325268012967	0.0153822232704303	NA	SYT9-AS1
588	3.52837242908798	-0.723137937916287	0.29918193988404	-2.41705076916263	0.0156468345793669	0.195547879839096	EGFL7
589	5.34922642424136	-0.57799363772766	0.239204874555745	-2.41631212073382	0.0156786151851554	0.195617623049029	TICAM2
590	5.52548715067364	-0.576682168046442	0.239401350574035	-2.40885093865877	0.0160028325421654	0.198725158961612	SSC4D
591	10.6882441698511	-0.553798772161314	0.230718638451094	-2.40032090982847	0.0163807041332877	0.200385203292225	SGMS1
592	7.87324087386133	-1.0584460000479	0.441098128178452	-2.399570373193	0.0164143243536543	0.200385203292225	SORBS3
593	3.35752868937037	-0.703364633986865	0.293676164476729	-2.39503480045824	0.0166187878620583	0.2009467596283	PLPPR2
594	2.22119969987083	-0.812847689358095	0.339466280473042	-2.39448727639577	0.016643620898999	0.2009467596283	KCNIP1
595	1.87104193519819	-1.07890867184929	0.45075072329679	-2.39358167627144	0.0166847660513911	0.2009467596283	IFRD1
596	1.37780834146035	-1.06297515190472	0.444126482243221	-2.39340637049109	0.0166927412264456	NA	STUM
597	36.327764296102	-0.517159432650195	0.216185688100174	-2.39220013681275	0.016747707146079	0.2009467596283	SMC5-DT
598	1.84489888673044	-0.91312042446047	0.381939245369691	-2.39074783628646	0.0168140966716037	NA	ZCCHC17
599	1.57856178454155	-1.27296830111169	0.533022564518088	-2.38820715266079	0.0169307955622854	NA	GSK3B
600	2.0586915243235	-0.936614176151485	0.392221468286204	-2.38797274469442	0.0169415981412642	0.201665353567723	TBC1D12
601	4.32977040666947	-0.736825058595271	0.308674992497564	-2.38705783268493	0.0169838193250523	0.201665353567723	GBP3
602	1.45314263051491	-1.14211782525247	0.479531089187944	-2.3817388507314	0.0172311122701579	NA	TRAF7
603	4.80055722402017	-0.667833966356609	0.280496885776094	-2.38089618894986	0.0172705782049603	0.203478676451581	IGBP1P1
604	2.02839899809151	-0.864077841027162	0.363531970295682	-2.37689642626027	0.0174589896751974	0.205070929854085	GPD1
605	0.803586254644979	-1.24762683976361	0.52521894541652	-2.37544142428867	0.0175279742006837	NA	FES
606	5.77437993447582	-0.981022087154171	0.413594985984194	-2.37193902343792	0.0176950106998332	0.206581065358984	PNPT1
607	2.30002398256905	-0.928381768133312	0.391619451064782	-2.37062220890489	0.0177581721385179	0.206581065358984	PDK4
608	6.52500588209229	-0.606053091206503	0.255684067103041	-2.37032013012474	0.0177726892742591	0.206581065358984	GPC1
609	1.60871478508411	-1.02628052580365	0.433740474466928	-2.36611657481346	0.0179757832703275	NA	RNF125
610	3.74497416092102	-0.791796254758024	0.33501652181947	-2.36345434684173	0.018105457256264	0.209375354510363	MAPK1IP1L
611	2.40353900135366	-1.18463550872129	0.501294993369877	-2.36315048901199	0.0181203097745494	0.209375354510363	LINC00665
612	1.5402525240707	-1.30042227993304	0.550420660267501	-2.36259714397539	0.018147384593677	NA	MYOZ1
613	2.72803920884091	-0.867234224933587	0.367283392612497	-2.36121273756737	0.0182152779563885	0.210127988080151	NADK
614	9.65321799005483	-0.766245745876314	0.324806838777479	-2.3590813197171	0.0183202406731577	0.210131277383311	MSANTD2-AS1
615	1.57477124599056	-1.09090405700634	0.462635350769185	-2.3580213989108	0.0183726338346509	NA	SP5
616	0.809214546919025	-1.33167866243535	0.564819799351328	-2.35770534950215	0.0183882819013927	NA	SLC45A4
617	6.56351465396403	-0.574730489739826	0.244105129357589	-2.35443839812929	0.018550718191027	0.211532350058557	FNDC3A
618	1.37237321380695	-1.0171709964008	0.432598217383441	-2.35130649070431	0.0187076174019034	NA	COX5B
619	7.3869465662129	-0.561610000254506	0.239108235375557	-2.34876895550004	0.0188355904535346	0.213533812819389	TMED7
620	7.01864120871755	-0.630568522108516	0.268971363156215	-2.34437047390167	0.0190592292503387	0.215132427275138	RPRM
621	1.52571127256882	-0.965644902076677	0.412700049772154	-2.33982259660447	0.0192929016884769	NA	PIK3R1
622	5.35294245182977	-0.530722170542544	0.22684563981705	-2.33957404237776	0.0193057443888252	0.21666259974298	EML3
623	0.972114427722519	-1.2215640090254	0.522897839749573	-2.33614277238253	0.0194838017236479	NA	PARD3B
624	1.16467900455139	-1.17186352105724	0.502069736336979	-2.33406524282258	0.0195923059191233	NA	PSRC1
625	2.83430015398223	-0.712768513822745	0.305707280765198	-2.33153921633354	0.0197249446995291	0.218851623647759	POLR1B
626	1.5878413190936	-1.41048597346086	0.605231748865715	-2.33048906655063	0.0197803172211262	NA	PI15
627	4.3824493772747	-0.693554185262697	0.297722316231267	-2.32953375495021	0.0198308069435434	0.219402879654416	EXD2
628	53.5071171753434	-0.800919939885492	0.344071538375226	-2.32777155491441	0.0199242372668939	0.220124776933109	MIR762
629	21.2873124123296	-0.501535913563669	0.21603820852012	-2.32151486998171	0.0202590724963153	0.222564859730969	MAVS
630	1.78249709379956	-0.867810889094004	0.373895693218577	-2.3209972856967	0.0202869903440582	NA	CEP85L
631	1.60106612741671	-0.913484147856394	0.393852066109951	-2.31935852686724	0.020375604427687	NA	PPP2R2D
632	7.19758075008618	-0.629298399857196	0.271937042649545	-2.31413268941148	0.0206604447791621	0.223997081513001	CAVIN3
633	2.19336964873034	-0.974467989461461	0.421464865376498	-2.31209780343365	0.0207722941868237	0.224163833191896	SSH1
634	3.70873198309731	-0.637909421474543	0.275912415814148	-2.31199969596233	0.0207777000679725	0.224163833191896	PHACTR3-AS1
635	1.12309213452746	-1.27311919033218	0.551319543220565	-2.30922194938924	0.020931268172775	NA	FZR1
636	2.24862749629153	-2.43048535144259	1.0530526041508	-2.30803792883887	0.0209970270038131	0.225285409240088	KHDC4
637	3.15552073754753	-0.731178783220723	0.316943705455326	-2.30696735929903	0.021056639826325	0.225615107933367	MST1P2
638	0.827561548891671	-1.20856668327028	0.524246832711363	-2.3053390270756	0.021147593422417	NA	MAGI2-AS2
639	3.49815097903819	-0.671465896185335	0.291308475091834	-2.30499952318126	0.0211666001194472	0.226482621278085	KDM8
640	1.07576829425863	-1.1165368961909	0.484469537984362	-2.30465861865383	0.021185700201004	NA	ACVRL1
641	1.91050439917625	-0.852019280459763	0.370203164517653	-2.30149107874289	0.0213638890753611	0.227420011951649	SLC52A2
642	3.70958552440742	-0.846564191658403	0.368270115583401	-2.29875886159621	0.0215186360316678	0.228370771433538	KCNMB2
643	0.879604070170329	-1.43887136112126	0.626413383053845	-2.29699971304345	0.0216187861039489	NA	NUDT12
644	1.39068595529522	-1.05469970203166	0.45961548325901	-2.29474362907244	0.0217478208892219	NA	ACOT4
645	5.50844011660931	-0.506385424354921	0.220730552204714	-2.29413381743946	0.0217828134082688	0.229451317343336	WDR37
646	2.76268348307925	-0.719035946496818	0.313526241026605	-2.29338362282665	0.0218259286629239	0.229451317343336	NPIPB3
647	0.987776939604595	-1.18705550304046	0.518213638951361	-2.29066819901257	0.0219826112290966	NA	KCNMA1
648	1.55142592974285	-0.908516971338846	0.397071779818528	-2.28804215639314	0.0221350662466512	NA	SLC37A3
649	1.40857027785617	-0.981711807122299	0.429536962451483	-2.28551182538379	0.0222828338333778	NA	RAB35
650	0.877668058775911	-1.19758716934719	0.524022223295029	-2.28537477249879	0.0222908619502398	NA	C8orf34
651	0.974401134639283	-1.24541714480057	0.54516829345105	-2.2844636413405	0.0223442970463681	NA	MCU
652	3.5320996193421	-0.672099667590366	0.294357471899013	-2.28327707550413	0.0224140524960901	0.232619448591749	ZNF582-DT
653	4.5625648965216	-0.548694657782002	0.24097120027486	-2.27701342382883	0.0227854240151316	0.234349113019818	FAAP100
654	3.381179530428	-0.709726153820114	0.311788195227611	-2.27630861169071	0.0228275450533324	0.234349113019818	NIPBL-DT
655	1.10861558202483	-1.12260382129465	0.49318137456793	-2.27624942705542	0.0228310851269756	NA	FCHO2
656	8.57609286782133	-0.715421316996147	0.314365787157482	-2.27576074185756	0.0228603336077129	0.234349113019818	CCN2
657	2.50368152040768	-0.8317139089833	0.365539154352056	-2.27530730725022	0.0228875014009167	0.234349113019818	CFAP161
658	4.82697833221645	-0.590114272152594	0.259677899207876	-2.27248554440977	0.0230572001231527	0.234883209187847	NFIX
659	0.806544921765551	-1.19324831197151	0.525402319819583	-2.27111351998075	0.023140106752755	NA	BCO1
660	3.88424989004854	-0.58491906387955	0.257577545054069	-2.27084648918744	0.0231562725471299	0.234883209187847	BIN3
661	3.06123254047428	-0.915666821313244	0.40385483182229	-2.26731674146756	0.023370883483917	0.234883209187847	PLXNB3
662	4.88807078125832	-0.852755125765215	0.376129957571087	-2.2671821496804	0.0233791008113381	0.234883209187847	U2AF2
663	8.66456805512894	-1.34031096367813	0.591544633923218	-2.26578162798802	0.0234647567871831	0.234883209187847	KMT2D
664	2.15392970049572	-0.863469145462877	0.381466820992071	-2.26354979763974	0.0236018185188742	0.234883209187847	AMOTL2
665	5.03669728109153	-0.594287487721223	0.262603095084439	-2.2630635314109	0.0236317732245221	0.234883209187847	TUBG2
666	2.68869713566063	-0.831067596714945	0.367394097758625	-2.26206028290893	0.0236936790411992	0.234883209187847	PNMA2
667	1.03360221932126	-1.17351861707779	0.519268822075949	-2.25994430473653	0.0238247077179305	NA	BARD1
668	0.870635351631389	-1.16667022349725	0.516578917569911	-2.25845496944687	0.0239173089745173	NA	CCDC185
669	6.87373033295577	-0.597302744121462	0.264864074446978	-2.25512933518296	0.0241252118061952	0.237931855325998	RHAG
670	1.42604279029934	-0.999880136441681	0.443414472736017	-2.25495602403792	0.0241360892189441	NA	TGFBR3
671	2.64626665584425	-0.944507523699982	0.419204212352516	-2.25309645244149	0.024253068111106	0.238891191697162	TOP1MT
672	9.20198559205786	-0.530926213811642	0.235969036660581	-2.24998254569869	0.0244500533187392	0.239546529980468	WFDC13
673	2.92834808559157	-0.860861557912188	0.382932248600083	-2.24807798522927	0.0245712175888906	0.239546529980468	SUCNR1
674	6.64995064050183	-0.637417859918955	0.283612990906312	-2.24749175939377	0.0246086166421222	0.239546529980468	CLEC1B
675	1.51436572400977	-0.903481879378774	0.402189804256706	-2.24640672094738	0.0246779682340739	NA	IRAG2
676	5.99461048222128	-0.534028425383144	0.237735683751566	-2.24631160520775	0.0246840557394163	0.239546529980468	ZNF57
677	2.13090544317318	-0.848806448420611	0.378134958120233	-2.24471826841971	0.0247862245155972	0.239546529980468	MGRN1
678	1.24887393506108	-1.00695661737096	0.450672596677676	-2.2343417922327	0.0254605924789284	NA	SAMD1
679	2.52509210635374	-0.979529527376976	0.438400685833668	-2.23432480611724	0.0254617092954809	0.241954064099963	MESP2
680	1.57803593109595	-1.20281100440921	0.538387077281964	-2.23410080806838	0.0254764408618481	NA	CHCHD5
681	2.29979540668712	-0.743174706908224	0.332975640607131	-2.231919144455	0.0256203073423968	0.242864345450803	PRKAR2A
682	2.29826051796497	-0.95271919588222	0.427169697208186	-2.23030613385926	0.0257271262471174	0.243014184379656	CEP131
683	2.37334203599961	-0.750036599217359	0.336327167679286	-2.23008032444342	0.0257421107883752	0.243014184379656	DFFB
684	2.22948782860467	-0.796610988969902	0.357437978433498	-2.22866913152631	0.0258359275752065	0.243014184379656	ITGB2
685	6.89610881034159	-0.687179999950902	0.30859746901272	-2.22678430302543	0.0259616929649682	0.243188880444489	MIR4492
686	4.9162378094198	-0.6250145047988	0.281671081076017	-2.21895163114073	0.0264900153579152	0.246100771354426	LNCRNA-IUR
687	2.73183775077862	-1.56497692285012	0.705308532684554	-2.21885437411835	0.0264966334066327	0.246100771354426	BOLA2
688	1.43100595840956	-0.983199149905794	0.444666440500016	-2.21109366562543	0.0270293515140255	NA	ADCY9
689	6.23316174105132	-0.62819431980603	0.284211911255012	-2.21030257680642	0.0270841699141122	0.249180743461873	OGFRP1
690	6.11953052935364	-0.757484416577941	0.34281032253845	-2.20963129397301	0.0271307616111909	0.249315739935308	MORC4
691	9.41497575232242	-0.649637390258826	0.294179379313739	-2.20830362676778	0.0272231146869882	0.249577169976602	RNASE2CP
692	2.57009173902501	-0.799968106851639	0.362478627364127	-2.2069386895135	0.0273183429804735	0.250156596741475	HNRNPDL
693	12.2562603702829	-0.685363340104386	0.311516293795391	-2.20008825783779	0.0278006338131645	0.251623117861678	MAMDC2-AS1
694	2.18616013582529	-0.959248060862134	0.436480971152162	-2.19768586550301	0.0279714994914343	0.252876600147678	LMNTD2
695	2.27199228902047	-0.82314461633022	0.374698539011438	-2.19681832360999	0.0280334238852426	0.253143438112867	RASA4CP
696	1.51316302552493	-0.938315885915419	0.427574126632489	-2.1945104426815	0.0281987340489139	NA	KRT35
697	28.5214663999945	-0.529060078377812	0.241129493506217	-2.19409111131473	0.0282288601573045	0.254071012107917	ABCA8
698	5.46659554180324	-0.656176825577807	0.299742007867017	-2.18913868712364	0.028586761393564	0.256656543959918	GNB1L
699	5.97566311823913	-0.681260973938063	0.311455680090454	-2.18734483744271	0.0287173598502171	0.25753306290476	CLIC5
700	2.65866771566804	-1.58362295577594	0.724996706198103	-2.18431744894469	0.0289389294680401	0.257942282974227	EFR3A
701	7.75802685830856	-0.520461761146526	0.238340726734736	-2.18368790041402	0.0289851894752482	0.257942282974227	ADSS2
702	4.24281663756394	-0.585239015252035	0.268138825998325	-2.18259706729562	0.0290654959535353	0.257942282974227	SLC11A1
703	2.72678015335259	-0.89856112941941	0.411733390647162	-2.1823858589828	0.0290810670915281	0.257942282974227	SMG1P2
704	10.5502987608042	-0.550432766050831	0.252645898292121	-2.17867287682777	0.0293559780588617	0.258803097762719	PPP1R3E
705	5.07850808789476	-0.588647396586909	0.270569834614351	-2.1755839760405	0.029586382594809	0.259954144485999	UBE2Q2P1
706	1.85101045546922	-1.28868844879494	0.593365183217001	-2.17183024087824	0.0298684697838502	NA	PTPN11
707	2.24885248093659	-0.782388515791661	0.360707298093448	-2.16903988338203	0.0300796560819271	0.262048980547915	UICLM
708	2.91800272818982	-0.684947771939557	0.316133842157865	-2.16663855810009	0.0302624249169008	0.26293637488978	PCSK5
709	1.80449353417711	-0.917175479865509	0.423952728362494	-2.16339091249176	0.0305111259364614	NA	ATF1
710	4.10740599244842	-0.545373571728686	0.252377133230882	-2.16094685262061	0.0306994451073583	0.264776061437394	SENP3-EIF4A1
711	5.35567721746478	-0.79111191189692	0.366315890612439	-2.15964399080332	0.0308002401600511	0.265248815755413	SNX10
712	2.70198654833504	-0.734914169850089	0.340443586031018	-2.15869588972997	0.0308737678804257	0.265277726807225	GRK2
713	1.34055346784636	-1.09019179458017	0.505063803633661	-2.15852291678167	0.0308871986268527	NA	ADAM19
714	89.9717755545595	-0.627295354851489	0.290896986619199	-2.15641750759232	0.0310510788116959	0.265314653205751	FBXL6
715	2.59488913626512	-0.914622865569667	0.424141472342381	-2.15640988964964	0.0310516731271525	0.265314653205751	DGKH
716	3.92636331092788	-0.574149728918972	0.266374203297078	-2.15542541962534	0.0311285589712685	0.265314653205751	ROBO4
717	22.7198372689534	-0.92610146598235	0.429709062222687	-2.15518253488082	0.0311475530648667	0.265314653205751	KRIT1
718	1.80986111548579	-1.92587950167802	0.893718750323098	-2.15490555723686	0.0311692254317597	NA	ZFAS1
719	5.70964319260486	-0.586182995789002	0.272171668737482	-2.15372525181669	0.031261724626802	0.265528241515201	FBXO22
720	1.91796389251939	-0.807544029574185	0.375068356989036	-2.15305827464883	0.0313140989515767	0.265574839208215	TMEM216
721	129.700103657641	-0.631880049821905	0.293583625830933	-2.15230004069024	0.0313737306298183	0.265791984760857	SCAND2P
722	1.07346695595507	-1.15512751384617	0.537209474226349	-2.15023667538571	0.0315364985019728	NA	FSIP1
723	5.45626164878945	-0.721133475764194	0.335637340325229	-2.14854960733935	0.0316701199859022	0.266855779082936	LINC01061
724	6.64349162168998	-0.58807538649627	0.274301637876934	-2.14390038297953	0.0320408695149336	0.267683289873216	SMPDL3A
725	2.5876154805818	-0.889810825225945	0.415069474156621	-2.14376358809317	0.0320518342419219	0.267683289873216	RACGAP1P1
726	7.45544757886425	-0.701710977333292	0.32752295044102	-2.14247879847325	0.0321549729676681	0.267683289873216	FER1L6-AS2
727	3.17279149830313	-0.741081455457882	0.346017256683267	-2.14174709828488	0.0322138384945363	0.267683289873216	TIMP3
728	5.70259023263689	-0.511303597261027	0.238933836557221	-2.13993800387739	0.0323597773000357	0.268325074830763	ZNF341
729	4.81734688797113	-0.633120543195129	0.296752658342714	-2.13349577635106	0.0328840777654918	0.270145281174336	LINC02227
730	9.96374880556654	-0.541959278612389	0.254033486822662	-2.13341668215074	0.0328905597742663	0.270145281174336	CRACR2B
731	1.86962800617566	-0.852063103854731	0.399706042882617	-2.13172434849818	0.0330295139606208	NA	CLINT1
732	5.41113131590354	-0.643172722367505	0.301791288838521	-2.13118385505039	0.0330739985539095	0.270707877729275	SFPQ
733	6.47430261940291	-0.508051459378304	0.238509250656684	-2.13011217795324	0.0331623531671171	0.270953075929238	SEC24C
734	7.95246928201843	-0.551219287159277	0.259025789958458	-2.12804789533768	0.0333331127154415	0.271496291366333	RBP1
735	6.22084476452108	-0.534730824505907	0.252097775259557	-2.12112472613197	0.0339113076624951	0.274205780539615	SLIT3
736	3.32467556229978	-0.624058549615954	0.294222606912827	-2.12104214616266	0.0339182558325653	0.274205780539615	CT62
737	0.955511764687201	-1.14422232144247	0.541374301942923	-2.11355122941005	0.0345536151064559	NA	ARL6IP5
738	3.23320986803698	-0.668031484517649	0.316456698216263	-2.11097280696876	0.0347746492584666	0.278419047092898	GPSM1
739	75.8966000772831	-0.616370279044777	0.292048739520754	-2.11050484263766	0.0348148944915046	0.278419047092898	PAN3-AS1
740	2.92041496672066	-1.34657678714925	0.640778724615396	-2.1014692520534	0.03559979437936	0.281257252342891	AVEN
741	2.87869268681283	-0.745907473452451	0.355266121884659	-2.09957388983636	0.0357663416148645	0.281908066956313	PTENP1
742	4.39700776113748	-0.691979816404667	0.32984476396733	-2.09789541019728	0.0359143855616384	0.282299924790543	LIMK1
743	1.22252470237167	-1.26267700697306	0.602379040645764	-2.09615030034817	0.036068860123423	NA	NHERF2
744	1.92776647869517	-0.981295290829752	0.468298365386061	-2.0954488919063	0.0361311071716834	0.28263212758089	PKP1
745	1.5482507626635	-1.10712610925993	0.528439778349966	-2.09508472794552	0.0361634612917401	NA	CDC14C
746	1.29614901313309	-0.910020518564962	0.434504772617066	-2.09438555319845	0.036225648652046	NA	HSD17B2
747	4.44160792298417	-0.658288406270849	0.314600315778667	-2.09245945809533	0.0363974347774853	0.283450013007914	STRA6
748	8.49205848883768	-0.681816676126874	0.325911558295783	-2.09202975093042	0.036435854421652	0.283466592517454	LIFR-AS1
749	1.04685185322558	-1.07108484757233	0.512637146728734	-2.08936253333805	0.0366751012024888	NA	ACD
750	14.630206476884	-0.52319144508698	0.250448598544674	-2.08901725993749	0.0367061695029171	0.285285462673916	ZSWIM4
751	1.64385391637212	-0.846859928830971	0.405411198494781	-2.08889130831909	0.0367175084279699	NA	TSPEAR-AS2
752	2.68761859672718	-0.747064449889664	0.35771878876721	-2.08841266757119	0.0367606257762192	0.285424699739611	L3MBTL3
753	5.00486166928021	-0.647947529116921	0.310485682903663	-2.08688375920369	0.0368986433077903	0.285927879838442	ANKRD62P1-PARP4P3
754	13.7492946757166	-0.548782972824302	0.263073099194625	-2.08604746933211	0.0369743233630283	0.286230366490202	MALINC1
755	7.74094916973689	-0.522058089990886	0.250435034612938	-2.08460485889188	0.0371051830803782	0.286958995089935	SH2D3A
756	3.20535320591545	-0.775335296139656	0.372084847686447	-2.08375939240887	0.0371820587707428	0.287269100947846	MIR631
757	6.79939790941072	-0.54039126266104	0.259639422830496	-2.08131437348723	0.0374051403843754	0.287853745361927	PEAK3
758	4.02277617595979	-0.98507311142648	0.474539208230177	-2.07585188819354	0.0379076516239182	0.289818718927142	TTC39C
759	1.78613899723064	-0.77908928257917	0.377262957778918	-2.0651094058265	0.0389126496648769	NA	SSH2
760	1.22222913392434	-1.00377121202911	0.486532208688787	-2.06311359063831	0.0391018372262974	NA	MAFIP
761	1.41251701333497	-0.883255068084996	0.428236562987712	-2.06254006412419	0.039156347304173	NA	SRCAP
762	3.32092968177244	-0.60726763261229	0.294494664275018	-2.06206667311699	0.0392013887365797	0.294425045597523	MKX
763	1.00155809140596	-1.28014995360482	0.620824933279465	-2.06201440209967	0.0392063648299216	NA	POFUT2
764	2.34468435038645	-0.835430068285327	0.405445826326574	-2.06052205754466	0.0393486593906358	0.295194466339088	PRKAB1
765	3.76133876290651	-0.822646976033498	0.399658544213363	-2.05837454983651	0.0395541928532165	0.295653397489449	G6PD
766	2.02084416555411	-0.814537683358167	0.396260515151419	-2.05556105696505	0.039824844740431	0.296541336765974	C1QTNF6
767	2.10995026874789	-0.828543485676403	0.403557181852362	-2.05310058384618	0.0400628233597888	0.297669467677031	DUSP22
768	4.68222376652159	-0.912443541938064	0.444761236804667	-2.05153566999994	0.0402148096284779	0.297742064462598	POMZP3
769	1.37633398719276	-0.87998768534582	0.429603026307259	-2.04837403709638	0.040523363497811	NA	F2
770	4.26541357587134	-0.5787455343514	0.282568353251914	-2.04816118893342	0.0405442079453493	0.29876491345389	CLBA1
771	3.7732560713005	-0.739193097153398	0.360981521061887	-2.04773112756282	0.0405863520521298	0.298793587068036	ANKS4B
772	4.15623731898138	-0.644849053906758	0.315231322694021	-2.04563762381151	0.0407920369015539	0.299392953990215	DNM1P46
773	5.25715815065791	-0.548560245066791	0.268238047114518	-2.04505009996809	0.0408499190931888	0.299392953990215	TMEFF2
774	1.88371316058991	-0.798878787064714	0.391081434858575	-2.04274280458649	0.0410779051072983	0.299862433421862	ZBTB37
775	3.6576689563047	-0.597150632914283	0.292670878056328	-2.04034865675755	0.041315611805386	0.300519292629246	MBD4
776	58.7525788118466	-0.616949195499934	0.302439575558536	-2.03990894498701	0.0413593956697529	0.300519292629246	TMEM266
777	3.76513371935719	-0.634371787751452	0.311464631942695	-2.03673779521833	0.0416763248658719	0.301138252558257	SLC16A3
778	5.87079515048975	-0.675590558773146	0.332023929282601	-2.03476466359784	0.0418745582091147	0.301612706806657	EXOC2
779	2.57529105271829	-0.786601805761979	0.386621713391378	-2.03455154875303	0.0418960167565257	0.301612706806657	P3H3
780	14.487038206683	-0.571865024792398	0.281421458920379	-2.03205905827598	0.0421476774966752	0.302309925552369	VSIR
781	1.03925946337022	-1.09188859995855	0.537836518920071	-2.03014961154175	0.042341333910021	NA	CH25H
782	3.63884086925567	-0.592360923440805	0.291894698690692	-2.02936513098001	0.0424211139245217	0.303209307577648	PSMG4
783	4.73450730118874	-0.567541913400958	0.27979828639607	-2.02839667358639	0.0425197793317567	0.303209307577648	SMIM14
784	3.95028072288505	-0.58166240688892	0.287100653093372	-2.02598775245471	0.0427660397355281	0.303453050929128	ST8SIA6-AS1
785	4.56089668916874	-0.977583782630245	0.483150292728333	-2.02335338991489	0.043036726037738	0.304492633225337	SLC12A7
786	2.48520492691056	-0.694107835526003	0.34327973992519	-2.02198893438124	0.0431774950482436	0.304936178862415	TMA7
787	0.880036158489791	-1.22274953149681	0.604928644908716	-2.02131200396589	0.0432474773151705	NA	LINC02774
788	1.15433309153003	-0.931514155811087	0.461469895868541	-2.01858054913391	0.0435308343689511	NA	CIBAR1-DT
789	1.23451079574685	-1.09400849695319	0.542420193747693	-2.01690222739397	0.0437057175932799	NA	ZC3H12D
790	3.9406685812527	-0.546850315641604	0.271344746821223	-2.01533407979296	0.0438696563767348	0.307599538562545	MFSD12
791	3.49413279746069	-0.649751902854353	0.322733038578307	-2.01327978603188	0.0440852036765728	0.308123319470864	SCRN1
792	1.01600291214152	-1.0567924679153	0.525518214027509	-2.01095307394994	0.0443304135567118	NA	AJUBA
793	3.73604813662655	-0.595857278063788	0.296977349500401	-2.00640647869673	0.0448128976607273	0.310366962861208	SGCG
794	2.34221866325944	-0.708248592797454	0.353975560895296	-2.00084037159545	0.04540959517446	0.312781611911558	RNASE7
795	3.86829255658662	-0.68680015743597	0.343635734350165	-1.99862845677196	0.0456485690528253	0.314150636891294	SPINT4
796	4.92127573683689	-0.761894673631495	0.381493283583656	-1.99713784335713	0.0458102109513743	0.314229241888292	CFAP57
797	4.61360100129029	-0.701505470843808	0.351337863556771	-1.99666914275084	0.0458611363145119	0.314229241888292	HS3ST1
798	0.8399543547201	-1.01963773717974	0.511444855128121	-1.9936415958751	0.0461912361929132	NA	CEP126
799	4.14049917623687	-0.549125461774418	0.275784185029661	-1.99114195658231	0.0464652829239408	0.315618335517305	RTN4RL2
800	3.89009967357856	-0.603761940367381	0.30335849311973	-1.99025889850095	0.046562423155751	0.315699648679843	NREP
801	2.18990153521229	-0.750561228766889	0.377265260125117	-1.98947877818904	0.046648381935776	0.315699648679843	OXCT1
802	1.30583261427233	-1.02921777347499	0.517495854939521	-1.98884254559927	0.0467185850611818	NA	ADH1B
803	1.81532277158415	-0.762550392428227	0.383434960520312	-1.98873465109562	0.0467304991607445	NA	C11orf68
804	1.91943406769045	-0.825648386393043	0.415282882771365	-1.98815896500026	0.0467941117167761	0.315910809524406	GIPC3
805	1.56405864849903	-1.1490439618545	0.578295280617396	-1.98695026635487	0.0469279084473134	NA	MAN2A1
806	1.7188936635862	-1.08706256104173	0.547533313836988	-1.98538158970428	0.0471020326838739	NA	EPS8L3
807	7.47680752649883	-0.584398804937087	0.294378838042337	-1.98519298745598	0.0471230042207966	0.316671310135072	PPP1CA
808	2.29538646992711	-0.828117657683947	0.417416573426407	-1.98391178118841	0.0472656753341718	0.316858746864828	MYH16
809	2.07509736763252	-0.725285560242324	0.366070249673132	-1.98127425238718	0.0475605261912723	0.317669115549587	VWA3A
810	3.89906198586136	-0.664631281490049	0.33594220792884	-1.9784095770152	0.0478825202056987	0.318521900539243	CEBPB
811	3.1241390362055	-0.716911021896602	0.362452098331311	-1.97794694856832	0.0479346918061941	0.318521900539243	ZNF880
812	2.20728685248761	-0.820503681668025	0.415071889581829	-1.97677487264834	0.0480670831781258	0.318719852889933	GNG12
813	4.48836451262216	-0.705160945175814	0.356970149884273	-1.97540591392424	0.0482221022149196	0.3194765397801	FXYD6
814	5.54792447857849	-0.667635437097525	0.338396330753792	-1.97293935076169	0.0485024726241965	0.319793158691612	LUC7L3
815	5.94747063886729	-0.644767158255332	0.327126605756771	-1.9710018901206	0.0487236596207429	0.320623846080558	BCL10
816	1.3832377087625	-0.968728978073483	0.49271448669919	-1.96610614102952	0.0492863511866924	NA	PACSIN3
817	2.33823465112194	-0.786247849327605	0.400059235381997	-1.96532858084593	0.0493762196781377	0.323919487566671	ZC3H10
818	2.15994148495868	-0.724057772028158	0.368694186167448	-1.9638437469131	0.04954821507734	0.324224222158767	TTF1
