# Supplementary material for: Exploring hub genes related to adipocytokines in keloids: a combined analysis integrating single-cell, Mendelian randomization and bulk transcriptome data with experimental verification
Source: Front Mol Biosci. 2026 Mar 11;13:1740876. doi: 10.3389/fmolb.2026.1740876 (PMC13012983; doi:10.3389/fmolb.2026.1740876)
Supplement: Supplementary file 1 [file Supplementaryfile1.zip › Supplementary Table 1.csv]

gene_id
ADIPOQ
LEP
RETN
NAMPT
INS
TNF
IL6
CRP
ITLN1
SERPINE1
SERPINA12
RBP4
GHRL
LEPQTL1
KLF7
APLN
ADRB3
LEPR
FAAH
ADIPOR1
PPARG
ADIPOR2
FABP2
UCP3
COL20A1
PRKAB1
CNR1
MAP2K1
MAPK1
RARRES2
PPARA
FABP4
APOB
MCAM
NPPB
ALB
TIMP1
GLP1R
MMP2
IGF1
FLT1
LCN2
PGF
TNFRSF11B
FTO
CFD
THBD
SHBG
VWF
PAPPA
F2
HIF1A
TET1
IL6R
APOA1
GPT
FOXP3
ACE
APOC3
BGLAP
SFRP5
DPP4
VEGFA
GP6
SELE
AZGP1
CDH1
ENG
UCP2
CSF1
IL17A
IL18
INSR
ADA
CD40LG
KRT18
CD44
PYY
SRGN
SPX
MBL2
HK2
TFAP2B
IGFBP1
SPINT2
BPI
SST
LOC109623489
AKT1
MTOR
IRS2
GSK3B
PRKCQ
JUN
PIK3CB
PRKAA1
IRS1
SLC2A4
KCNJ11
ABCC8
PDX1
TACR1
TAC1
ORM1
AKT3
RAF1
AKT2
MAP2K2
PIK3CD
BRAF
PRKCD
PTPN11
CBL
KRAS
MYC
PRKAA2
PRKCG
PTEN
PIK3R1
PRKCA
FOS
GSK3A
PIK3R2
PRKCZ
FOXO1
GYS1
MAPK3
PDPK1
PRKCE
RPS6KB1
SOS1
PIK3CG
PRKCB
PRKCI
MAX
PRKAB2
ARAF
GRB2
FOSL1
SOS2
SHC1
CRK
ELK1
FOSB
PIK3R3
RPS6
JUNB
JUND
RAPGEF1
RHOQ
SORBS1
EIF2S2
ANGPTL2
ANGPTL4
CCL2
IL10
HSD11B1
STK11
C1QTNF3
IKBKB
STAT3
CD40
PLIN1
HBEGF
NFKB1
PLAT
NOS2
CXCL8
SOD1
CAT
ANPEP
SOD2
MTNR1B
NR1H2
NR3C2
QSOX1
CCDC80
IGF1R
HGF
MMP1
PTPN1
TLR4
MMP3
ADRB2
C3
CD36
LPL
PTGS2
ADRB1
CEBPA
PPARGC1A
GAS6
NPY
ATG16L1
PNPLA3
NUCB2
IL1RAPL2
ESR1
SLC2A1
LDLR
APOE
MAPK8
NFKBIA
NOS3
CSNK1D
NR3C1
CSNK1E
IL1B
MIF
MSTN
NLRP3
F3
HSD11B2
MSR1
TFPI
H6PD
IKBKE
MAF
STAR
ABCB7
BNIP3L
DDAH2
IL9
INSRR
NRG4
SOD3
CMKLR1
GCG
NFKBIB
C1QTNF9
FABP12
OSTN
MIR34A
EGFR
MMP9
JAK2
MPO
AGTR1
MAPK14
RELA
TLR2
G6PD
TERT
ACTN1
EDNRA
GGT1
IL1RN
PAK1
PLA2G7
SIRT1
CDKN1A
CPS1
EDN1
FGA
FGG
MYD88
RXRA
ANGPT2
ARSA
CYP11A1
F13A1
FBN1
FGB
FURIN
GHSR
PCCB
SLC12A3
VEGFC
GHR
IL1R2
IRF1
PTGS1
SP1
SPP1
TFAP2A
ACOX1
AXIN1
CCL11
CFL1
ERN1
IL1R1
NPPA
NPR3
NR1H3
SERPINF1
TGIF1
TPT1
TRAF6
VCAM1
ADM
ALPP
CNR2
CPOX
CPT1B
CX3CL1
CXCL10
IGFBP2
IL1A
PDE4B
SLC17A5
SOAT1
WNT1
WNT5B
AHSG
BMP6
CCL5
FABP3
GH1
LRPAP1
MTA1
NPC1L1
VASP
CXCL1
PLEC
SOCS3
SRR
CCK
CCL21
CDK14
HCRT
HGFAC
MUC5B
SIGLEC7
SPPL2A
TNFRSF12A
TNFSF14
JMJD1C
POLR2D
SIGLEC1
SLURP1
STEAP4
FARP2
GSTK1
OBSCN
CCL19
CCN4
CD300LF
MPP1
SHANK3
C1QTNF5
CHD9
DIP2B
IL1F10
PRPS1L1
PSMG1
RAB37
SULT1A3
ANGPTL5
CCL18
MS4A6A
RETNLB
TOMM7
MSL2
ANGPTL8
CHCHD5
C1QTNF12
IRF1-AS1
MIR143
MIR21
MIR150
MIR221
MIR222
MIR27B
MIR424
MIR661
MUC8
SAA3P
LOC106728418
