# Supplementary material for: Exploring hub genes related to adipocytokines in keloids: a combined analysis integrating single-cell, Mendelian randomization and bulk transcriptome data with experimental verification
Source: Front Mol Biosci. 2026 Mar 11;13:1740876. doi: 10.3389/fmolb.2026.1740876 (PMC13012983; doi:10.3389/fmolb.2026.1740876)
Supplement: Supplementary file 1 [file Supplementaryfile1.zip › Supplementary Table 3.csv]

	X	baseMean	log2FoldChange	lfcSE	stat	pvalue	padj	gene_id
1	68	5.89951743300263	1.44741167262577	0.435823122870146	3.32109885105162	0.000896637741454456	0.0424462872636409	IGF1
2	121	12.1570909087535	0.545750341875176	0.191959298929035	2.84305238099944	0.0044683726018132	0.0977659898956944	PIK3R3
3	126	10.7734727834839	0.687750285071367	0.243963267669523	2.81907309916428	0.00481625485321382	0.101128404995842	TFPI
4	174	5.32746796483659	0.8391409699954	0.334791854221604	2.50645575576029	0.0121948318731696	0.17193832447893	CCN4
5	185	13.2523420245973	0.878782201255664	0.356596794419481	2.46435810699384	0.0137258898173908	0.181409349177055	MMP3
6	251	3.48435732111221	0.720419339449201	0.332146145720716	2.168982987552	0.0300839755203402	0.262048980547915	VCAM1
7	262	9.09417017318329	1.39010065545224	0.655670346616988	2.12012128141014	0.0339958186802381	0.274319565817499	APOB
8	276	0.849872343724673	1.16959874814697	0.566931325954826	2.06303425935608	0.0391093733214882	NA	SPPL2A
9	318	8.38822398866342	-1.01804972428259	0.230230440182238	-4.42187281350269	9.78490520647873e-06	0.00350296207121775	GAS6
10	336	49.950765531459	-0.545794369986649	0.141966099214135	-3.8445401614043	0.000120778704478003	0.0138735655982012	OBSCN
11	488	1.5870362539491	-1.09351099626868	0.396214159401196	-2.75989883330096	0.00578192633554456	NA	IL1B
12	538	1.82972450620417	-0.977923026185319	0.376910685362886	-2.59457495943312	0.00947079591845472	NA	ANGPTL5
13	599	1.57856178454155	-1.27296830111169	0.533022564518088	-2.38820715266079	0.0169307955622854	NA	GSK3B
14	621	1.52571127256882	-0.965644902076677	0.412700049772154	-2.33982259660447	0.0192929016884769	NA	PIK3R1
15	680	1.57803593109595	-1.20281100440921	0.538387077281964	-2.23410080806838	0.0254764408618481	NA	CHCHD5
16	706	1.85101045546922	-1.28868844879494	0.593365183217001	-2.17183024087824	0.0298684697838502	NA	PTPN11
17	764	2.34468435038645	-0.835430068285327	0.405445826326574	-2.06052205754466	0.0393486593906358	0.295194466339088	PRKAB1
18	765	3.76133876290651	-0.822646976033498	0.399658544213363	-2.05837454983651	0.0395541928532165	0.295653397489449	G6PD
19	769	1.37633398719276	-0.87998768534582	0.429603026307259	-2.04837403709638	0.040523363497811	NA	F2
