# Supplementary material for: Exploring hub genes related to adipocytokines in keloids: a combined analysis integrating single-cell, Mendelian randomization and bulk transcriptome data with experimental verification
Source: Front Mol Biosci. 2026 Mar 11;13:1740876. doi: 10.3389/fmolb.2026.1740876 (PMC13012983; doi:10.3389/fmolb.2026.1740876)
Supplement: Supplementary file 1 [file Supplementaryfile1.zip › Supplementary Table 4.csv]

ONTOLOGY	ID	Description	GeneRatio	BgRatio	pvalue	p.adjust	qvalue	geneID	Count
BP	GO:0046825	regulation of protein export from nucleus	4/18	32/18614	2.16376954034958e-08	2.2626437976792e-05	1.02744480229283e-05	GAS6/IL1B/GSK3B/PTPN11	4
BP	GO:1901653	cellular response to peptide	7/18	375/18614	3.34831898922093e-08	2.2626437976792e-05	1.02744480229283e-05	IGF1/PIK3R3/VCAM1/IL1B/GSK3B/PIK3R1/PTPN11	7
BP	GO:0046822	regulation of nucleocytoplasmic transport	5/18	107/18614	4.6113664354875e-08	2.2626437976792e-05	1.02744480229283e-05	GAS6/IL1B/GSK3B/PIK3R1/PTPN11	5
BP	GO:0008286	insulin receptor signaling pathway	5/18	128/18614	1.13362053361862e-07	4.17172356371652e-05	1.89433957591532e-05	PIK3R3/IL1B/GSK3B/PIK3R1/PTPN11	5
BP	GO:1904645	response to amyloid-beta	4/18	54/18614	1.87787644412703e-07	5.52846825150999e-05	2.51042429899088e-05	IGF1/MMP3/VCAM1/GSK3B	4
BP	GO:0006611	protein export from nucleus	4/18	59/18614	2.69437586137504e-07	5.75698195543306e-05	2.6141901757008e-05	GAS6/IL1B/GSK3B/PTPN11	4
BP	GO:0046824	positive regulation of nucleocytoplasmic transport	4/18	60/18614	2.88509203899881e-07	5.75698195543306e-05	2.6141901757008e-05	GAS6/IL1B/GSK3B/PIK3R1	4
BP	GO:0051222	positive regulation of protein transport	6/18	309/18614	3.12879454099623e-07	5.75698195543306e-05	2.6141901757008e-05	IGF1/GAS6/IL1B/GSK3B/PIK3R1/F2	6
BP	GO:1904951	positive regulation of establishment of protein localization	6/18	325/18614	4.20815726220717e-07	6.8826749888544e-05	3.12535656315971e-05	IGF1/GAS6/IL1B/GSK3B/PIK3R1/F2	6
BP	GO:0046827	positive regulation of protein export from nucleus	3/18	17/18614	5.11946640313497e-07	7.53585454541467e-05	3.42195912209548e-05	GAS6/IL1B/GSK3B	3
BP	GO:0010827	regulation of glucose transmembrane transport	4/18	77/18614	7.92502563494503e-07	0.000106051252133083	4.81568543367473e-05	IGF1/IL1B/PIK3R1/PTPN11	4
BP	GO:0032869	cellular response to insulin stimulus	5/18	211/18614	1.35625683186372e-06	0.000166367504708617	7.55458849327599e-05	PIK3R3/IL1B/GSK3B/PIK3R1/PTPN11	5
MF	GO:0005158	insulin receptor binding	3/19	22/18369	1.42697689994016e-06	0.000179799089392461	7.36019664179663e-05	IGF1/PIK3R1/PTPN11	3
BP	GO:0033157	regulation of intracellular protein transport	5/18	224/18614	1.82000652267055e-06	0.000206080738567004	9.35792827445991e-05	GAS6/IL1B/GSK3B/PIK3R1/PTPN11	5
BP	GO:0034764	positive regulation of transmembrane transport	5/18	235/18614	2.30298770164629e-06	0.000242142706915953	0.000109954675980857	IGF1/PIK3R1/PTPN11/G6PD/F2	5
BP	GO:1903829	positive regulation of protein localization	6/18	468/18614	3.51266211123343e-06	0.000344709241849041	0.000156529153728648	IGF1/GAS6/IL1B/GSK3B/PIK3R1/F2	6
BP	GO:1904659	glucose transmembrane transport	4/18	114/18614	3.82152700011606e-06	0.000351580484010678	0.000159649318754849	IGF1/IL1B/PIK3R1/PTPN11	4
BP	GO:0008645	hexose transmembrane transport	4/18	117/18614	4.23811895175251e-06	0.000364812873713734	0.000165658019742721	IGF1/IL1B/PIK3R1/PTPN11	4
BP	GO:0015749	monosaccharide transmembrane transport	4/18	120/18614	4.68744941431304e-06	0.000364812873713734	0.000165658019742721	IGF1/IL1B/PIK3R1/PTPN11	4
BP	GO:0032868	response to insulin	5/18	272/18614	4.70886182103326e-06	0.000364812873713734	0.000165658019742721	PIK3R3/IL1B/GSK3B/PIK3R1/PTPN11	5
BP	GO:0046326	positive regulation of glucose import	3/18	37/18614	5.77942252032189e-06	0.000421513353474397	0.000191405162654636	IGF1/PIK3R1/PTPN11	3
BP	GO:0010721	negative regulation of cell development	5/18	286/18614	6.01343778733855e-06	0.000421513353474397	0.000191405162654636	IGF1/IL1B/GSK3B/PIK3R1/F2	5
BP	GO:0034219	carbohydrate transmembrane transport	4/18	133/18614	7.05299967778099e-06	0.000471909796622437	0.000214289703128753	IGF1/IL1B/PIK3R1/PTPN11	4
BP	GO:0150077	regulation of neuroinflammatory response	3/18	41/18614	7.90988428905431e-06	0.000506232594499476	0.000229875355768855	IGF1/MMP3/IL1B	3
BP	GO:0071375	cellular response to peptide hormone stimulus	5/18	308/18614	8.62046852593046e-06	0.000528722069590402	0.00024008761026166	PIK3R3/IL1B/GSK3B/PIK3R1/PTPN11	5
BP	GO:0010828	positive regulation of glucose transmembrane transport	3/18	44/18614	9.8094400073018e-06	0.000555365218874933	0.000252186008284884	IGF1/PIK3R1/PTPN11	3
BP	GO:1904646	cellular response to amyloid-beta	3/18	44/18614	9.8094400073018e-06	0.000555365218874933	0.000252186008284884	IGF1/VCAM1/GSK3B	3
BP	GO:0051251	positive regulation of lymphocyte activation	5/18	327/18614	1.15211111872252e-05	0.000593499323234466	0.000269502338568282	IGF1/VCAM1/GAS6/IL1B/PTPN11	5
BP	GO:0006913	nucleocytoplasmic transport	5/18	328/18614	1.1692581775679e-05	0.000593499323234466	0.000269502338568282	GAS6/IL1B/GSK3B/PIK3R1/PTPN11	5
BP	GO:0051169	nuclear transport	5/18	328/18614	1.1692581775679e-05	0.000593499323234466	0.000269502338568282	GAS6/IL1B/GSK3B/PIK3R1/PTPN11	5
BP	GO:0032386	regulation of intracellular transport	5/18	332/18614	1.23985655138009e-05	0.000608356281210496	0.000276248740395213	GAS6/IL1B/GSK3B/PIK3R1/PTPN11	5
BP	GO:0090316	positive regulation of intracellular protein transport	4/18	155/18614	1.29227126636532e-05	0.000609719828369683	0.000276867914055169	GAS6/IL1B/GSK3B/PIK3R1	4
BP	GO:0008643	carbohydrate transport	4/18	156/18614	1.32547788776018e-05	0.000609719828369683	0.000276867914055169	IGF1/IL1B/PIK3R1/PTPN11	4
MF	GO:0001784	phosphotyrosine residue binding	3/19	47/18369	1.47814455864708e-05	0.000648882561122601	0.000265624440225626	PIK3R3/PIK3R1/PTPN11	3
MF	GO:0005178	integrin binding	4/19	151/18369	1.54495847886334e-05	0.000648882561122601	0.000265624440225626	IGF1/CCN4/VCAM1/IL1B	4
BP	GO:0051168	nuclear export	4/18	166/18614	1.69318783219708e-05	0.000755264390604273	0.00034295830093944	GAS6/IL1B/GSK3B/PTPN11	4
BP	GO:0043550	regulation of lipid kinase activity	3/18	54/18614	1.82608274914571e-05	0.000790586413747792	0.000358997692169513	PIK3R3/PIK3R1/F2	3
MF	GO:0045309	protein phosphorylated amino acid binding	3/19	58/18369	2.79265477876661e-05	0.000879686255311482	0.000360105484630431	PIK3R3/PIK3R1/PTPN11	3
BP	GO:0002696	positive regulation of leukocyte activation	5/18	377/18614	2.2880548607897e-05	0.000962290501452125	0.000436966868150815	IGF1/VCAM1/GAS6/IL1B/PTPN11	5
BP	GO:0046324	regulation of glucose import	3/18	59/18614	2.38610287581985e-05	0.000975650953668561	0.000443033721095206	IGF1/PIK3R1/PTPN11	3
BP	GO:0032640	tumor necrosis factor production	4/18	185/18614	2.59184958507927e-05	0.00100400068137808	0.000455907059979318	IGF1/GAS6/PIK3R1/PTPN11	4
BP	GO:0032680	regulation of tumor necrosis factor production	4/18	185/18614	2.59184958507927e-05	0.00100400068137808	0.000455907059979318	IGF1/GAS6/PIK3R1/PTPN11	4
BP	GO:0050867	positive regulation of cell activation	5/18	394/18614	2.82744992092582e-05	0.00103305806997254	0.000469101740869968	IGF1/VCAM1/GAS6/IL1B/PTPN11	5
BP	GO:0071706	tumor necrosis factor superfamily cytokine production	4/18	190/18614	2.87740359163547e-05	0.00103305806997254	0.000469101740869968	IGF1/GAS6/PIK3R1/PTPN11	4
BP	GO:1903555	regulation of tumor necrosis factor superfamily cytokine production	4/18	190/18614	2.87740359163547e-05	0.00103305806997254	0.000469101740869968	IGF1/GAS6/PIK3R1/PTPN11	4
BP	GO:0032388	positive regulation of intracellular transport	4/18	197/18614	3.31518501770705e-05	0.00116189341572971	0.000527604633143854	GAS6/IL1B/GSK3B/PIK3R1	4
MF	GO:0019207	kinase regulator activity	4/19	211/18369	5.72831673124622e-05	0.0013205140704449	0.000540561315386801	PIK3R3/GAS6/PIK3R1/F2	4
MF	GO:0030971	receptor tyrosine kinase binding	3/19	76/18369	6.28816224021381e-05	0.0013205140704449	0.000540561315386801	GAS6/PIK3R1/PTPN11	3
BP	GO:0030098	lymphocyte differentiation	5/18	422/18614	3.92689081070485e-05	0.00134427517985059	0.000610422439362933	PIK3R3/VCAM1/GAS6/IL1B/PIK3R1	5
BP	GO:0043434	response to peptide hormone	5/18	427/18614	4.15400889903135e-05	0.00138970479531231	0.000631051591120791	PIK3R3/IL1B/GSK3B/PIK3R1/PTPN11	5
BP	GO:0046626	regulation of insulin receptor signaling pathway	3/18	72/18614	4.34319035183789e-05	0.00142070582175675	0.000645128859278845	IL1B/PIK3R1/PTPN11	3
BP	GO:0043491	protein kinase B signaling	4/18	215/18614	4.66436535448639e-05	0.00148480044270847	0.000674233610640647	IGF1/PIK3R3/GAS6/IL1B	4
BP	GO:0042060	wound healing	5/18	439/18614	4.74087097875667e-05	0.00148480044270847	0.000674233610640647	IGF1/TFPI/CCN4/GAS6/F2	5
BP	GO:0046323	glucose import	3/18	75/18614	4.90848974952172e-05	0.00150527018985333	0.000683528726084713	IGF1/PIK3R1/PTPN11	3
BP	GO:0150076	neuroinflammatory response	3/18	76/18614	5.10711897204945e-05	0.00153422022997077	0.000696674661063674	IGF1/MMP3/IL1B	3
BP	GO:0097191	extrinsic apoptotic signaling pathway	4/18	227/18614	5.76287642653797e-05	0.00169659081997278	0.000770405585442445	IGF1/IL1B/GSK3B/PIK3R1	4
MF	GO:0051219	phosphoprotein binding	3/19	92/18369	0.000111159718420965	0.00189927794346524	0.000777482199079336	PIK3R3/PIK3R1/PTPN11	3
MF	GO:0005159	insulin-like growth factor receptor binding	2/19	16/18369	0.00012058907577557	0.00189927794346524	0.000777482199079336	IGF1/PIK3R1	2
BP	GO:0071356	cellular response to tumor necrosis factor	4/18	235/18614	6.59327898369994e-05	0.0019030013066679	0.00086413460364282	VCAM1/APOB/SPPL2A/GAS6	4
BP	GO:1903131	mononuclear cell differentiation	5/18	474/18614	6.82645529352884e-05	0.00193241196001432	0.000877489698662108	PIK3R3/VCAM1/GAS6/IL1B/PIK3R1	5
BP	GO:0045785	positive regulation of cell adhesion	5/18	482/18614	7.38993899076436e-05	0.00205245098007644	0.000931998263979219	IGF1/VCAM1/IL1B/GSK3B/PTPN11	5
BP	GO:0048708	astrocyte differentiation	3/18	87/18614	7.64921548856663e-05	0.00208511948132779	0.000946832716421016	IL1B/PTPN11/F2	3
BP	GO:0042593	glucose homeostasis	4/18	248/18614	8.12473941418189e-05	0.00213114496475331	0.000967732446094359	CCN4/GAS6/PIK3R1/PTPN11	4
BP	GO:0033500	carbohydrate homeostasis	4/18	249/18614	8.25239558362355e-05	0.00213114496475331	0.000967732446094359	CCN4/GAS6/PIK3R1/PTPN11	4
BP	GO:0050870	positive regulation of T cell activation	4/18	249/18614	8.25239558362355e-05	0.00213114496475331	0.000967732446094359	IGF1/VCAM1/IL1B/PTPN11	4
BP	GO:0034612	response to tumor necrosis factor	4/18	257/18614	9.32700991587961e-05	0.00236713079244393	0.00107489134239266	VCAM1/APOB/SPPL2A/GAS6	4
MF	GO:0046935	1-phosphatidylinositol-3-kinase regulator activity	2/19	19/18369	0.000171521703291019	0.00240130384607427	0.000982989878509934	PIK3R3/PIK3R1	2
BP	GO:2001237	negative regulation of extrinsic apoptotic signaling pathway	3/18	99/18614	0.000112372857320755	0.00280360755891781	0.00127309124707724	IGF1/IL1B/GSK3B	3
MF	GO:0035014	phosphatidylinositol 3-kinase regulator activity	2/19	22/18369	0.000231276384056169	0.00286507486018544	0.00117283766206422	PIK3R3/PIK3R1	2
MF	GO:1990782	protein tyrosine kinase binding	3/19	121/18369	0.000250125583032063	0.00286507486018544	0.00117283766206422	GAS6/PIK3R1/PTPN11	3
BP	GO:1903039	positive regulation of leukocyte cell-cell adhesion	4/18	273/18614	0.000117775821755505	0.00288943349373507	0.00131206397920607	IGF1/VCAM1/IL1B/PTPN11	4
BP	GO:0050708	regulation of protein secretion	4/18	275/18614	0.00012113810317964	0.0029232014406628	0.00132739767936275	IGF1/IL1B/PTPN11/F2	4
BP	GO:0042102	positive regulation of T cell proliferation	3/18	105/18614	0.000133817322193036	0.00317708223013143	0.00144268250581626	IGF1/VCAM1/IL1B	3
BP	GO:1903532	positive regulation of secretion by cell	4/18	289/18614	0.000146664382227573	0.00342682493077759	0.00155608826590658	IGF1/IL1B/PTPN11/F2	4
MF	GO:0030295	protein kinase activator activity	3/19	135/18369	0.000345112900121393	0.00362368545127463	0.00148338000929371	GAS6/PIK3R1/F2	3
MF	GO:0019209	kinase activator activity	3/19	141/18369	0.000392039666266525	0.00379976907304478	0.00155546102405342	GAS6/PIK3R1/F2	3
BP	GO:0002526	acute inflammatory response	3/18	114/18614	0.000170722137671135	0.00392660916643609	0.00178303548390083	VCAM1/IL1B/F2	3
BP	GO:0061050	regulation of cell growth involved in cardiac muscle cell development	2/18	21/18614	0.000183465991985575	0.00415479908004256	0.00188665433053992	IGF1/G6PD	2
BP	GO:0043500	muscle adaptation	3/18	121/18614	0.000203593285438649	0.00448458839707112	0.00203640848980275	IGF1/IL1B/G6PD	3
BP	GO:0070372	regulation of ERK1 and ERK2 cascade	4/18	315/18614	0.000204121890355819	0.00448458839707112	0.00203640848980275	IGF1/GAS6/IL1B/PTPN11	4
BP	GO:0051047	positive regulation of secretion	4/18	317/18614	0.000209127439538561	0.00452699398530533	0.00205566445986047	IGF1/IL1B/PTPN11/F2	4
BP	GO:0022409	positive regulation of cell-cell adhesion	4/18	321/18614	0.000219404373925266	0.004680626643739	0.00212542757349418	IGF1/VCAM1/IL1B/PTPN11	4
BP	GO:0071496	cellular response to external stimulus	4/18	327/18614	0.000235498443405429	0.00495219583846845	0.00224874453477365	VCAM1/GAS6/IL1B/PRKAB1	4
BP	GO:0032331	negative regulation of chondrocyte differentiation	2/18	25/18614	0.000261494346610008	0.00542140391844974	0.00246180741434181	CCN4/PTPN11	2
BP	GO:1900180	regulation of protein localization to nucleus	3/18	134/18614	0.000275020812204668	0.00557244707457035	0.00253039465986282	GSK3B/PIK3R1/F2	3
BP	GO:0070371	ERK1 and ERK2 cascade	4/18	341/18614	0.000276350975844861	0.00557244707457035	0.00253039465986282	IGF1/GAS6/IL1B/PTPN11	4
BP	GO:0061041	regulation of wound healing	3/18	137/18614	0.000293521840246243	0.00583870471408743	0.00265129969496962	TFPI/CCN4/F2	3
MF	GO:0008201	heparin binding	3/19	168/18369	0.000653791055323716	0.00588411949791344	0.00240870388803474	CCN4/APOB/F2	3
BP	GO:0031589	cell-substrate adhesion	4/18	359/18614	0.000336101423581988	0.00658096471944305	0.00298835282955259	VCAM1/GAS6/GSK3B/PIK3R1	4
BP	GO:0014065	phosphatidylinositol 3-kinase signaling	3/18	144/18614	0.000339778069753853	0.00658096471944305	0.00298835282955259	IGF1/PIK3R1/F2	3
BP	GO:0050671	positive regulation of lymphocyte proliferation	3/18	145/18614	0.000346746693980262	0.00662871601998632	0.0030100362361923	IGF1/VCAM1/IL1B	3
BP	GO:0032946	positive regulation of mononuclear cell proliferation	3/18	148/18614	0.00036820499888911	0.00668483661841408	0.00303552006056417	IGF1/VCAM1/IL1B	3
BP	GO:0005979	regulation of glycogen biosynthetic process	2/18	30/18614	0.000378082388424701	0.00668483661841408	0.00303552006056417	IGF1/GSK3B	2
BP	GO:0010962	regulation of glucan biosynthetic process	2/18	30/18614	0.000378082388424701	0.00668483661841408	0.00303552006056417	IGF1/GSK3B	2
BP	GO:2000377	regulation of reactive oxygen species metabolic process	3/18	150/18614	0.000382976095588165	0.00668483661841408	0.00303552006056417	MMP3/G6PD/F2	3
BP	GO:0009306	protein secretion	4/18	373/18614	0.000388612680148962	0.00668483661841408	0.00303552006056417	IGF1/IL1B/PTPN11/F2	4
BP	GO:0035592	establishment of protein localization to extracellular region	4/18	374/18614	0.000392575858456592	0.00668483661841408	0.00303552006056417	IGF1/IL1B/PTPN11/F2	4
BP	GO:0003298	physiological muscle hypertrophy	2/18	31/18614	0.000403925615920671	0.00668483661841408	0.00303552006056417	IGF1/G6PD	2
BP	GO:0003301	physiological cardiac muscle hypertrophy	2/18	31/18614	0.000403925615920671	0.00668483661841408	0.00303552006056417	IGF1/G6PD	2
BP	GO:0032148	activation of protein kinase B activity	2/18	31/18614	0.000403925615920671	0.00668483661841408	0.00303552006056417	IGF1/GAS6	2
BP	GO:0061049	cell growth involved in cardiac muscle cell development	2/18	31/18614	0.000403925615920671	0.00668483661841408	0.00303552006056417	IGF1/G6PD	2
BP	GO:0050863	regulation of T cell activation	4/18	377/18614	0.000404639778176127	0.00668483661841408	0.00303552006056417	IGF1/VCAM1/IL1B/PTPN11	4
BP	GO:0030183	B cell differentiation	3/18	153/18614	0.000405841414651662	0.00668483661841408	0.00303552006056417	PIK3R3/VCAM1/PIK3R1	3
BP	GO:1903037	regulation of leukocyte cell-cell adhesion	4/18	378/18614	0.000408719630201948	0.00668483661841408	0.00303552006056417	IGF1/VCAM1/IL1B/PTPN11	4
BP	GO:0071692	protein localization to extracellular region	4/18	382/18614	0.000425335109918051	0.00681563369007587	0.00309491375371723	IGF1/IL1B/PTPN11/F2	4
BP	GO:2001236	regulation of extrinsic apoptotic signaling pathway	3/18	156/18614	0.00042956944685603	0.00681563369007587	0.00309491375371723	IGF1/IL1B/GSK3B	3
BP	GO:0061037	negative regulation of cartilage development	2/18	32/18614	0.0004306072915605	0.00681563369007587	0.00309491375371723	CCN4/PTPN11	2
BP	GO:0046486	glycerolipid metabolic process	4/18	385/18614	0.000438111115095641	0.00686063363213599	0.00311534779491301	PIK3R3/APOB/PIK3R1/PTPN11	4
MF	GO:0019887	protein kinase regulator activity	3/19	184/18369	0.000851343126573804	0.00715128226321995	0.00292742548786782	GAS6/PIK3R1/F2	3
BP	GO:0035051	cardiocyte differentiation	3/18	161/18614	0.000471070557968608	0.00726072713928901	0.00329702641121891	IGF1/VCAM1/G6PD	3
BP	GO:0050900	leukocyte migration	4/18	393/18614	0.000473525682997109	0.00726072713928901	0.00329702641121891	VCAM1/GAS6/IL1B/PIK3R1	4
BP	GO:0050796	regulation of insulin secretion	3/18	163/18614	0.000488366782009652	0.00741109178472379	0.00336530555155864	IL1B/PTPN11/F2	3
BP	GO:0001959	regulation of cytokine-mediated signaling pathway	3/18	165/18614	0.000506066581780479	0.00760132661613128	0.00345168936015687	SPPL2A/GAS6/PTPN11	3
BP	GO:0070665	positive regulation of leukocyte proliferation	3/18	166/18614	0.000515069060985236	0.00765840058353806	0.0034776061002193	IGF1/VCAM1/IL1B	3
BP	GO:0070873	regulation of glycogen metabolic process	2/18	36/18614	0.000545689217358193	0.0080325452795126	0.00364750161076266	IGF1/GSK3B	2
BP	GO:1903034	regulation of response to wounding	3/18	170/18614	0.000552107656997635	0.00804655911980711	0.0036538651609536	TFPI/CCN4/F2	3
BP	GO:0001837	epithelial to mesenchymal transition	3/18	172/18614	0.000571251007999051	0.00815160340702422	0.00370156476219993	IGF1/IL1B/GSK3B	3
BP	GO:0048015	phosphatidylinositol-mediated signaling	3/18	172/18614	0.000571251007999051	0.00815160340702422	0.00370156476219993	IGF1/PIK3R1/F2	3
BP	GO:0050727	regulation of inflammatory response	4/18	414/18614	0.000576211207759885	0.00815160340702422	0.00370156476219993	IGF1/CCN4/MMP3/IL1B	4
BP	GO:0007159	leukocyte cell-cell adhesion	4/18	415/18614	0.000581466275636918	0.00815160340702422	0.00370156476219993	IGF1/VCAM1/IL1B/PTPN11	4
BP	GO:0032885	regulation of polysaccharide biosynthetic process	2/18	38/18614	0.000608222883265838	0.00828802519763285	0.00376351258616766	IGF1/GSK3B	2
BP	GO:0001558	regulation of cell growth	4/18	420/18614	0.000608257093319442	0.00828802519763285	0.00376351258616766	IGF1/GSK3B/G6PD/F2	4
BP	GO:0048017	inositol lipid-mediated signaling	3/18	176/18614	0.0006108052188503	0.00828802519763285	0.00376351258616766	IGF1/PIK3R1/F2	3
BP	GO:0030099	myeloid cell differentiation	4/18	421/18614	0.000613719257161671	0.00828802519763285	0.00376351258616766	CCN4/PIK3R1/PTPN11/G6PD	4
BP	GO:0060759	regulation of response to cytokine stimulus	3/18	177/18614	0.000620960642877538	0.00829608386325043	0.0037671719487729	SPPL2A/GAS6/PTPN11	3
BP	GO:0032635	interleukin-6 production	3/18	178/18614	0.000631223772203837	0.00829608386325043	0.0037671719487729	GAS6/IL1B/PTPN11	3
BP	GO:0032675	regulation of interleukin-6 production	3/18	178/18614	0.000631223772203837	0.00829608386325043	0.0037671719487729	GAS6/IL1B/PTPN11	3
BP	GO:0035265	organ growth	3/18	180/18614	0.000652075049102662	0.00840873131529214	0.00381832407409218	IGF1/PTPN11/G6PD	3
BP	GO:0001503	ossification	4/18	429/18614	0.000658686331945461	0.00840873131529214	0.00381832407409218	IGF1/CCN4/GSK3B/PTPN11	4
BP	GO:0050731	positive regulation of peptidyl-tyrosine phosphorylation	3/18	181/18614	0.000662664144360582	0.00840873131529214	0.00381832407409218	IGF1/GAS6/PTPN11	3
BP	GO:0033674	positive regulation of kinase activity	4/18	430/18614	0.000664467883907459	0.00840873131529214	0.00381832407409218	IGF1/GAS6/IL1B/F2	4
BP	GO:1905952	regulation of lipid localization	3/18	182/18614	0.00067336284029283	0.00840873131529214	0.00381832407409218	APOB/IL1B/PTPN11	3
BP	GO:0070884	regulation of calcineurin-NFAT signaling cascade	2/18	40/18614	0.000674069494024777	0.00840873131529214	0.00381832407409218	IGF1/GSK3B	2
BP	GO:0042129	regulation of T cell proliferation	3/18	183/18614	0.000684171607263054	0.00846303030160685	0.00384298072191101	IGF1/VCAM1/IL1B	3
BP	GO:0106056	regulation of calcineurin-mediated signaling	2/18	41/18614	0.000708231525293275	0.00868764004359751	0.00394497384702833	IGF1/GSK3B	2
BP	GO:0019722	calcium-mediated signaling	3/18	187/18614	0.000728516744277549	0.00886261692212026	0.00402442916586554	IGF1/VCAM1/GSK3B	3
BP	GO:0043551	regulation of phosphatidylinositol 3-kinase activity	2/18	42/18614	0.000743217442194464	0.00896734487631353	0.00407198512332601	PIK3R3/PIK3R1	2
BP	GO:0045840	positive regulation of mitotic nuclear division	2/18	43/18614	0.000779025798215295	0.00926159591783274	0.00420560169323783	IGF1/IL1B	2
BP	GO:0055001	muscle cell development	3/18	192/18614	0.000786480631609438	0.00926159591783274	0.00420560169323783	IGF1/OBSCN/G6PD	3
BP	GO:0090276	regulation of peptide hormone secretion	3/18	192/18614	0.000786480631609438	0.00926159591783274	0.00420560169323783	IL1B/PTPN11/F2	3
BP	GO:0006509	membrane protein ectodomain proteolysis	2/18	44/18614	0.000815655148606152	0.00944187339968406	0.00428746396510253	SPPL2A/IL1B	2
BP	GO:0032881	regulation of polysaccharide metabolic process	2/18	44/18614	0.000815655148606152	0.00944187339968406	0.00428746396510253	IGF1/GSK3B	2
BP	GO:0002791	regulation of peptide secretion	3/18	195/18614	0.000822631676851161	0.00944187339968406	0.00428746396510253	IL1B/PTPN11/F2	3
BP	GO:0030073	insulin secretion	3/18	197/18614	0.000847311918766448	0.00944187339968406	0.00428746396510253	IL1B/PTPN11/F2	3
BP	GO:0090087	regulation of peptide transport	3/18	197/18614	0.000847311918766448	0.00944187339968406	0.00428746396510253	IL1B/PTPN11/F2	3
BP	GO:0005978	glycogen biosynthetic process	2/18	45/18614	0.000853104050379063	0.00944187339968406	0.00428746396510253	IGF1/GSK3B	2
BP	GO:0009250	glucan biosynthetic process	2/18	45/18614	0.000853104050379063	0.00944187339968406	0.00428746396510253	IGF1/GSK3B	2
BP	GO:0033173	calcineurin-NFAT signaling cascade	2/18	45/18614	0.000853104050379063	0.00944187339968406	0.00428746396510253	IGF1/GSK3B	2
BP	GO:0014911	positive regulation of smooth muscle cell migration	2/18	46/18614	0.000891371062305926	0.00979177763965913	0.00444635211755116	IGF1/CCN4	2
BP	GO:0140353	lipid export from cell	2/18	47/18614	0.000930454744916736	0.0101454028482773	0.00460692992609846	IL1B/PTPN11	2
MF	GO:0030159	signaling receptor complex adaptor activity	2/19	52/18369	0.0013032601634046	0.0102631737868112	0.00420129921097535	PIK3R1/PTPN11	2
BP	GO:0006953	acute-phase response	2/18	48/18614	0.000970353660497813	0.0105026513842116	0.00476915305275628	IL1B/F2	2
BP	GO:0031667	response to nutrient levels	4/18	477/18614	0.000979227617690323	0.0105213361550376	0.00477763762760934	VCAM1/GAS6/PRKAB1/G6PD	4
BP	GO:0097720	calcineurin-mediated signaling	2/18	49/18614	0.00101106637309003	0.010784707979627	0.00489723224189296	IGF1/GSK3B	2
BP	GO:1903828	negative regulation of protein localization	3/18	210/18614	0.00101929616581505	0.010794273065322	0.00490157565537719	IL1B/GSK3B/PTPN11	3
BP	GO:0030195	negative regulation of blood coagulation	2/18	50/18614	0.00105259144848703	0.0109113705082599	0.00495474847879365	TFPI/F2	2
BP	GO:0048009	insulin-like growth factor receptor signaling pathway	2/18	50/18614	0.00105259144848703	0.0109113705082599	0.00495474847879365	IGF1/PIK3R1	2
BP	GO:2000378	negative regulation of reactive oxygen species metabolic process	2/18	50/18614	0.00105259144848703	0.0109113705082599	0.00495474847879365	MMP3/G6PD	2
BP	GO:0042098	T cell proliferation	3/18	213/18614	0.00106189439876401	0.0109308290558086	0.00496358441821971	IGF1/VCAM1/IL1B	3
BP	GO:0016051	carbohydrate biosynthetic process	3/18	214/18614	0.00107634118820616	0.0110020081485071	0.00499590616011297	IGF1/GSK3B/G6PD	3
BP	GO:0022407	regulation of cell-cell adhesion	4/18	491/18614	0.00109043554210898	0.0110020081485071	0.00499590616011297	IGF1/VCAM1/IL1B/PTPN11	4
BP	GO:1900047	negative regulation of hemostasis	2/18	51/18614	0.00109492745423348	0.0110020081485071	0.00499590616011297	TFPI/F2	2
BP	GO:0019221	cytokine-mediated signaling pathway	4/18	492/18614	0.00109870597678705	0.0110020081485071	0.00499590616011297	SPPL2A/GAS6/IL1B/PTPN11	4
MF	GO:0048018	receptor ligand activity	4/19	497/18369	0.00148531301318642	0.0110087905683229	0.00450652245486903	IGF1/GAS6/IL1B/F2	4
BP	GO:0016049	cell growth	4/18	495/18614	0.00112378367538957	0.0111020776521708	0.00504134675996029	IGF1/GSK3B/G6PD/F2	4
BP	GO:0043410	positive regulation of MAPK cascade	4/18	495/18614	0.00112378367538957	0.0111020776521708	0.00504134675996029	IGF1/GAS6/IL1B/PTPN11	4
BP	GO:0032692	negative regulation of interleukin-1 production	2/18	52/18614	0.00113807295962329	0.0111682893104365	0.00507141283761957	IGF1/GAS6	2
BP	GO:0048146	positive regulation of fibroblast proliferation	2/18	53/18614	0.00118202653569784	0.0115228017254783	0.0052323935180769	IGF1/GAS6	2
BP	GO:0070374	positive regulation of ERK1 and ERK2 cascade	3/18	222/18614	0.00119642957522397	0.0115864758863795	0.00526130734257077	IGF1/GAS6/PTPN11	3
MF	GO:0005539	glycosaminoglycan binding	3/19	232/18369	0.00165947520206681	0.0116163264144677	0.00475522133925577	CCN4/APOB/F2	3
BP	GO:0032330	regulation of chondrocyte differentiation	2/18	54/18614	0.00122678675524424	0.0116593892119211	0.0052944165829304	CCN4/PTPN11	2
BP	GO:0050819	negative regulation of coagulation	2/18	54/18614	0.00122678675524424	0.0116593892119211	0.0052944165829304	TFPI/F2	2
BP	GO:0007596	blood coagulation	3/18	224/18614	0.00122772101076614	0.0116593892119211	0.0052944165829304	TFPI/GAS6/F2	3
BP	GO:0050817	coagulation	3/18	229/18614	0.00130820730784748	0.012111496103311	0.00549971397711849	TFPI/GAS6/F2	3
BP	GO:0006695	cholesterol biosynthetic process	2/18	56/18614	0.00131872142461899	0.012111496103311	0.00549971397711849	APOB/G6PD	2
BP	GO:0010803	regulation of tumor necrosis factor-mediated signaling pathway	2/18	56/18614	0.00131872142461899	0.012111496103311	0.00549971397711849	SPPL2A/GAS6	2
BP	GO:0060986	endocrine hormone secretion	2/18	56/18614	0.00131872142461899	0.012111496103311	0.00549971397711849	IL1B/PTPN11	2
BP	GO:1902653	secondary alcohol biosynthetic process	2/18	56/18614	0.00131872142461899	0.012111496103311	0.00549971397711849	APOB/G6PD	2
BP	GO:0007599	hemostasis	3/18	230/18614	0.00132469488629964	0.012111496103311	0.00549971397711849	TFPI/GAS6/F2	3
BP	GO:0048588	developmental cell growth	3/18	231/18614	0.00134131352196853	0.0121877376810968	0.00553433454483442	IGF1/GSK3B/G6PD	3
BP	GO:0048016	inositol phosphate-mediated signaling	2/18	57/18614	0.00136589302873426	0.0123349358177719	0.00560117580397968	IGF1/GSK3B	2
BP	GO:2001234	negative regulation of apoptotic signaling pathway	3/18	233/18614	0.00137494558345884	0.0123409749929965	0.00560391813540671	IGF1/IL1B/GSK3B	3
BP	GO:0009743	response to carbohydrate	3/18	234/18614	0.00139195981533006	0.0124179687767627	0.00563888027262896	APOB/GAS6/IL1B	3
BP	GO:0010001	glial cell differentiation	3/18	235/18614	0.00140910671652178	0.0124203897408387	0.00563997960914801	IL1B/PTPN11/F2	3
BP	GO:0060348	bone development	3/18	235/18614	0.00140910671652178	0.0124203897408387	0.00563997960914801	IGF1/CCN4/PTPN11	3
BP	GO:0072593	reactive oxygen species metabolic process	3/18	237/18614	0.00144380012492551	0.012584570383394	0.00571453246099484	MMP3/G6PD/F2	3
BP	GO:0030072	peptide hormone secretion	3/18	238/18614	0.00146134742798649	0.012584570383394	0.00571453246099484	IL1B/PTPN11/F2	3
BP	GO:0033619	membrane protein proteolysis	2/18	59/18614	0.0014626376745806	0.012584570383394	0.00571453246099484	SPPL2A/IL1B	2
BP	GO:0051785	positive regulation of nuclear division	2/18	59/18614	0.0014626376745806	0.012584570383394	0.00571453246099484	IGF1/IL1B	2
BP	GO:0007160	cell-matrix adhesion	3/18	239/18614	0.00147902899207008	0.012584570383394	0.00571453246099484	VCAM1/GSK3B/PIK3R1	3
BP	GO:0050670	regulation of lymphocyte proliferation	3/18	239/18614	0.00147902899207008	0.012584570383394	0.00571453246099484	IGF1/VCAM1/IL1B	3
BP	GO:0002790	peptide secretion	3/18	243/18614	0.00155110573474245	0.0129949722580716	0.00590089200792009	IL1B/PTPN11/F2	3
BP	GO:0032944	regulation of mononuclear cell proliferation	3/18	243/18614	0.00155110573474245	0.0129949722580716	0.00590089200792009	IGF1/VCAM1/IL1B	3
BP	GO:0034113	heterotypic cell-cell adhesion	2/18	61/18614	0.00156257478918388	0.0129949722580716	0.00590089200792009	VCAM1/IL1B	2
BP	GO:0046854	phosphatidylinositol phosphate biosynthetic process	2/18	61/18614	0.00156257478918388	0.0129949722580716	0.00590089200792009	PIK3R3/PIK3R1	2
BP	GO:0090303	positive regulation of wound healing	2/18	62/18614	0.0016137369857456	0.0133450609158288	0.00605986390271116	CCN4/F2	2
BP	GO:0046883	regulation of hormone secretion	3/18	247/18614	0.00162536200691457	0.0133661054423365	0.00606942001993972	IL1B/PTPN11/F2	3
BP	GO:0016126	sterol biosynthetic process	2/18	63/18614	0.00166569305912996	0.0135464098510459	0.00615129451903184	APOB/G6PD	2
BP	GO:0033692	cellular polysaccharide biosynthetic process	2/18	63/18614	0.00166569305912996	0.0135464098510459	0.00615129451903184	IGF1/GSK3B	2
BP	GO:0001649	osteoblast differentiation	3/18	250/18614	0.00168249942241785	0.0136079074164784	0.00617921997244265	IGF1/CCN4/GSK3B	3
BP	GO:0046888	negative regulation of hormone secretion	2/18	65/18614	0.00177198119868326	0.0141670991618532	0.00643314356963441	IL1B/PTPN11	2
BP	GO:0048762	mesenchymal cell differentiation	3/18	255/18614	0.00178051178324921	0.0141670991618532	0.00643314356963441	IGF1/IL1B/GSK3B	3
BP	GO:0050730	regulation of peptidyl-tyrosine phosphorylation	3/18	255/18614	0.00178051178324921	0.0141670991618532	0.00643314356963441	IGF1/GAS6/PTPN11	3
BP	GO:0015833	peptide transport	3/18	259/18614	0.0018614538124928	0.0147311805425731	0.00668928750324223	IL1B/PTPN11/F2	3
BP	GO:0038034	signal transduction in absence of ligand	2/18	67/18614	0.00188142794973081	0.0147311805425731	0.00668928750324223	IL1B/GSK3B	2
BP	GO:0097192	extrinsic apoptotic signaling pathway in absence of ligand	2/18	67/18614	0.00188142794973081	0.0147311805425731	0.00668928750324223	IL1B/GSK3B	2
BP	GO:0031668	cellular response to extracellular stimulus	3/18	261/18614	0.00190277707154014	0.0148195124301962	0.00672939816445553	VCAM1/GAS6/PRKAB1	3
BP	GO:0055021	regulation of cardiac muscle tissue growth	2/18	68/18614	0.00193733229394393	0.0150092270351866	0.00681554574323764	IGF1/G6PD	2
BP	GO:0010611	regulation of cardiac muscle hypertrophy	2/18	69/18614	0.00199402208172638	0.0153675419073363	0.00697825308292231	IGF1/G6PD	2
BP	GO:0000271	polysaccharide biosynthetic process	2/18	70/18614	0.00205149591355807	0.0155693050873703	0.00706987180383305	IGF1/GSK3B	2
BP	GO:0030193	regulation of blood coagulation	2/18	70/18614	0.00205149591355807	0.0155693050873703	0.00706987180383305	TFPI/F2	2
BP	GO:0070663	regulation of leukocyte proliferation	3/18	268/18614	0.00205193287156918	0.0155693050873703	0.00706987180383305	IGF1/VCAM1/IL1B	3
MF	GO:0043539	protein serine/threonine kinase activator activity	2/19	72/18369	0.00248141255206508	0.0159361458782755	0.00652356848818297	PIK3R1/F2	2
MF	GO:1901681	sulfur compound binding	3/19	269/18369	0.00252954696480564	0.0159361458782755	0.00652356848818297	CCN4/APOB/F2	3
BP	GO:0014743	regulation of muscle hypertrophy	2/18	72/18614	0.00216879011986671	0.0162880564104276	0.0073962498717259	IGF1/G6PD	2
BP	GO:1900046	regulation of hemostasis	2/18	72/18614	0.00216879011986671	0.0162880564104276	0.0073962498717259	TFPI/F2	2
BP	GO:0050766	positive regulation of phagocytosis	2/18	73/18614	0.00222860770387632	0.0164211696814235	0.00745669532873563	GAS6/IL1B	2
BP	GO:0061035	regulation of cartilage development	2/18	73/18614	0.00222860770387632	0.0164211696814235	0.00745669532873563	CCN4/PTPN11	2
BP	GO:1900076	regulation of cellular response to insulin stimulus	2/18	73/18614	0.00222860770387632	0.0164211696814235	0.00745669532873563	IL1B/PTPN11	2
BP	GO:0042113	B cell activation	3/18	276/18614	0.00223113718497602	0.0164211696814235	0.00745669532873563	PIK3R3/VCAM1/PIK3R1	3
BP	GO:0060420	regulation of heart growth	2/18	74/18614	0.00228920375099696	0.0167647160272016	0.00761269642253507	IGF1/G6PD	2
BP	GO:0005977	glycogen metabolic process	2/18	75/18614	0.00235057687027098	0.0168782885514092	0.00766426861423401	IGF1/GSK3B	2
BP	GO:0034637	cellular carbohydrate biosynthetic process	2/18	75/18614	0.00235057687027098	0.0168782885514092	0.00766426861423401	IGF1/GSK3B	2
BP	GO:0045669	positive regulation of osteoblast differentiation	2/18	75/18614	0.00235057687027098	0.0168782885514092	0.00766426861423401	IGF1/CCN4	2
BP	GO:0050818	regulation of coagulation	2/18	75/18614	0.00235057687027098	0.0168782885514092	0.00766426861423401	TFPI/F2	2
BP	GO:0006073	cellular glucan metabolic process	2/18	76/18614	0.00241272567244802	0.0170746739896322	0.00775344535427376	IGF1/GSK3B	2
BP	GO:0044042	glucan metabolic process	2/18	76/18614	0.00241272567244802	0.0170746739896322	0.00775344535427376	IGF1/GSK3B	2
BP	GO:1903036	positive regulation of response to wounding	2/18	76/18614	0.00241272567244802	0.0170746739896322	0.00775344535427376	CCN4/F2	2
BP	GO:0032720	negative regulation of tumor necrosis factor production	2/18	78/18614	0.00253934477703583	0.0177152393924016	0.00804431994720755	IGF1/GAS6	2
BP	GO:0050709	negative regulation of protein secretion	2/18	78/18614	0.00253934477703583	0.0177152393924016	0.00804431994720755	IL1B/PTPN11	2
BP	GO:0061045	negative regulation of wound healing	2/18	78/18614	0.00253934477703583	0.0177152393924016	0.00804431994720755	TFPI/F2	2
BP	GO:0019932	second-messenger-mediated signaling	3/18	292/18614	0.00261821161980792	0.0181792806809305	0.0082550366364351	IGF1/VCAM1/GSK3B	3
BP	GO:1903556	negative regulation of tumor necrosis factor superfamily cytokine production	2/18	80/18614	0.00266904998483775	0.0184452656229163	0.00837581784221384	IGF1/GAS6	2
BP	GO:0051146	striated muscle cell differentiation	3/18	297/18614	0.00274718333376372	0.018896513398599	0.00858072512021624	IGF1/OBSCN/G6PD	3
BP	GO:0050848	regulation of calcium-mediated signaling	2/18	82/18614	0.00280183024313738	0.0191827633390615	0.00871070846703666	IGF1/GSK3B	2
BP	GO:0030217	T cell differentiation	3/18	300/18614	0.00282642919799955	0.0192615915715525	0.00874650360979394	PIK3R3/IL1B/PIK3R1	3
BP	GO:0014068	positive regulation of phosphatidylinositol 3-kinase signaling	2/18	83/18614	0.00286937006967561	0.0194641140210253	0.00883846710765953	IGF1/F2	2
MF	GO:0035591	signaling adaptor activity	2/19	83/18369	0.00328140315485924	0.0196884189291555	0.00805958669614551	PIK3R1/PTPN11	2
BP	GO:0034504	protein localization to nucleus	3/18	304/18614	0.00293428173351378	0.0197454653096614	0.00896622602376642	GSK3B/PIK3R1/F2	3
BP	GO:0061515	myeloid cell development	2/18	84/18614	0.00293767452636945	0.0197454653096614	0.00896622602376642	PTPN11/G6PD	2
BP	GO:0046879	hormone secretion	3/18	305/18614	0.00296163831280451	0.0198160527111284	0.0089982790843582	IL1B/PTPN11/F2	3
BP	GO:0046651	lymphocyte proliferation	3/18	306/18614	0.0029891529032359	0.0199096519165757	0.00904078158397139	IGF1/VCAM1/IL1B	3
BP	GO:0055013	cardiac muscle cell development	2/18	85/18614	0.00300674223925661	0.0199365971900258	0.00905301717367448	IGF1/G6PD	2
BP	GO:0008625	extrinsic apoptotic signaling pathway via death domain receptors	2/18	86/18614	0.00307657183606483	0.0201276166341663	0.00913975726737387	GSK3B/PIK3R1	2
BP	GO:0019915	lipid storage	2/18	86/18614	0.00307657183606483	0.0201276166341663	0.00913975726737387	APOB/IL1B	2
BP	GO:1900182	positive regulation of protein localization to nucleus	2/18	86/18614	0.00307657183606483	0.0201276166341663	0.00913975726737387	PIK3R1/F2	2
BP	GO:0048145	regulation of fibroblast proliferation	2/18	87/18614	0.00314716194621022	0.0204755602883699	0.0092977551366668	IGF1/GAS6	2
BP	GO:0060326	cell chemotaxis	3/18	312/18614	0.00315757621294834	0.0204755602883699	0.0092977551366668	VCAM1/GAS6/IL1B	3
BP	GO:0032943	mononuclear cell proliferation	3/18	313/18614	0.00318620562428514	0.0205705906971391	0.00934090753195319	IGF1/VCAM1/IL1B	3
BP	GO:0009914	hormone transport	3/18	315/18614	0.00324394623932582	0.0208519164379371	0.00946865484703239	IL1B/PTPN11/F2	3
BP	GO:0006112	energy reserve metabolic process	2/18	89/18614	0.00329061823260854	0.0210599566886946	0.00956312392542985	IGF1/GSK3B	2
BP	GO:0014910	regulation of smooth muscle cell migration	2/18	90/18614	0.00336348167612011	0.0214237433044416	0.0097283159312932	IGF1/CCN4	2
BP	GO:0042063	gliogenesis	3/18	320/18614	0.00339112241164055	0.0214237433044416	0.0097283159312932	IL1B/PTPN11/F2	3
BP	GO:0060485	mesenchyme development	3/18	320/18614	0.00339112241164055	0.0214237433044416	0.0097283159312932	IGF1/IL1B/GSK3B	3
BP	GO:0055006	cardiac cell development	2/18	92/18614	0.00351147234452866	0.0219952650687072	0.00998783847155967	IGF1/G6PD	2
BP	GO:0055017	cardiac muscle tissue growth	2/18	92/18614	0.00351147234452866	0.0219952650687072	0.00998783847155967	IGF1/G6PD	2
BP	GO:0034644	cellular response to UV	2/18	93/18614	0.00358659684676829	0.0220898349725645	0.0100307817559915	MMP3/PIK3R1	2
BP	GO:0050886	endocrine process	2/18	93/18614	0.00358659684676829	0.0220898349725645	0.0100307817559915	IL1B/PTPN11	2
BP	GO:1903035	negative regulation of response to wounding	2/18	93/18614	0.00358659684676829	0.0220898349725645	0.0100307817559915	TFPI/F2	2
BP	GO:1904427	positive regulation of calcium ion transmembrane transport	2/18	93/18614	0.00358659684676829	0.0220898349725645	0.0100307817559915	G6PD/F2	2
BP	GO:0048638	regulation of developmental growth	3/18	328/18614	0.00363507533327855	0.0222951287107751	0.0101240036694381	IGF1/GSK3B/G6PD	3
BP	GO:0045861	negative regulation of proteolysis	3/18	330/18614	0.00369770734715907	0.0225851668672952	0.0102557072087618	TFPI/GAS6/F2	3
BP	GO:0062012	regulation of small molecule metabolic process	3/18	331/18614	0.00372927151850765	0.0226838333687738	0.010300510718801	IGF1/APOB/IL1B	3
BP	GO:0043502	regulation of muscle adaptation	2/18	96/18614	0.00381647072488916	0.0230239545370362	0.0104549564724099	IGF1/G6PD	2
BP	GO:0044264	cellular polysaccharide metabolic process	2/18	96/18614	0.00381647072488916	0.0230239545370362	0.0104549564724099	IGF1/GSK3B	2
BP	GO:0014909	smooth muscle cell migration	2/18	97/18614	0.00389459095651009	0.0233042190568409	0.0105822218972354	IGF1/CCN4	2
BP	GO:0051153	regulation of striated muscle cell differentiation	2/18	97/18614	0.00389459095651009	0.0233042190568409	0.0105822218972354	IGF1/G6PD	2
BP	GO:0015980	energy derivation by oxidation of organic compounds	3/18	337/18614	0.00392214884893279	0.023374101642223	0.010613954907617	IGF1/GSK3B/CHCHD5	3
BP	GO:0071214	cellular response to abiotic stimulus	3/18	339/18614	0.00398777847940863	0.0235743370348976	0.0107048798749714	MMP3/IL1B/PIK3R1	3
BP	GO:0104004	cellular response to environmental stimulus	3/18	339/18614	0.00398777847940863	0.0235743370348976	0.0107048798749714	MMP3/IL1B/PIK3R1	3
BP	GO:0003300	cardiac muscle hypertrophy	2/18	99/18614	0.00405306671286851	0.0237693792882169	0.0107934466876557	IGF1/G6PD	2
BP	GO:0048661	positive regulation of smooth muscle cell proliferation	2/18	99/18614	0.00405306671286851	0.0237693792882169	0.0107934466876557	IGF1/CCN4	2
BP	GO:0006641	triglyceride metabolic process	2/18	100/18614	0.0041334195383589	0.0239527583388868	0.0108767173521118	APOB/PTPN11	2
BP	GO:0032755	positive regulation of interleukin-6 production	2/18	100/18614	0.0041334195383589	0.0239527583388868	0.0108767173521118	IL1B/PTPN11	2
BP	GO:0060419	heart growth	2/18	100/18614	0.0041334195383589	0.0239527583388868	0.0108767173521118	IGF1/G6PD	2
BP	GO:0019216	regulation of lipid metabolic process	3/18	344/18614	0.00415479880936766	0.0239527583388868	0.0108767173521118	APOB/IL1B/F2	3
BP	GO:0032496	response to lipopolysaccharide	3/18	345/18614	0.0041887101494896	0.0239527583388868	0.0108767173521118	VCAM1/APOB/IL1B	3
BP	GO:0051346	negative regulation of hydrolase activity	3/18	345/18614	0.0041887101494896	0.0239527583388868	0.0108767173521118	TFPI/GAS6/GSK3B	3
BP	GO:0043255	regulation of carbohydrate biosynthetic process	2/18	101/18614	0.00421451386533403	0.0239527583388868	0.0108767173521118	IGF1/GSK3B	2
BP	GO:0050764	regulation of phagocytosis	2/18	101/18614	0.00421451386533403	0.0239527583388868	0.0108767173521118	GAS6/IL1B	2
BP	GO:0051235	maintenance of location	3/18	347/18614	0.00425704228466975	0.0239553968512991	0.0108779154752395	APOB/IL1B/F2	3
BP	GO:0070661	leukocyte proliferation	3/18	348/18614	0.00429146362016654	0.0239553968512991	0.0108779154752395	IGF1/VCAM1/IL1B	3
BP	GO:0014897	striated muscle hypertrophy	2/18	102/18614	0.00429634834833082	0.0239553968512991	0.0108779154752395	IGF1/G6PD	2
BP	GO:0030316	osteoclast differentiation	2/18	102/18614	0.00429634834833082	0.0239553968512991	0.0108779154752395	CCN4/PIK3R1	2
BP	GO:0046620	regulation of organ growth	2/18	102/18614	0.00429634834833082	0.0239553968512991	0.0108779154752395	IGF1/G6PD	2
BP	GO:0042886	amide transport	3/18	349/18614	0.00432605549280221	0.0240300139071881	0.0109117983631754	IL1B/PTPN11/F2	3
BP	GO:0048144	fibroblast proliferation	2/18	103/18614	0.00437892164354735	0.0242322280424876	0.011003621858538	IGF1/GAS6	2
BP	GO:0014896	muscle hypertrophy	2/18	104/18614	0.00446223240884113	0.0246007719318882	0.0111709740966455	IGF1/G6PD	2
BP	GO:0045787	positive regulation of cell cycle	3/18	354/18614	0.00450158224181447	0.0247251084326526	0.0112274341066465	IGF1/IL1B/PTPN11	3
BP	GO:0032760	positive regulation of tumor necrosis factor production	2/18	105/18614	0.00454627930372751	0.0248777811713267	0.0112967613299431	PIK3R1/PTPN11	2
BP	GO:0005976	polysaccharide metabolic process	2/18	107/18614	0.00471657612861797	0.0256263647981606	0.0116366859602632	IGF1/GSK3B	2
BP	GO:0070588	calcium ion transmembrane transport	3/18	360/18614	0.00471789732357441	0.0256263647981606	0.0116366859602632	GAS6/G6PD/F2	3
BP	GO:0050878	regulation of body fluid levels	3/18	361/18614	0.00475455621438817	0.0257305395131595	0.0116839906971226	TFPI/GAS6/F2	3
BP	GO:0014013	regulation of gliogenesis	2/18	108/18614	0.00480282338592638	0.0258020292849768	0.0117164535154178	IL1B/F2	2
BP	GO:0032963	collagen metabolic process	2/18	108/18614	0.00480282338592638	0.0258020292849768	0.0117164535154178	MMP3/F2	2
BP	GO:0032147	activation of protein kinase activity	2/18	109/18614	0.00488980142743267	0.0258802993279618	0.0117519951896852	IGF1/GAS6	2
BP	GO:0033209	tumor necrosis factor-mediated signaling pathway	2/18	109/18614	0.00488980142743267	0.0258802993279618	0.0117519951896852	SPPL2A/GAS6	2
BP	GO:0120034	positive regulation of plasma membrane bounded cell projection assembly	2/18	109/18614	0.00488980142743267	0.0258802993279618	0.0117519951896852	GSK3B/PIK3R1	2
BP	GO:1903557	positive regulation of tumor necrosis factor superfamily cytokine production	2/18	109/18614	0.00488980142743267	0.0258802993279618	0.0117519951896852	PIK3R1/PTPN11	2
BP	GO:0002237	response to molecule of bacterial origin	3/18	366/18614	0.0049404647494275	0.0258802993279618	0.0117519951896852	VCAM1/APOB/IL1B	3
BP	GO:0006066	alcohol metabolic process	3/18	366/18614	0.0049404647494275	0.0258802993279618	0.0117519951896852	IGF1/APOB/G6PD	3
BP	GO:0045860	positive regulation of protein kinase activity	3/18	366/18614	0.0049404647494275	0.0258802993279618	0.0117519951896852	IGF1/GAS6/IL1B	3
BP	GO:0009408	response to heat	2/18	110/18614	0.00497750892091574	0.0258900817370599	0.0117564372876381	IGF1/GSK3B	2
BP	GO:0014812	muscle cell migration	2/18	110/18614	0.00497750892091574	0.0258900817370599	0.0117564372876381	IGF1/CCN4	2
BP	GO:0008637	apoptotic mitochondrial changes	2/18	111/18614	0.00506594453580219	0.0262572899883832	0.0119231830253313	IGF1/GSK3B	2
BP	GO:0018108	peptidyl-tyrosine phosphorylation	3/18	370/18614	0.00509234354982965	0.0263015077380675	0.0119432618804869	IGF1/GAS6/PTPN11	3
BP	GO:0001818	negative regulation of cytokine production	3/18	371/18614	0.0051307530942613	0.0263296439712728	0.0119560382735685	IGF1/GAS6/F2	3
BP	GO:0014066	regulation of phosphatidylinositol 3-kinase signaling	2/18	112/18614	0.00515510694316467	0.0263296439712728	0.0119560382735685	IGF1/F2	2
BP	GO:1905954	positive regulation of lipid localization	2/18	112/18614	0.00515510694316467	0.0263296439712728	0.0119560382735685	APOB/IL1B	2
BP	GO:0018212	peptidyl-tyrosine modification	3/18	372/18614	0.00516933906772951	0.0263296439712728	0.0119560382735685	IGF1/GAS6/PTPN11	3
BP	GO:0002062	chondrocyte differentiation	2/18	113/18614	0.00524499481572011	0.0266228702370345	0.012089189502658	CCN4/PTPN11	2
BP	GO:2001233	regulation of apoptotic signaling pathway	3/18	381/18614	0.0055245920437266	0.02794570270916	0.0126898750145285	IGF1/IL1B/GSK3B	3
BP	GO:0007088	regulation of mitotic nuclear division	2/18	117/18614	0.00561177446966855	0.0282894932169593	0.012845986979955	IGF1/IL1B	2
BP	GO:0032609	type II interferon production	2/18	118/18614	0.0057052698163777	0.0284683293888406	0.0129271947668148	GAS6/IL1B	2
BP	GO:0032649	regulation of type II interferon production	2/18	118/18614	0.0057052698163777	0.0284683293888406	0.0129271947668148	GAS6/IL1B	2
BP	GO:0051897	positive regulation of protein kinase B signaling	2/18	118/18614	0.0057052698163777	0.0284683293888406	0.0129271947668148	IGF1/GAS6	2
CC	GO:0005942	phosphatidylinositol 3-kinase complex	2/19	29/19518	0.000358835444513997	0.0301421773391757	0.0181306329859704	PIK3R3/PIK3R1	2
BP	GO:0001952	regulation of cell-matrix adhesion	2/18	125/18614	0.00637975467762459	0.031726347586025	0.0144066295173955	GSK3B/PIK3R1	2
BP	GO:0045471	response to ethanol	2/18	126/18614	0.00647895356006379	0.0321111772404508	0.0145813769648786	VCAM1/G6PD	2
BP	GO:0055007	cardiac muscle cell differentiation	2/18	127/18614	0.00657885949745389	0.0323882313720807	0.0147071845832889	IGF1/G6PD	2
BP	GO:0071482	cellular response to light stimulus	2/18	127/18614	0.00657885949745389	0.0323882313720807	0.0147071845832889	MMP3/PIK3R1	2
BP	GO:0006639	acylglycerol metabolic process	2/18	128/18614	0.00667947118697686	0.0327739386240998	0.0148823305394046	APOB/PTPN11	2
BP	GO:0043254	regulation of protein-containing complex assembly	3/18	409/18614	0.00672319652687031	0.032833286006515	0.0149092796153726	MMP3/GSK3B/PTPN11	3
BP	GO:0042692	muscle cell differentiation	3/18	410/18614	0.00676865844017891	0.032833286006515	0.0149092796153726	IGF1/OBSCN/G6PD	3
BP	GO:0006638	neutral lipid metabolic process	2/18	129/18614	0.00678078732743244	0.032833286006515	0.0149092796153726	APOB/PTPN11	2
BP	GO:0051928	positive regulation of calcium ion transport	2/18	129/18614	0.00678078732743244	0.032833286006515	0.0149092796153726	G6PD/F2	2
MF	GO:0030674	protein-macromolecule adaptor activity	3/19	361/18369	0.0057736445597934	0.0330672370242713	0.0135362958578888	GAS6/PIK3R1/PTPN11	3
BP	GO:0006661	phosphatidylinositol biosynthetic process	2/18	131/18614	0.00698552776441902	0.0334941266098528	0.0152093609820198	PIK3R3/PIK3R1	2
BP	GO:0032612	interleukin-1 production	2/18	131/18614	0.00698552776441902	0.0334941266098528	0.0152093609820198	IGF1/GAS6	2
BP	GO:0032652	regulation of interleukin-1 production	2/18	131/18614	0.00698552776441902	0.0334941266098528	0.0152093609820198	IGF1/GAS6	2
BP	GO:0051224	negative regulation of protein transport	2/18	134/18614	0.00729788936472314	0.0348782244963392	0.0158378665297307	IL1B/PTPN11	2
BP	GO:0043467	regulation of generation of precursor metabolites and energy	2/18	135/18614	0.00740340497595389	0.0352680004032496	0.0160148600229287	IGF1/GSK3B	2
BP	GO:0046887	positive regulation of hormone secretion	2/18	138/18614	0.0077241189841115	0.0365591740984313	0.016601169588461	PTPN11/F2	2
BP	GO:1904950	negative regulation of establishment of protein localization	2/18	138/18614	0.0077241189841115	0.0365591740984313	0.016601169588461	IL1B/PTPN11	2
BP	GO:0008203	cholesterol metabolic process	2/18	140/18614	0.00794138810512136	0.0373473587563535	0.0169590766663934	APOB/G6PD	2
BP	GO:0046165	alcohol biosynthetic process	2/18	140/18614	0.00794138810512136	0.0373473587563535	0.0169590766663934	APOB/G6PD	2
BP	GO:0051783	regulation of nuclear division	2/18	145/18614	0.00849659536694882	0.0398311731851868	0.0180869529266259	IGF1/IL1B	2
BP	GO:0032102	negative regulation of response to external stimulus	3/18	446/18614	0.00853017383241556	0.0398536577473855	0.0180971629502215	IGF1/TFPI/F2	3
BP	GO:0006869	lipid transport	3/18	447/18614	0.00858261831969	0.0398536577473855	0.0180971629502215	APOB/IL1B/PTPN11	3
BP	GO:0050714	positive regulation of protein secretion	2/18	146/18614	0.00860968964923137	0.0398536577473855	0.0180971629502215	IGF1/F2	2
BP	GO:0062013	positive regulation of small molecule metabolic process	2/18	146/18614	0.00860968964923137	0.0398536577473855	0.0180971629502215	IGF1/IL1B	2
BP	GO:0002687	positive regulation of leukocyte migration	2/18	147/18614	0.00872346523560066	0.040083824372639	0.0182016794026214	GAS6/PIK3R1	2
BP	GO:0045667	regulation of osteoblast differentiation	2/18	147/18614	0.00872346523560066	0.040083824372639	0.0182016794026214	IGF1/CCN4	2
BP	GO:0031331	positive regulation of cellular catabolic process	3/18	450/18614	0.00874110572256599	0.040083824372639	0.0182016794026214	IGF1/IL1B/GSK3B	3
BP	GO:0003012	muscle system process	3/18	452/18614	0.00884772731824279	0.0403215313079052	0.0183096198373282	IGF1/IL1B/G6PD	3
BP	GO:0009314	response to radiation	3/18	452/18614	0.00884772731824279	0.0403215313079052	0.0183096198373282	MMP3/VCAM1/PIK3R1	3
BP	GO:0006816	calcium ion transport	3/18	455/18614	0.00900910808198005	0.040930268816897	0.018586041689595	GAS6/G6PD/F2	3
BP	GO:0050768	negative regulation of neurogenesis	2/18	150/18614	0.00906886711940176	0.0409489950912865	0.0185945451108173	IL1B/F2	2
BP	GO:1902652	secondary alcohol metabolic process	2/18	150/18614	0.00906886711940176	0.0409489950912865	0.0185945451108173	APOB/G6PD	2
BP	GO:0010821	regulation of mitochondrion organization	2/18	151/18614	0.0091853552302093	0.0412220820087442	0.0187185512554009	IGF1/GSK3B	2
BP	GO:0045834	positive regulation of lipid metabolic process	2/18	151/18614	0.0091853552302093	0.0412220820087442	0.0187185512554009	IL1B/F2	2
BP	GO:0010675	regulation of cellular carbohydrate metabolic process	2/18	152/18614	0.00930251830706213	0.0414948695393802	0.0188424214513061	IGF1/GSK3B	2
BP	GO:1904064	positive regulation of cation transmembrane transport	2/18	152/18614	0.00930251830706213	0.0414948695393802	0.0188424214513061	G6PD/F2	2
BP	GO:0032368	regulation of lipid transport	2/18	153/18614	0.00942035508709406	0.0415691281219384	0.0188761415599477	IL1B/PTPN11	2
BP	GO:0009411	response to UV	2/18	154/18614	0.0095388643090158	0.0415691281219384	0.0188761415599477	MMP3/PIK3R1	2
BP	GO:0046488	phosphatidylinositol metabolic process	2/18	154/18614	0.0095388643090158	0.0415691281219384	0.0188761415599477	PIK3R3/PIK3R1	2
BP	GO:0050729	positive regulation of inflammatory response	2/18	154/18614	0.0095388643090158	0.0415691281219384	0.0188761415599477	CCN4/IL1B	2
BP	GO:0003093	regulation of glomerular filtration	1/18	10/18614	0.00963048716281112	0.0415691281219384	0.0188761415599477	GAS6	1
BP	GO:0019062	virion attachment to host cell	1/18	10/18614	0.00963048716281112	0.0415691281219384	0.0188761415599477	GAS6	1
BP	GO:0070874	negative regulation of glycogen metabolic process	1/18	10/18614	0.00963048716281112	0.0415691281219384	0.0188761415599477	GSK3B	1
BP	GO:1903596	regulation of gap junction assembly	1/18	10/18614	0.00963048716281112	0.0415691281219384	0.0188761415599477	IL1B	1
BP	GO:1904779	regulation of protein localization to centrosome	1/18	10/18614	0.00963048716281112	0.0415691281219384	0.0188761415599477	GSK3B	1
BP	GO:2000510	positive regulation of dendritic cell chemotaxis	1/18	10/18614	0.00963048716281112	0.0415691281219384	0.0188761415599477	GAS6	1
BP	GO:2000849	regulation of glucocorticoid secretion	1/18	10/18614	0.00963048716281112	0.0415691281219384	0.0188761415599477	PTPN11	1
BP	GO:0016125	sterol metabolic process	2/18	155/18614	0.00965804471311341	0.0415691281219384	0.0188761415599477	APOB/G6PD	2
BP	GO:0007584	response to nutrient	2/18	156/18614	0.00977789504124663	0.0417190188426523	0.0189442054956266	VCAM1/GAS6	2
BP	GO:0051961	negative regulation of nervous system development	2/18	156/18614	0.00977789504124663	0.0417190188426523	0.0189442054956266	IL1B/F2	2
BP	GO:1903531	negative regulation of secretion by cell	2/18	156/18614	0.00977789504124663	0.0417190188426523	0.0189442054956266	IL1B/PTPN11	2
BP	GO:0001678	intracellular glucose homeostasis	2/18	157/18614	0.00989841403684728	0.0421111718561826	0.0191222784100944	GAS6/PIK3R1	2
BP	GO:0006633	fatty acid biosynthetic process	2/18	161/18614	0.010387151617494	0.0434625851901039	0.0197359422166161	IL1B/PRKAB1	2
BP	GO:0051147	regulation of muscle cell differentiation	2/18	161/18614	0.010387151617494	0.0434625851901039	0.0197359422166161	IGF1/G6PD	2
BP	GO:0001660	fever generation	1/18	11/18614	0.0105887032040423	0.0434625851901039	0.0197359422166161	IL1B	1
BP	GO:0010269	response to selenium ion	1/18	11/18614	0.0105887032040423	0.0434625851901039	0.0197359422166161	APOB	1
BP	GO:0034350	regulation of glial cell apoptotic process	1/18	11/18614	0.0105887032040423	0.0434625851901039	0.0197359422166161	GAS6	1
BP	GO:0034379	very-low-density lipoprotein particle assembly	1/18	11/18614	0.0105887032040423	0.0434625851901039	0.0197359422166161	APOB	1
BP	GO:0035878	nail development	1/18	11/18614	0.0105887032040423	0.0434625851901039	0.0197359422166161	PRKAB1	1
BP	GO:0060020	Bergmann glial cell differentiation	1/18	11/18614	0.0105887032040423	0.0434625851901039	0.0197359422166161	PTPN11	1
BP	GO:0070944	neutrophil-mediated killing of bacterium	1/18	11/18614	0.0105887032040423	0.0434625851901039	0.0197359422166161	F2	1
BP	GO:0071492	cellular response to UV-A	1/18	11/18614	0.0105887032040423	0.0434625851901039	0.0197359422166161	MMP3	1
BP	GO:0099105	ion channel modulating	G protein-coupled receptor signaling pathway	1/18	11/18614	0.0105887032040423	0.0434625851901039	0.0197359422166161	F2	1
BP	GO:1903564	regulation of protein localization to cilium	1/18	11/18614	0.0105887032040423	0.0434625851901039	0.0197359422166161	GSK3B	1
BP	GO:0023061	signal release	3/18	483/18614	0.0105999103826408	0.0434625851901039	0.0197359422166161	IL1B/PTPN11/F2	3
BP	GO:0030307	positive regulation of cell growth	2/18	164/18614	0.01076066447281	0.0439991613999344	0.0199795963164748	IGF1/F2	2
BP	GO:0022411	cellular component disassembly	3/18	488/18614	0.0109002121102527	0.0444462942556563	0.0201826350488714	MMP3/GSK3B/PIK3R1	3
BP	GO:0001819	positive regulation of cytokine production	3/18	489/18614	0.0109608675734517	0.0445701576467428	0.0202388802243147	IL1B/PIK3R1/PTPN11	3
BP	GO:0010876	lipid localization	3/18	497/18614	0.0114532756406312	0.0446083364192757	0.0202562168379863	APOB/IL1B/PTPN11	3
BP	GO:0006983	ER overload response	1/18	12/18614	0.0115460435976522	0.0446083364192757	0.0202562168379863	GSK3B	1
BP	GO:0019321	pentose metabolic process	1/18	12/18614	0.0115460435976522	0.0446083364192757	0.0202562168379863	G6PD	1
BP	GO:0031293	membrane protein intracellular domain proteolysis	1/18	12/18614	0.0115460435976522	0.0446083364192757	0.0202562168379863	SPPL2A	1
BP	GO:0031650	regulation of heat generation	1/18	12/18614	0.0115460435976522	0.0446083364192757	0.0202562168379863	IL1B	1
BP	GO:0033083	regulation of immature T cell proliferation	1/18	12/18614	0.0115460435976522	0.0446083364192757	0.0202562168379863	IL1B	1
BP	GO:0033084	regulation of immature T cell proliferation in thymus	1/18	12/18614	0.0115460435976522	0.0446083364192757	0.0202562168379863	IL1B	1
BP	GO:0033629	negative regulation of cell adhesion mediated by integrin	1/18	12/18614	0.0115460435976522	0.0446083364192757	0.0202562168379863	PTPN11	1
BP	GO:0034454	microtubule anchoring at centrosome	1/18	12/18614	0.0115460435976522	0.0446083364192757	0.0202562168379863	GSK3B	1
BP	GO:0035933	glucocorticoid secretion	1/18	12/18614	0.0115460435976522	0.0446083364192757	0.0202562168379863	PTPN11	1
BP	GO:0044650	adhesion of symbiont to host cell	1/18	12/18614	0.0115460435976522	0.0446083364192757	0.0202562168379863	GAS6	1
BP	GO:0060123	regulation of growth hormone secretion	1/18	12/18614	0.0115460435976522	0.0446083364192757	0.0202562168379863	PTPN11	1
BP	GO:0070943	neutrophil-mediated killing of symbiont cell	1/18	12/18614	0.0115460435976522	0.0446083364192757	0.0202562168379863	F2	1
BP	GO:0072497	mesenchymal stem cell differentiation	1/18	12/18614	0.0115460435976522	0.0446083364192757	0.0202562168379863	GSK3B	1
BP	GO:0097048	dendritic cell apoptotic process	1/18	12/18614	0.0115460435976522	0.0446083364192757	0.0202562168379863	GAS6	1
BP	GO:1901030	positive regulation of mitochondrial outer membrane permeabilization involved in apoptotic signaling pathway	1/18	12/18614	0.0115460435976522	0.0446083364192757	0.0202562168379863	GSK3B	1
BP	GO:1904338	regulation of dopaminergic neuron differentiation	1/18	12/18614	0.0115460435976522	0.0446083364192757	0.0202562168379863	GSK3B	1
BP	GO:2000508	regulation of dendritic cell chemotaxis	1/18	12/18614	0.0115460435976522	0.0446083364192757	0.0202562168379863	GAS6	1
BP	GO:2000668	regulation of dendritic cell apoptotic process	1/18	12/18614	0.0115460435976522	0.0446083364192757	0.0202562168379863	GAS6	1
MF	GO:0004674	protein serine/threonine kinase activity	3/19	421/18369	0.00881609386325747	0.0450109011603096	0.0184255150948636	OBSCN/GSK3B/PRKAB1	3
MF	GO:0004175	endopeptidase activity	3/19	428/18369	0.00922204598766438	0.0450109011603096	0.0184255150948636	MMP3/SPPL2A/F2	3
MF	GO:0016303	1-phosphatidylinositol-3-kinase activity	1/19	10/18369	0.0102980126663442	0.0450109011603096	0.0184255150948636	PIK3R3	1
MF	GO:0005536	glucose binding	1/19	11/18369	0.0113222698567872	0.0450109011603096	0.0184255150948636	G6PD	1
MF	GO:0036312	phosphatidylinositol 3-kinase regulatory subunit binding	1/19	11/18369	0.0113222698567872	0.0450109011603096	0.0184255150948636	PIK3R1	1
MF	GO:0008083	growth factor activity	2/19	160/18369	0.0116986667146223	0.0450109011603096	0.0184255150948636	IGF1/F2	2
MF	GO:0005543	phospholipid binding	3/19	475/18369	0.0122336185318104	0.0450109011603096	0.0184255150948636	APOB/GAS6/OBSCN	3
MF	GO:0004726	non-membrane spanning protein tyrosine phosphatase activity	1/19	12/18369	0.0123455227641146	0.0450109011603096	0.0184255150948636	PTPN11	1
MF	GO:0005165	neurotrophin receptor binding	1/19	12/18369	0.0123455227641146	0.0450109011603096	0.0184255150948636	PIK3R1	1
MF	GO:0034452	dynactin binding	1/19	12/18369	0.0123455227641146	0.0450109011603096	0.0184255150948636	GSK3B	1
MF	GO:0035004	phosphatidylinositol 3-kinase activity	1/19	12/18369	0.0123455227641146	0.0450109011603096	0.0184255150948636	PIK3R3	1
MF	GO:0004252	serine-type endopeptidase activity	2/19	170/18369	0.0131307895531973	0.0450109011603096	0.0184255150948636	MMP3/F2	2
MF	GO:0031432	titin binding	1/19	13/18369	0.0133677723183708	0.0450109011603096	0.0184255150948636	OBSCN	1
MF	GO:0034236	protein kinase A catalytic subunit binding	1/19	13/18369	0.0133677723183708	0.0450109011603096	0.0184255150948636	GSK3B	1
MF	GO:0043560	insulin receptor substrate binding	1/19	13/18369	0.0133677723183708	0.0450109011603096	0.0184255150948636	PIK3R1	1
MF	GO:0004866	endopeptidase inhibitor activity	2/19	173/18369	0.0135747162229505	0.0450109011603096	0.0184255150948636	TFPI/GAS6	2
BP	GO:0007259	receptor signaling pathway via JAK-STAT	2/18	173/18614	0.0119166374509292	0.0457997136495242	0.0207972097879347	IGF1/F2	2
BP	GO:0031214	biomineral tissue development	2/18	173/18614	0.0119166374509292	0.0457997136495242	0.0207972097879347	IGF1/GAS6	2
BP	GO:0006694	steroid biosynthetic process	2/18	175/18614	0.0121806749735641	0.0463569103035178	0.0210502274333051	APOB/G6PD	2
BP	GO:0034767	positive regulation of monoatomic ion transmembrane transport	2/18	175/18614	0.0121806749735641	0.0463569103035178	0.0210502274333051	G6PD/F2	2
BP	GO:0048660	regulation of smooth muscle cell proliferation	2/18	176/18614	0.0123136619822389	0.0463569103035178	0.0210502274333051	IGF1/CCN4	2
BP	GO:0051099	positive regulation of binding	2/18	176/18614	0.0123136619822389	0.0463569103035178	0.0210502274333051	IGF1/GSK3B	2
BP	GO:0031392	regulation of prostaglandin biosynthetic process	1/18	13/18614	0.0125025090968047	0.0463569103035178	0.0210502274333051	IL1B	1
BP	GO:0032823	regulation of natural killer cell differentiation	1/18	13/18614	0.0125025090968047	0.0463569103035178	0.0210502274333051	GAS6	1
BP	GO:0033079	immature T cell proliferation	1/18	13/18614	0.0125025090968047	0.0463569103035178	0.0210502274333051	IL1B	1
BP	GO:0033080	immature T cell proliferation in thymus	1/18	13/18614	0.0125025090968047	0.0463569103035178	0.0210502274333051	IL1B	1
BP	GO:0036302	atrioventricular canal development	1/18	13/18614	0.0125025090968047	0.0463569103035178	0.0210502274333051	PTPN11	1
BP	GO:0043568	positive regulation of insulin-like growth factor receptor signaling pathway	1/18	13/18614	0.0125025090968047	0.0463569103035178	0.0210502274333051	IGF1	1
BP	GO:0051918	negative regulation of fibrinolysis	1/18	13/18614	0.0125025090968047	0.0463569103035178	0.0210502274333051	F2	1
BP	GO:0061052	negative regulation of cell growth involved in cardiac muscle cell development	1/18	13/18614	0.0125025090968047	0.0463569103035178	0.0210502274333051	G6PD	1
BP	GO:0070486	leukocyte aggregation	1/18	13/18614	0.0125025090968047	0.0463569103035178	0.0210502274333051	IL1B	1
BP	GO:1900103	positive regulation of endoplasmic reticulum unfolded protein response	1/18	13/18614	0.0125025090968047	0.0463569103035178	0.0210502274333051	PIK3R1	1
MF	GO:0030414	peptidase inhibitor activity	2/19	180/18369	0.0146358441037625	0.0467721532495062	0.019146495482254	TFPI/GAS6	2
MF	GO:0099103	channel activator activity	1/19	15/18369	0.015409265083791	0.0467721532495062	0.019146495482254	F2	1
MF	GO:0061135	endopeptidase regulator activity	2/19	187/18369	0.0157319785706833	0.0467721532495062	0.019146495482254	TFPI/GAS6	2
MF	GO:0008236	serine-type peptidase activity	2/19	190/18369	0.0162123415230976	0.0467721532495062	0.019146495482254	MMP3/F2	2
MF	GO:0016641	oxidoreductase activity	acting on the CH-NH2 group of donors	oxygen as acceptor	1/19	16/18369	0.016428510150992	0.0467721532495062	0.019146495482254	VCAM1	1
MF	GO:0017171	serine hydrolase activity	2/19	194/18369	0.0168626148346236	0.0467721532495062	0.019146495482254	MMP3/F2	2
MF	GO:0005068	transmembrane receptor protein tyrosine kinase adaptor activity	1/19	17/18369	0.0174467555771968	0.0467721532495062	0.019146495482254	PIK3R1	1
MF	GO:0005149	interleukin-1 receptor binding	1/19	17/18369	0.0174467555771968	0.0467721532495062	0.019146495482254	IL1B	1
MF	GO:0052742	phosphatidylinositol kinase activity	1/19	17/18369	0.0174467555771968	0.0467721532495062	0.019146495482254	PIK3R3	1
BP	GO:0001659	temperature homeostasis	2/18	179/18614	0.012716481296755	0.0470318102231742	0.0213566930003687	IL1B/PRKAB1	2
BP	GO:0048659	smooth muscle cell proliferation	2/18	180/18614	0.0128520364231331	0.0472954940371298	0.021476429286025	IGF1/CCN4	2
BP	GO:0051048	negative regulation of secretion	2/18	180/18614	0.0128520364231331	0.0472954940371298	0.021476429286025	IL1B/PTPN11	2
BP	GO:0046890	regulation of lipid biosynthetic process	2/18	182/18614	0.01312506238999	0.0480833103601301	0.0218341691066094	APOB/IL1B	2
BP	GO:0006109	regulation of carbohydrate metabolic process	2/18	183/18614	0.013262530796429	0.0480833103601301	0.0218341691066094	IGF1/GSK3B	2
BP	GO:0009266	response to temperature stimulus	2/18	183/18614	0.013262530796429	0.0480833103601301	0.0218341691066094	IGF1/GSK3B	2
BP	GO:0097696	receptor signaling pathway via STAT	2/18	184/18614	0.013400634531398	0.0480833103601301	0.0218341691066094	IGF1/F2	2
BP	GO:0030213	hyaluronan biosynthetic process	1/18	14/18614	0.0134581004540582	0.0480833103601301	0.0218341691066094	IL1B	1
BP	GO:0030252	growth hormone secretion	1/18	14/18614	0.0134581004540582	0.0480833103601301	0.0218341691066094	PTPN11	1
BP	GO:0032306	regulation of prostaglandin secretion	1/18	14/18614	0.0134581004540582	0.0480833103601301	0.0218341691066094	IL1B	1
BP	GO:0032308	positive regulation of prostaglandin secretion	1/18	14/18614	0.0134581004540582	0.0480833103601301	0.0218341691066094	IL1B	1
BP	GO:0035630	bone mineralization involved in bone maturation	1/18	14/18614	0.0134581004540582	0.0480833103601301	0.0218341691066094	IGF1	1
BP	GO:0070141	response to UV-A	1/18	14/18614	0.0134581004540582	0.0480833103601301	0.0218341691066094	MMP3	1
BP	GO:0070942	neutrophil mediated cytotoxicity	1/18	14/18614	0.0134581004540582	0.0480833103601301	0.0218341691066094	F2	1
BP	GO:0072393	microtubule anchoring at microtubule organizing center	1/18	14/18614	0.0134581004540582	0.0480833103601301	0.0218341691066094	GSK3B	1
BP	GO:0051896	regulation of protein kinase B signaling	2/18	186/18614	0.0136787431356608	0.0486355311490161	0.0220849272594574	IGF1/GAS6	2
BP	GO:1903169	regulation of calcium ion transmembrane transport	2/18	186/18614	0.0136787431356608	0.0486355311490161	0.0220849272594574	G6PD/F2	2
BP	GO:0006006	glucose metabolic process	2/18	187/18614	0.0138187455831352	0.0490149240924699	0.0222572059487403	IGF1/G6PD	2
BP	GO:0071466	cellular response to xenobiotic stimulus	2/18	189/18614	0.0141006407256456	0.0495693194304737	0.0225089515434431	GAS6/IL1B	2
BP	GO:0031099	regeneration	2/18	190/18614	0.0142425310079947	0.0495693194304737	0.0225089515434431	IGF1/GAS6	2
BP	GO:0071478	cellular response to radiation	2/18	191/18614	0.0143850481584798	0.0495693194304737	0.0225089515434431	MMP3/PIK3R1	2
BP	GO:0001977	renal system process involved in regulation of blood volume	1/18	15/18614	0.0144128184213606	0.0495693194304737	0.0225089515434431	GAS6	1
BP	GO:0032725	positive regulation of granulocyte macrophage colony-stimulating factor production	1/18	15/18614	0.0144128184213606	0.0495693194304737	0.0225089515434431	IL1B	1
BP	GO:0034116	positive regulation of heterotypic cell-cell adhesion	1/18	15/18614	0.0144128184213606	0.0495693194304737	0.0225089515434431	IL1B	1
BP	GO:0034392	negative regulation of smooth muscle cell apoptotic process	1/18	15/18614	0.0144128184213606	0.0495693194304737	0.0225089515434431	IGF1	1
BP	GO:0044406	adhesion of symbiont to host	1/18	15/18614	0.0144128184213606	0.0495693194304737	0.0225089515434431	GAS6	1
BP	GO:0045725	positive regulation of glycogen biosynthetic process	1/18	15/18614	0.0144128184213606	0.0495693194304737	0.0225089515434431	IGF1	1
BP	GO:0070885	negative regulation of calcineurin-NFAT signaling cascade	1/18	15/18614	0.0144128184213606	0.0495693194304737	0.0225089515434431	GSK3B	1
BP	GO:0071639	positive regulation of monocyte chemotactic protein-1 production	1/18	15/18614	0.0144128184213606	0.0495693194304737	0.0225089515434431	IL1B	1
BP	GO:0106057	negative regulation of calcineurin-mediated signaling	1/18	15/18614	0.0144128184213606	0.0495693194304737	0.0225089515434431	GSK3B	1
BP	GO:2001279	regulation of unsaturated fatty acid biosynthetic process	1/18	15/18614	0.0144128184213606	0.0495693194304737	0.0225089515434431	IL1B	1
