# Supplementary material for: Exploring hub genes related to adipocytokines in keloids: a combined analysis integrating single-cell, Mendelian randomization and bulk transcriptome data with experimental verification
Source: Front Mol Biosci. 2026 Mar 11;13:1740876. doi: 10.3389/fmolb.2026.1740876 (PMC13012983; doi:10.3389/fmolb.2026.1740876)
Supplement: Supplementary file 1 [file Supplementaryfile1.zip › Supplementary Table 5.csv]

category	subcategory	ID	Description	GeneRatio	BgRatio	pvalue	p.adjust	qvalue	geneID	Count
Human Diseases	Cardiovascular disease	hsa05417	Lipid and atherosclerosis	7/16	216/8546	5.63822271290216e-08	9.07753856777248e-06	3.08618506390434e-06	8503/4314/7412/338/3553/2932/5295	7
Human Diseases	Drug resistance: antineoplastic	hsa01521	EGFR tyrosine kinase inhibitor resistance	5/16	80/8546	2.55285083539421e-07	2.05504492249234e-05	6.9867496547631e-06	3479/8503/2621/2932/5295	5
Human Diseases	Cancer: specific types	hsa05215	Prostate cancer	5/16	98/8546	7.07272399551981e-07	3.79569521092896e-05	1.29046192198958e-05	3479/8503/4314/2932/5295	5
Human Diseases	Endocrine and metabolic disease	hsa04931	Insulin resistance	5/16	109/8546	1.20234883028566e-06	4.83945404189978e-05	1.64531945196985e-05	8503/2932/5295/5781/5564	5
Environmental Information Processing	Signal transduction	hsa04668	TNF signaling pathway	5/16	119/8546	1.85940147109874e-06	5.98727273693796e-05	2.03555529467652e-05	8503/4314/7412/3553/5295	5
Organismal Systems	Aging	hsa04213	Longevity regulating pathway - multiple species	4/16	62/8546	4.28236818525887e-06	0.000114910212971113	3.90672185321862e-05	3479/8503/5295/5564	4
Human Diseases	Endocrine and metabolic disease	hsa04932	Non-alcoholic fatty liver disease	5/16	157/8546	7.28258825517668e-06	0.000167499529869064	5.69465547773214e-05	8503/3553/2932/5295/5564	5
Organismal Systems	Aging	hsa04211	Longevity regulating pathway	4/16	90/8546	1.90051177830345e-05	0.00038247799538357	0.000130035016410236	3479/8503/5295/5564	4
Organismal Systems	Sensory system	hsa04750	Inflammatory mediator regulation of TRP channels	4/16	99/8546	2.77156678847332e-05	0.000482890045262428	0.000164173143861695	3479/8503/3553/5295	4
Human Diseases	Endocrine and metabolic disease	hsa04933	AGE-RAGE signaling pathway in diabetic complications	4/16	101/8546	2.99931705131943e-05	0.000482890045262428	0.000164173143861695	8503/7412/3553/5295	4
Organismal Systems	Immune system	hsa04625	C-type lectin receptor signaling pathway	4/16	105/8546	3.49572066843774e-05	0.000511646388744069	0.000173949736611256	8503/3553/5295/5781	4
Organismal Systems	Excretory system	hsa04960	Aldosterone-regulated sodium reabsorption	3/16	38/8546	4.3649254334831e-05	0.000563580884390395	0.000191606446474668	3479/8503/5295	3
Organismal Systems	Immune system	hsa04670	Leukocyte transendothelial migration	4/16	116/8546	5.17148730127637e-05	0.000563580884390395	0.000191606446474668	8503/7412/5295/5781	4
Human Diseases	Infectious disease: viral	hsa05171	Coronavirus disease - COVID-19	5/16	238/8546	5.45707864341377e-05	0.000563580884390395	0.000191606446474668	8503/4314/3553/5295/2147	5
Organismal Systems	Nervous system	hsa04722	Neurotrophin signaling pathway	4/16	120/8546	5.90619707951403e-05	0.000563580884390395	0.000191606446474668	8503/2932/5295/5781	4
Environmental Information Processing	Signal transduction	hsa04152	AMPK signaling pathway	4/16	122/8546	6.30090429753237e-05	0.000563580884390395	0.000191606446474668	3479/8503/5295/5564	4
Organismal Systems	Immune system	hsa04660	T cell receptor signaling pathway	4/16	122/8546	6.30090429753237e-05	0.000563580884390395	0.000191606446474668	8503/2932/5295/5781	4
Organismal Systems	Endocrine system	hsa04935	Growth hormone synthesis	secretion and action	4/16	122/8546	6.30090429753237e-05	0.000563580884390395	0.000191606446474668	3479/8503/2932/5295	4
Environmental Information Processing	Signal transduction	hsa04068	FoxO signaling pathway	4/16	133/8546	8.82601957080788e-05	0.00074788902678951	0.000254267599823828	3479/8503/5295/5564	4
Organismal Systems	Endocrine system	hsa04910	Insulin signaling pathway	4/16	138/8546	0.00010189181895112	0.000766887987206207	0.000260726873715088	8503/2932/5295/5564	4
Human Diseases	Infectious disease: bacterial	hsa05135	Yersinia infection	4/16	138/8546	0.00010189181895112	0.000766887987206207	0.000260726873715088	8503/3553/2932/5295	4
Human Diseases	Infectious disease: viral	hsa05162	Measles	4/16	139/8546	0.000104792147320103	0.000766887987206207	0.000260726873715088	8503/3553/2932/5295	4
Human Diseases	Cardiovascular disease	hsa05418	Fluid shear stress and atherosclerosis	4/16	141/8546	0.000110772798294821	0.000775409588063748	0.000263624050861817	8503/7412/3553/5295	4
Cellular Processes	Cellular community - eukaryotes	hsa04550	Signaling pathways regulating pluripotency of stem cells	4/16	144/8546	0.000120205121700355	0.000806376024739884	0.000274152031948179	3479/8503/2932/5295	4
Human Diseases	Cancer: specific types	hsa05224	Breast cancer	4/16	148/8546	0.000133674865344334	0.000849627783654717	0.000288856781628279	3479/8503/2932/5295	4
Environmental Information Processing	Signal transduction	hsa04072	Phospholipase D signaling pathway	4/16	149/8546	0.000137206971273433	0.000849627783654717	0.000288856781628279	8503/5295/5781/2147	4
Human Diseases	Cancer: specific types	hsa05213	Endometrial cancer	3/16	59/8546	0.000164218243212314	0.000979227302117872	0.000332918075908005	8503/2932/5295	3
Environmental Information Processing	Signal transduction	hsa04150	mTOR signaling pathway	4/16	158/8546	0.000172124774941251	0.000989717455912194	0.000336484522441544	3479/8503/2932/5295	4
Human Diseases	Cancer: specific types	hsa05211	Renal cell carcinoma	3/16	70/8546	0.000273062361888645	0.00146412114545875	0.000497772471813369	8503/5295/5781	3
Organismal Systems	Endocrine system	hsa04917	Prolactin signaling pathway	3/16	71/8546	0.00028478348634322	0.00146412114545875	0.000497772471813369	8503/2932/5295	3
Human Diseases	Cancer: overview	hsa05230	Central carbon metabolism in cancer	3/16	71/8546	0.00028478348634322	0.00146412114545875	0.000497772471813369	8503/5295/2539	3
Human Diseases	Infectious disease: viral	hsa05168	Herpes simplex virus 1 infection	4/16	182/8546	0.000296407697955508	0.00146412114545875	0.000497772471813369	8503/3553/5295/5781	4
Organismal Systems	Development and regeneration	hsa04360	Axon guidance	4/16	184/8546	0.000309063380220345	0.00146412114545875	0.000497772471813369	8503/2932/5295/5781	4
Human Diseases	Cancer: specific types	hsa05218	Melanoma	3/16	73/8546	0.000309193285376381	0.00146412114545875	0.000497772471813369	3479/8503/5295	3
Human Diseases	Cancer: specific types	hsa05214	Glioma	3/16	76/8546	0.00034828390688708	0.00160210597168057	0.000544684606259493	3479/8503/5295	3
Human Diseases	Cancer: specific types	hsa05220	Chronic myeloid leukemia	3/16	77/8546	0.000361989432814513	0.00161889718564268	0.000550393289659493	8503/5295/5781	3
Cellular Processes	Cellular community - eukaryotes	hsa04510	Focal adhesion	4/16	203/8546	0.000449507667587652	0.00192606114244953	0.000654823010182252	3479/8503/2932/5295	4
Human Diseases	Cancer: overview	hsa05205	Proteoglycans in cancer	4/16	204/8546	0.000457977506292567	0.00192606114244953	0.000654823010182252	3479/8503/5295/5781	4
Human Diseases	Cardiovascular disease	hsa05415	Diabetic cardiomyopathy	4/16	205/8546	0.000466561394754855	0.00192606114244953	0.000654823010182252	8503/2932/5295/2539	4
Environmental Information Processing	Signal transduction	hsa04012	ErbB signaling pathway	3/16	86/8546	0.000501254134383522	0.00201754789089368	0.00068592671020903	8503/2932/5295	3
Human Diseases	Cancer: specific types	hsa05210	Colorectal cancer	3/16	87/8546	0.000518562780188066	0.00203630750268972	0.000692304610263914	8503/2932/5295	3
Human Diseases	Cancer: overview	hsa05235	PD-L1 expression and PD-1 checkpoint pathway in cancer	3/16	90/8546	0.000572782949685733	0.00219566797379531	0.000746484044703211	8503/5295/5781	3
Organismal Systems	Immune system	hsa04662	B cell receptor signaling pathway	3/16	91/8546	0.00059163271572634	0.00221518295888234	0.000753118756860947	8503/2932/5295	3
Organismal Systems	Immune system	hsa04657	IL-17 signaling pathway	3/16	95/8546	0.00067100557493758	0.00241419905087148	0.00082078032458527	4314/3553/2932	3
Human Diseases	Infectious disease: viral	hsa05163	Human cytomegalovirus infection	4/16	226/8546	0.000674776132231159	0.00241419905087148	0.00082078032458527	8503/3553/2932/5295	4
Human Diseases	Drug resistance: antineoplastic	hsa01522	Endocrine resistance	3/16	99/8546	0.000756899228500644	0.00264914729975225	0.000900658120870331	3479/8503/5295	3
Environmental Information Processing	Signal transduction	hsa04014	Ras signaling pathway	4/16	238/8546	0.00081977685505178	0.00279130215861944	0.000948987984623803	3479/8503/5295/5781	4
Human Diseases	Infectious disease: parasitic	hsa05142	Chagas disease	3/16	103/8546	0.000849526743927655	0.00279130215861944	0.000948987984623803	8503/3553/5295	3
Human Diseases	Infectious disease: parasitic	hsa05146	Amoebiasis	3/16	103/8546	0.000849526743927655	0.00279130215861944	0.000948987984623803	8503/3553/5295	3
Human Diseases	Infectious disease: bacterial	hsa05131	Shigellosis	4/16	250/8546	0.000985711458037041	0.00316175092140343	0.0010749332978946	8503/3553/2932/5295	4
Organismal Systems	Immune system	hsa04620	Toll-like receptor signaling pathway	3/16	109/8546	0.0010015484285191	0.00316175092140343	0.0010749332978946	8503/3553/5295	3
Environmental Information Processing	Signal transduction	hsa04066	HIF-1 signaling pathway	3/16	110/8546	0.00102845219828206	0.00318424622929637	0.00108258126134953	3479/8503/5295	3
Organismal Systems	Endocrine system	hsa04914	Progesterone-mediated oocyte maturation	3/16	111/8546	0.00105581195913773	0.00320727783813536	0.00109041155660699	3479/8503/5295	3
Organismal Systems	Endocrine system	hsa04919	Thyroid hormone signaling pathway	3/16	122/8546	0.00138773358826816	0.00413750199465137	0.00140666952417046	8503/2932/5295	3
Human Diseases	Neurodegenerative disease	hsa05020	Prion disease	4/16	278/8546	0.00146346363095429	0.00428395717424802	0.00145646141262437	8503/3553/2932/5295	4
Organismal Systems	Immune system	hsa04611	Platelet activation	3/16	126/8546	0.00152298110836718	0.00437857068655564	0.00148862815103559	8503/5295/2147	3
Organismal Systems	Immune system	hsa04650	Natural killer cell mediated cytotoxicity	3/16	134/8546	0.00181780620203278	0.00513450523732066	0.00174563107120415	8503/5295/5781	3
Human Diseases	Infectious disease: parasitic	hsa05143	African trypanosomiasis	2/16	37/8546	0.00210673987243618	0.00584801930107285	0.00198821185783451	7412/3553	2
Organismal Systems	Development and regeneration	hsa04380	Osteoclast differentiation	3/16	143/8546	0.00218971850021894	0.00597533353449576	0.00203149620002471	8503/3553/5295	3
Human Diseases	Endocrine and metabolic disease	hsa04936	Alcoholic liver disease	3/16	144/8546	0.00223375069976189	0.00599389771102775	0.00203780765592313	3553/2932/5564	3
Human Diseases	Cancer: specific types	hsa05226	Gastric cancer	3/16	150/8546	0.00250960374009117	0.00662370823204392	0.00225193087980571	8503/2932/5295	3
Human Diseases	Infectious disease: viral	hsa05160	Hepatitis C	3/16	159/8546	0.00296173708820056	0.00769096243871437	0.00261477637667962	8503/2932/5295	3
Human Diseases	Endocrine and metabolic disease	hsa04930	Type II diabetes mellitus	2/16	47/8546	0.00338240076438098	0.00864391306452917	0.00293876089804195	8503/5295	2
Environmental Information Processing	Signal transduction	hsa04630	JAK-STAT signaling pathway	3/16	168/8546	0.00346140767204569	0.00870760367498993	0.00296041445635486	8503/5295/5781	3
Human Diseases	Cancer: specific types	hsa05225	Hepatocellular carcinoma	3/16	170/8546	0.00357906508322731	0.00886506889845533	0.00301394954377036	8503/2932/5295	3
Human Diseases	Infectious disease: viral	hsa05164	Influenza A	3/16	173/8546	0.00376013963889954	0.00909708426862203	0.00309283021881887	8503/3553/5295	3
Human Diseases	Infectious disease: parasitic	hsa05144	Malaria	2/16	50/8546	0.00382045197501324	0.00909708426862203	0.00309283021881887	7412/3553	2
Environmental Information Processing	Signal transduction	hsa04151	PI3K-Akt signaling pathway	4/16	362/8546	0.00384224677184036	0.00909708426862203	0.00309283021881887	3479/8503/2932/5295	4
Organismal Systems	Digestive system	hsa04973	Carbohydrate digestion and absorption	2/16	52/8546	0.00412643645705914	0.00962835173313801	0.00327345073633982	8503/5295	2
Human Diseases	Neurodegenerative disease	hsa05010	Alzheimer disease	4/16	391/8546	0.00506504015244114	0.0115917507291143	0.00394096788436709	8503/3553/2932/5295	4
Organismal Systems	Immune system	hsa04062	Chemokine signaling pathway	3/16	193/8546	0.00511189007308769	0.0115917507291143	0.00394096788436709	8503/2932/5295	3
Organismal Systems	Endocrine system	hsa04923	Regulation of lipolysis in adipocytes	2/16	59/8546	0.00528406157577077	0.0117704562504098	0.00400172425643221	8503/5295	2
Human Diseases	Infectious disease: viral	hsa05167	Kaposi sarcoma-associated herpesvirus infection	3/16	196/8546	0.00533691494583796	0.0117704562504098	0.00400172425643221	8503/2932/5295	3
Environmental Information Processing	Signal transduction	hsa04370	VEGF signaling pathway	2/16	60/8546	0.00546031666999913	0.0118798781604035	0.00403892555960106	8503/5295	2
Human Diseases	Infectious disease: bacterial	hsa05130	Pathogenic Escherichia coli infection	3/16	203/8546	0.00588518953798012	0.0126335402081973	0.00429515587333286	3553/5781/2147	3
Organismal Systems	Endocrine system	hsa04929	GnRH secretion	2/16	65/8546	0.00638177951110609	0.01351929606958	0.00459629549276339	8503/5295	2
Environmental Information Processing	Signal transduction	hsa04015	Rap1 signaling pathway	3/16	212/8546	0.00663863578048451	0.0138807839046494	0.00471919426637313	3479/8503/5295	3
Human Diseases	Cancer: specific types	hsa05221	Acute myeloid leukemia	2/16	68/8546	0.00696647081639079	0.0143795102748579	0.0048887514500988	8503/5295	2
Organismal Systems	Immune system	hsa04664	Fc epsilon RI signaling pathway	2/16	69/8546	0.00716661446355685	0.0146053788434513	0.0049655423331773	8503/5295	2
NA	NA	hsa04081	Hormone signaling	3/16	219/8546	0.00726306902812534	0.0146169264191023	0.00496946828240155	3479/8503/5295	3
Organismal Systems	Endocrine system	hsa04920	Adipocytokine signaling pathway	2/16	70/8546	0.00736936599595886	0.0146477521648071	0.00497994843131723	5781/5564	2
Human Diseases	Cancer: specific types	hsa05223	Non-small cell lung cancer	2/16	73/8546	0.00799317601294356	0.0155541190059983	0.00528809537961368	8503/5295	2
Human Diseases	Cancer: overview	hsa05208	Chemical carcinogenesis - reactive oxygen species	3/16	227/8546	0.00801858309004882	0.0155541190059983	0.00528809537961368	8503/5295/5781	3
Human Diseases	Drug resistance: antineoplastic	hsa01524	Platinum drug resistance	2/16	75/8546	0.00842192069334989	0.0161260703564953	0.00548254762038415	8503/5295	2
Cellular Processes	Cell motility	hsa04810	Regulation of actin cytoskeleton	3/16	232/8546	0.00851376385280807	0.0161260703564953	0.00548254762038415	8503/5295/2147	3
Human Diseases	Cancer: specific types	hsa05212	Pancreatic cancer	2/16	77/8546	0.00886087743058854	0.0165883868177297	0.0056397261492118	8503/5295	2
Human Diseases	Infectious disease: bacterial	hsa05100	Bacterial invasion of epithelial cells	2/16	78/8546	0.00908416265664884	0.0168109216979364	0.00571538364362661	8503/5295	2
Organismal Systems	Immune system	hsa04610	Complement and coagulation cascades	2/16	88/8546	0.0114544580873087	0.0209564517279171	0.00712478254234514	7035/2147	2
Human Diseases	Cancer: specific types	hsa05222	Small cell lung cancer	2/16	93/8546	0.0127315389123602	0.0230312108414606	0.00783015994609971	8503/5295	2
Human Diseases	Immune disease	hsa05323	Rheumatoid arthritis	2/16	95/8546	0.0132591831654376	0.0237192054403939	0.00806406461523689	4314/3553	2
Environmental Information Processing	Signal transduction	hsa04070	Phosphatidylinositol signaling system	2/16	98/8546	0.0140684450082292	0.0245660477554932	0.00835197439219123	8503/5295	2
Organismal Systems	Immune system	hsa04666	Fc gamma R-mediated phagocytosis	2/16	99/8546	0.0143429098696669	0.0245660477554932	0.00835197439219123	8503/5295	2
Human Diseases	Cancer: overview	hsa05231	Choline metabolism in cancer	2/16	99/8546	0.0143429098696669	0.0245660477554932	0.00835197439219123	8503/5295	2
Human Diseases	Cardiovascular disease	hsa05410	Hypertrophic cardiomyopathy	2/16	99/8546	0.0143429098696669	0.0245660477554932	0.00835197439219123	3479/5564	2
Environmental Information Processing	Signal transduction	hsa04064	NF-kappa B signaling pathway	2/16	105/8546	0.01603856343333	0.0271811443449067	0.00924105593942561	7412/3553	2
Organismal Systems	Nervous system	hsa04725	Cholinergic synapse	2/16	116/8546	0.0193600741671015	0.0324684577177431	0.0110386387794877	8503/5295	2
Environmental Information Processing	Signal transduction	hsa04071	Sphingolipid signaling pathway	2/16	122/8546	0.0212846231426576	0.0353280858347203	0.0120108562497905	8503/5295	2
Human Diseases	Infectious disease: viral	hsa05165	Human papillomavirus infection	3/16	333/8546	0.0225137492405012	0.036986873752252	0.0125748116058653	8503/2932/5295	3
Organismal Systems	Endocrine system	hsa04926	Relaxin signaling pathway	2/16	130/8546	0.0239707411463954	0.0389827204501986	0.0132533603361251	8503/5295	2
Cellular Processes	Cell growth and death	hsa04210	Apoptosis	2/16	137/8546	0.0264306902916962	0.0425534113696308	0.0144673252122968	8503/5295	2
Organismal Systems	Endocrine system	hsa04915	Estrogen signaling pathway	2/16	139/8546	0.0271519165568094	0.0432817679766961	0.0147149521725283	8503/5295	2
Human Diseases	Neurodegenerative disease	hsa05017	Spinocerebellar ataxia	2/16	144/8546	0.0289900895141858	0.0457588667821952	0.0155571171799552	8503/5295	2
