# Supplementary material for: Exploring hub genes related to adipocytokines in keloids: a combined analysis integrating single-cell, Mendelian randomization and bulk transcriptome data with experimental verification
Source: Front Mol Biosci. 2026 Mar 11;13:1740876. doi: 10.3389/fmolb.2026.1740876 (PMC13012983; doi:10.3389/fmolb.2026.1740876)
Supplement: Supplementary file 1 [file Supplementaryfile1.zip › Supplementary Table 6.csv]

symbol
GAS6
OBSCN
TFPI
PIK3R3
GSK3B
ANGPTL5
CCN4
IGF1
IL1B
G6PD
VCAM1
PRKAB1
MMP3
