# Supplementary material for: Exploring hub genes related to adipocytokines in keloids: a combined analysis integrating single-cell, Mendelian randomization and bulk transcriptome data with experimental verification
Source: Front Mol Biosci. 2026 Mar 11;13:1740876. doi: 10.3389/fmolb.2026.1740876 (PMC13012983; doi:10.3389/fmolb.2026.1740876)
Supplement: Supplementary file 1 [file Supplementaryfile1.zip › Supplementary Table 10.csv]

Gene Symbol	Uniprot	Pseudogene	MicroRNA	Integrated Score	Number of Sources	Score Class	Sources
PIK3R3	Q92569		hsa-miR-363-3p	0.8794951040005	16	Very High	BCmicrO|CoMeTa|Cupid|DIANA|MBStar|MirAncesTar|miRcode|miRDB_v6|MiRNATIP|MirSNPInTarget|miRTar2GO|mirzag|MultiMiTar|PACCMIT|PITA_May_2021|TargetScan_v7_2
PIK3R3	Q92569		hsa-miR-365a-3p	0.877520037417595	17	Very High	BCmicrO|bitargeting_May_2021|CoMeTa|DIANA|MBStar|MirAncesTar|mirbase|miRcode|miRDB_v6|MiRNATIP|MirSNPInTarget|miRTar2GO|MirTar2|mirzag|MultiMiTar|PACCMIT|TargetScan_v7_2
PIK3R3	Q92569		hsa-miR-25-3p	0.872055045946763	17	Very High	BCmicrO|bitargeting_May_2021|CoMeTa|Cupid|DIANA|MBStar|MirAncesTar|miranda_May_2021|miRcode|miRDB_v6|MiRNATIP|miRTar2GO|mirzag|MultiMiTar|PACCMIT|RNA22|TargetScan_v7_2
PIK3R3	Q92569		hsa-miR-19a-3p	0.862710389256188	16	Very High	BCmicrO|bitargeting_May_2021|CoMeTa|Cupid|DIANA|MBStar|MirAncesTar|miranda_May_2021|miRDB_v6|MiRNATIP|miRTar2GO|MirTar2|mirzag|MultiMiTar|PACCMIT|TargetScan_v7_2
PIK3R3	Q92569		hsa-miR-367-3p	0.852498083305789	15	Very High	bitargeting_May_2021|CoMeTa|Cupid|DIANA|MBStar|MirAncesTar|miranda_May_2021|miRcode|miRDB_v6|MiRNATIP|MirSNPInTarget|mirzag|MultiMiTar|PACCMIT|TargetScan_v7_2
PIK3R3	Q92569		hsa-miR-32-5p	0.850648296601177	14	Very High	bitargeting_May_2021|CoMeTa|Cupid|DIANA|MBStar|MirAncesTar|miRcode|miRDB_v6|MiRNATIP|miRTar2GO|mirzag|MultiMiTar|PACCMIT|TargetScan_v7_2
PIK3R3	Q92569		hsa-miR-23b-3p	0.818147069390673	15	Very High	BCmicrO|CoMeTa|Cupid|DIANA|MBStar|MirAncesTar|miranda_May_2021|miRcode|miRDB_v6|MiRNATIP|miRTar2GO|mirzag|PACCMIT|RNA22|TargetScan_v7_2
PIK3R3	Q92569		hsa-miR-92a-3p	0.812070280253168	13	Very High	BCmicrO|CoMeTa|Cupid|DIANA|MirAncesTar|miranda_May_2021|miRDB_v6|MiRNATIP|miRTar2GO|mirzag|MultiMiTar|PACCMIT|TargetScan_v7_2
PIK3R3	Q92569		hsa-miR-181c-5p	0.811167903903153	15	Very High	BCmicrO|bitargeting_May_2021|CoMeTa|Cupid|DIANA|MirAncesTar|miranda_May_2021|mirbase|miRDB_v6|MiRNATIP|miRTar2GO|MirTar2|mirzag|PACCMIT|TargetScan_v7_2
PIK3R3	Q92569		hsa-miR-181a-5p	0.802308006863188	13	Very High	BCmicrO|CoMeTa|Cupid|DIANA|MirAncesTar|miranda_May_2021|miRDB_v6|MiRNATIP|miRTar2GO|MirTar2|mirzag|PACCMIT|TargetScan_v7_2
PIK3R3	Q92569		hsa-miR-513b-5p	0.794192907710493	15	Very High	BCmicrO|bitargeting_May_2021|CoMeTa|Cupid|DIANA|MBStar|MirAncesTar|miranda_May_2021|miRDB_v6|mirmap_May_2021|MiRNATIP|MirTar2|mirzag|MultiMiTar|PACCMIT
PIK3R3	Q92569		hsa-miR-181d-5p	0.780569451657772	12	Very High	BCmicrO|CoMeTa|Cupid|DIANA|MirAncesTar|miranda_May_2021|miRDB_v6|miRTar2GO|MirTar2|mirzag|PACCMIT|TargetScan_v7_2
PIK3R3	Q92569		hsa-miR-605-5p	0.737059075550667	17	Very High	BCmicrO|bitargeting_May_2021|CoMeTa|Cupid|DIANA|MBStar|MirAncesTar|miranda_May_2021|mirbase|miRDB_v6|mirmap_May_2021|MiRNATIP|miRTar2GO|MirTar2|mirzag|PACCMIT|PITA_May_2021
PIK3R3	Q92569		hsa-miR-365b-3p	0.729154926855249	12	Very High	bitargeting_May_2021|DIANA|MBStar|MirAncesTar|miranda_May_2021|miRDB_v6|MiRNATIP|MirSNPInTarget|MirTar2|mirzag|PACCMIT|TargetScan_v7_2
PIK3R3	Q92569		hsa-miR-922	0.710110042139853	15	Very High	BCmicrO|bitargeting_May_2021|CoMeTa|DIANA|MBStar|MirAncesTar|miranda_May_2021|miRDB_v6|mirmap_May_2021|MiRNATIP|MirTar2|mirzag|MultiMiTar|PACCMIT|RNA22
PIK3R3	Q92569		hsa-miR-4262	0.693776370916053	11	Very High	bitargeting_May_2021|Cupid|DIANA|MBStar|MirAncesTar|miRcode|miRDB_v6|MiRNATIP|MirTar2|mirzag|PACCMIT
PIK3R3	Q92569		hsa-miR-511-5p	0.672698162858346	13	Very High	BCmicrO|bitargeting_May_2021|CoMeTa|Cupid|DIANA|MBStar|miranda_May_2021|miRDB_v6|MiRNATIP|miRTar2GO|MirTar2|mirzag|RNA22
PIK3R3	Q92569		hsa-miR-224-5p	0.666645206243769	12	Very High	BCmicrO|CoMeTa|DIANA|MirAncesTar|miranda_May_2021|mirmap_May_2021|MiRNATIP|MirSNPInTarget|miRTar2GO|mirzag|MultiMiTar|TargetScan_v7_2
PIK3R3	Q92569		hsa-miR-4725-3p	0.660690460179203	12	Very High	bitargeting_May_2021|DIANA|MBStar|MirAncesTar|miranda_May_2021|miRDB_v6|mirmap_May_2021|MiRNATIP|MirTar2|mirzag|PITA_May_2021|RNA22
PIK3R3	Q92569		hsa-miR-4271	0.640641256621741	11	Very High	bitargeting_May_2021|DIANA|MBStar|MirAncesTar|miranda_May_2021|miRDB_v6|mirmap_May_2021|MiRNATIP|MirTar2|mirzag|RNA22
PIK3R3	Q92569		hsa-miR-33b-5p	0.637305043158079	12	Very High	BCmicrO|bitargeting_May_2021|CoMeTa|Cupid|MBStar|MirAncesTar|MiRNATIP|miRTar2GO|mirzag|MultiMiTar|RNA22|TargetScan_v7_2
PIK3R3	Q92569		hsa-miR-578	0.61933802414828	12	Very High	bitargeting_May_2021|CoMeTa|Cupid|DIANA|MBStar|MirAncesTar|miranda_May_2021|miRDB_v6|MiRNATIP|MirTar2|mirzag|RNA22
PIK3R3	Q92569		hsa-miR-548g-3p	0.615896529999515	10	Very High	BCmicrO|CoMeTa|Cupid|DIANA|MBStar|MirAncesTar|miranda_May_2021|miRDB_v6|MiRNATIP|MirTar2
PIK3R3	Q92569		hsa-miR-125b-2-3p	0.566747164942935	11	Very High	bitargeting_May_2021|DIANA|MBStar|MirAncesTar|miranda_May_2021|miRDB_v6|mirmap_May_2021|MiRNATIP|MirTar2|mirzag|RNA22
PIK3R3	Q92569		hsa-miR-1236-3p	0.563454721799018	13	Very High	BCmicrO|bitargeting_May_2021|CoMeTa|DIANA|MBStar|MirAncesTar|miranda_May_2021|miRDB_v6|MiRNATIP|miRTar2GO|mirzag|PACCMIT|RNA22
PIK3R3	Q92569		hsa-miR-2115-5p	0.563155635001138	10	Very High	bitargeting_May_2021|DIANA|MirAncesTar|miranda_May_2021|miRDB_v6|MiRNATIP|MirTar2|mirzag|PACCMIT|RNA22
PIK3R3	Q92569		hsa-miR-581	0.562413171102232	11	Very High	BCmicrO|bitargeting_May_2021|CoMeTa|Cupid|DIANA|MBStar|MirAncesTar|MiRNATIP|mirzag|MultiMiTar|RNA22
PIK3R3	Q92569		hsa-miR-654-3p	0.556977279548346	11	Very High	BCmicrO|bitargeting_May_2021|CoMeTa|DIANA|MBStar|MirAncesTar|miranda_May_2021|miRTar2GO|mirzag|MultiMiTar|PACCMIT
PIK3R3	Q92569		hsa-miR-601	0.553995927741106	11	Very High	BCmicrO|CoMeTa|DIANA|MBStar|MirAncesTar|miRDB_v6|MiRNATIP|mirzag|MultiMiTar|PACCMIT|RNA22
PIK3R3	Q92569		hsa-miR-3120-3p	0.547169566224738	12	Very High	bitargeting_May_2021|Cupid|DIANA|MBStar|MirAncesTar|miranda_May_2021|miRDB_v6|mirmap_May_2021|MiRNATIP|MirSNPInTarget|mirzag|PACCMIT
PIK3R3	Q92569		hsa-miR-6780b-5p	0.537918352866435	9	Very High	bitargeting_May_2021|MirAncesTar|miranda_May_2021|miRDB_v6|mirmap_May_2021|MiRNATIP|mirzag|PITA_May_2021|RNA22
PIK3R3	Q92569		hsa-miR-657	0.531805871962167	12	Very High	BCmicrO|bitargeting_May_2021|CoMeTa|DIANA|MBStar|MirAncesTar|miranda_May_2021|mirmap_May_2021|miRTar2GO|mirzag|MultiMiTar|RNA22
PIK3R3	Q92569		hsa-miR-2110	0.520908404282834	10	Very High	DIANA|MirAncesTar|miranda_May_2021|mirCoX|miRDB_v6|MiRNATIP|miRTar2GO|MirTar2|mirzag|RNA22
PIK3R3	Q92569		hsa-miR-3617-5p	0.520680273759426	10	Very High	Cupid|DIANA|MBStar|MirAncesTar|miranda_May_2021|miRDB_v6|mirmap_May_2021|MiRNATIP|MirTar2|mirzag
PIK3R3	Q92569		hsa-miR-4299	0.508069785571322	10	Very High	bitargeting_May_2021|Cupid|DIANA|MirAncesTar|miranda_May_2021|miRDB_v6|MiRNATIP|MirTar2|mirzag|RNA22
PIK3R3	Q92569		hsa-miR-4715-5p	0.505264330841693	11	Very High	bitargeting_May_2021|DIANA|MBStar|MirAncesTar|miranda_May_2021|miRDB_v6|MiRNATIP|MirTar2|mirzag|PACCMIT|PITA_May_2021
PIK3R3	Q92569		hsa-miR-6835-3p	0.478547819277409	9	Very High	MirAncesTar|miranda_May_2021|miRDB_v6|mirmap_May_2021|MiRNATIP|mirzag|PITA_May_2021|RNA22|TargetScan_v7_2
PIK3R3	Q92569		hsa-miR-642b-3p	0.477122822672057	11	Very High	bitargeting_May_2021|Cupid|DIANA|MBStar|MirAncesTar|miranda_May_2021|mirmap_May_2021|MiRNATIP|MirTar2|mirzag|RNA22
PIK3R3	Q92569		hsa-miR-5002-5p	0.464811321029864	10	Very High	bitargeting_May_2021|DIANA|MBStar|MirAncesTar|miranda_May_2021|miRDB_v6|MiRNATIP|mirzag|PACCMIT|PITA_May_2021
PIK3R3	Q92569		hsa-miR-1231	0.461452930749522	12	Very High	BCmicrO|bitargeting_May_2021|CoMeTa|DIANA|MBStar|MirAncesTar|miranda_May_2021|mirCoX|MiRNATIP|mirzag|MultiMiTar|RNA22
PIK3R3	Q92569		hsa-miR-5702	0.446236679582021	10	Very High	DIANA|MBStar|MirAncesTar|miranda_May_2021|miRDB_v6|mirmap_May_2021|MiRNATIP|MirTar2|mirzag|PACCMIT
PIK3R3	Q92569		hsa-miR-323b-5p	0.44340561729776	9	Very High	CoMeTa|DIANA|MirAncesTar|miranda_May_2021|miRDB_v6|MiRNATIP|MirTar2|mirzag|RNA22
PIK3R3	Q92569		hsa-miR-106a-3p	0.442096359464638	9	Very High	DIANA|MBStar|MirAncesTar|miranda_May_2021|miRDB_v6|MiRNATIP|MirTar2|PACCMIT|RNA22
PIK3R3	Q92569		hsa-miR-345-5p	0.434801403349934	10	Very High	BCmicrO|bitargeting_May_2021|CoMeTa|DIANA|MBStar|MirAncesTar|miranda_May_2021|MiRNATIP|miRTar2GO|RNA22
PIK3R3	Q92569		hsa-miR-185-3p	0.422082062068994	10	Very High	DIANA|MBStar|MirAncesTar|miranda_May_2021|miRDB_v6|MiRNATIP|MirTar2|mirzag|PITA_May_2021|RNA22
PIK3R3	Q92569		hsa-miR-3135b	0.420357290997213	10	Very High	bitargeting_May_2021|DIANA|MBStar|MirAncesTar|miranda_May_2021|miRDB_v6|MiRNATIP|mirzag|PITA_May_2021|RNA22
PIK3R3	Q92569		hsa-miR-4274	0.420285809108228	8	Very High	DIANA|MBStar|MirAncesTar|miRDB_v6|mirmap_May_2021|MiRNATIP|mirzag|PACCMIT
PIK3R3	Q92569		hsa-miR-4686	0.414280798289578	11	Very High	bitargeting_May_2021|DIANA|MBStar|MirAncesTar|miranda_May_2021|MiRNATIP|MirSNPInTarget|MirTar2|mirzag|PACCMIT|RNA22
PIK3R3	Q92569		hsa-miR-6785-5p	0.406763973240854	9	Very High	bitargeting_May_2021|MirAncesTar|miranda_May_2021|miRDB_v6|mirmap_May_2021|MiRNATIP|mirzag|PITA_May_2021|RNA22
PIK3R3	Q92569		hsa-miR-6081	0.405924639496131	10	Very High	bitargeting_May_2021|MBStar|MirAncesTar|miranda_May_2021|miRDB_v6|mirmap_May_2021|MiRNATIP|mirzag|PITA_May_2021|RNA22
PIK3R3	Q92569		hsa-miR-3179	0.398154707616133	11	Very High	bitargeting_May_2021|DIANA|MBStar|MirAncesTar|miranda_May_2021|miRDB_v6|mirmap_May_2021|MiRNATIP|MirSNPInTarget|mirzag|RNA22
PIK3R3	Q92569		hsa-miR-6883-5p	0.396599379619706	9	Very High	bitargeting_May_2021|MirAncesTar|miranda_May_2021|miRDB_v6|mirmap_May_2021|MiRNATIP|mirzag|PITA_May_2021|RNA22
PIK3R3	Q92569		hsa-miR-642a-3p	0.396364293569031	9	Very High	bitargeting_May_2021|DIANA|MBStar|MirAncesTar|miranda_May_2021|mirmap_May_2021|MiRNATIP|MirTar2|mirzag
ANGPTL5	Q86XS5		hsa-miR-4774-3p	0.390661705716553	6	Very High	DIANA|MBStar|MirAncesTar|miRDB_v6|MirTar2|mirzag
PIK3R3	Q92569		hsa-miR-203b-5p	0.388282357155069	8	Very High	DIANA|MBStar|MirAncesTar|miranda_May_2021|miRDB_v6|MiRNATIP|mirzag|PACCMIT
PIK3R3	Q92569		hsa-miR-4757-5p	0.382055434256981	9	Very High	bitargeting_May_2021|DIANA|MBStar|MirAncesTar|miranda_May_2021|MiRNATIP|MirSNPInTarget|mirzag|PACCMIT
PIK3R3	Q92569		hsa-miR-4435	0.377605387135735	8	Very High	DIANA|MirAncesTar|miranda_May_2021|miRDB_v6|MiRNATIP|MirTar2|mirzag|RNA22
PIK3R3	Q92569		hsa-miR-664a-5p	0.374927710537328	9	Very High	bitargeting_May_2021|DIANA|MBStar|MirAncesTar|miranda_May_2021|miRDB_v6|mirzag|PITA_May_2021|RNA22
PIK3R3	Q92569		hsa-miR-3944-5p	0.370820976332225	10	Very High	bitargeting_May_2021|DIANA|MBStar|MirAncesTar|miranda_May_2021|mirmap_May_2021|MiRNATIP|MirSNPInTarget|mirzag|PACCMIT
PIK3R3	Q92569		hsa-miR-1909-5p	0.369321497833725	10	Very High	bitargeting_May_2021|DIANA|MBStar|MirAncesTar|miranda_May_2021|miRDB_v6|MiRNATIP|miRTar2GO|mirzag|RNA22
PIK3R3	Q92569		hsa-miR-4794	0.366016492604623	8	Very High	bitargeting_May_2021|DIANA|MBStar|MirAncesTar|miranda_May_2021|miRDB_v6|MiRNATIP|mirzag
PIK3R3	Q92569		hsa-miR-6129	0.362855071647711	10	Very High	bitargeting_May_2021|MBStar|MirAncesTar|miranda_May_2021|miRDB_v6|mirmap_May_2021|MiRNATIP|mirzag|PITA_May_2021|RNA22
PIK3R3	Q92569		hsa-miR-6133	0.360252412616732	10	Very High	bitargeting_May_2021|MBStar|MirAncesTar|miranda_May_2021|miRDB_v6|mirmap_May_2021|MiRNATIP|mirzag|PITA_May_2021|RNA22
PIK3R3	Q92569		hsa-miR-5694	0.359083349048193	9	Very High	bitargeting_May_2021|DIANA|MBStar|MirAncesTar|MiRNATIP|MirTar2|mirzag|PACCMIT|RNA22
PIK3R3	Q92569		hsa-miR-4679	0.356657917934183	9	Very High	bitargeting_May_2021|DIANA|MBStar|MirAncesTar|miranda_May_2021|miRDB_v6|MiRNATIP|mirzag|PACCMIT
PIK3R3	Q92569		hsa-miR-6130	0.355714445052131	10	Very High	bitargeting_May_2021|MBStar|MirAncesTar|miranda_May_2021|miRDB_v6|mirmap_May_2021|MiRNATIP|mirzag|PITA_May_2021|RNA22
PIK3R3	Q92569		hsa-miR-6828-5p	0.354005874066761	8	Very High	bitargeting_May_2021|MirAncesTar|miranda_May_2021|miRDB_v6|mirmap_May_2021|MiRNATIP|mirzag|RNA22
PIK3R3	Q92569		hsa-miR-6795-5p	0.342880126566939	9	Very High	bitargeting_May_2021|MirAncesTar|miranda_May_2021|miRDB_v6|mirmap_May_2021|MiRNATIP|mirzag|PITA_May_2021|RNA22
PIK3R3	Q92569		hsa-miR-3169	0.341971902133372	9	Very High	DIANA|MBStar|MirAncesTar|miranda_May_2021|miRDB_v6|MiRNATIP|mirzag|PACCMIT|RNA22
PIK3R3	Q92569		hsa-miR-6843-3p	0.335884497919401	8	Very High	bitargeting_May_2021|MirAncesTar|miranda_May_2021|miRDB_v6|MiRNATIP|mirzag|PITA_May_2021|RNA22
PIK3R3	Q92569		hsa-miR-6873-5p	0.33507402946461	9	Very High	bitargeting_May_2021|MirAncesTar|miranda_May_2021|miRDB_v6|mirmap_May_2021|MiRNATIP|mirzag|PITA_May_2021|RNA22
PIK3R3	Q92569		hsa-miR-6072	0.328610934725922	7	Very High	MBStar|MirAncesTar|miranda_May_2021|miRDB_v6|MiRNATIP|mirzag|RNA22
PIK3R3	Q92569		hsa-miR-6887-5p	0.322099354248406	9	Very High	bitargeting_May_2021|MirAncesTar|miranda_May_2021|miRDB_v6|mirmap_May_2021|MiRNATIP|mirzag|PITA_May_2021|RNA22
PIK3R3	Q92569		hsa-miR-4453	0.320032843754885	9	Very High	bitargeting_May_2021|DIANA|MBStar|MirAncesTar|miranda_May_2021|MiRNATIP|MirTar2|mirzag|PITA_May_2021
PIK3R3	Q92569		hsa-miR-6830-3p	0.318859307485585	8	Very High	bitargeting_May_2021|MirAncesTar|miranda_May_2021|miRDB_v6|MiRNATIP|mirzag|PITA_May_2021|RNA22
PIK3R3	Q92569		hsa-miR-6867-3p	0.301558289109305	7	Very High	bitargeting_May_2021|MirAncesTar|miranda_May_2021|MiRNATIP|mirzag|PITA_May_2021|RNA22
ANGPTL5	Q86XS5		hsa-miR-510-3p	0.30114766627331	4	Very High	MirAncesTar|miranda_May_2021|miRDB_v6|mirzag
PIK3R3	Q92569		hsa-miR-2276-5p	0.296389597016844	8	Very High	bitargeting_May_2021|MirAncesTar|miranda_May_2021|miRDB_v6|MiRNATIP|mirzag|PITA_May_2021|RNA22
PIK3R3	Q92569		hsa-miR-6815-3p	0.285080717815615	7	Very High	bitargeting_May_2021|MirAncesTar|miranda_May_2021|miRDB_v6|MiRNATIP|mirzag|PITA_May_2021
PIK3R3	Q92569		hsa-miR-6891-3p	0.268125119639359	6	Very High	bitargeting_May_2021|MirAncesTar|miranda_May_2021|miRDB_v6|MiRNATIP|mirzag
PIK3R3	Q92569		hsa-miR-6895-3p	0.261934284306256	6	Very High	bitargeting_May_2021|MirAncesTar|miranda_May_2021|MiRNATIP|mirzag|PITA_May_2021
PIK3R3	Q92569		hsa-miR-4507	0.261903676340029	8	Very High	DIANA|MBStar|MirAncesTar|MiRNATIP|MirTar2|mirzag|PITA_May_2021|RNA22
PIK3R3	Q92569		hsa-miR-6804-5p	0.260293686097014	6	Very High	bitargeting_May_2021|MirAncesTar|miRDB_v6|MiRNATIP|mirzag|RNA22
PIK3R3	Q92569		hsa-miR-6793-3p	0.254311798319207	6	Very High	bitargeting_May_2021|MirAncesTar|miRDB_v6|mirmap_May_2021|MiRNATIP|mirzag
PIK3R3	Q92569		hsa-miR-6801-5p	0.253488103648848	8	Very High	MirAncesTar|miranda_May_2021|miRDB_v6|mirmap_May_2021|MiRNATIP|mirzag|PITA_May_2021|RNA22
PIK3R3	Q92569		hsa-miR-494-5p	0.252754594756356	7	Very High	bitargeting_May_2021|MirAncesTar|miranda_May_2021|miRDB_v6|MiRNATIP|mirzag|RNA22
PIK3R3	Q92569		hsa-miR-6848-3p	0.25238987443915	6	Very High	bitargeting_May_2021|MirAncesTar|miRDB_v6|MiRNATIP|mirzag|PITA_May_2021
PIK3R3	Q92569		hsa-miR-6718-5p	0.248854098182339	8	Very High	bitargeting_May_2021|MBStar|MirAncesTar|miranda_May_2021|miRDB_v6|MiRNATIP|mirzag|RNA22
PIK3R3	Q92569		hsa-miR-450a-2-3p	0.246722214928166	6	Very High	MirAncesTar|miranda_May_2021|miRDB_v6|MiRNATIP|mirzag|RNA22
PIK3R3	Q92569		hsa-miR-6864-5p	0.237945302712405	6	Very High	MirAncesTar|miranda_May_2021|miRDB_v6|MiRNATIP|mirzag|RNA22
PIK3R3	Q92569		hsa-miR-7848-3p	0.233557480125244	6	Very High	bitargeting_May_2021|MirAncesTar|miranda_May_2021|MiRNATIP|mirzag|RNA22
PIK3R3	Q92569		hsa-miR-7109-3p	0.221089903836023	6	Very High	bitargeting_May_2021|MirAncesTar|MiRNATIP|mirzag|PITA_May_2021|RNA22
PIK3R3	Q92569		hsa-miR-410-5p	0.216556746718881	6	Very High	bitargeting_May_2021|MirAncesTar|miRDB_v6|MiRNATIP|mirzag|RNA22
PIK3R3	Q92569		hsa-miR-548ao-3p	0.216033254332507	7	Very High	bitargeting_May_2021|DIANA|MBStar|MirAncesTar|miranda_May_2021|mirmap_May_2021|MiRNATIP
ANGPTL5	Q86XS5		hsa-miR-376a-2-5p	0.215047055814073	4	Very High	MBStar|MirAncesTar|miRDB_v6|mirzag
PIK3R3	Q92569		hsa-miR-6841-3p	0.204630505760106	7	Very High	bitargeting_May_2021|MirAncesTar|miranda_May_2021|miRDB_v6|MiRNATIP|mirzag|RNA22
PIK3R3	Q92569		hsa-miR-4304	0.181421822419243	6	Very High	MBStar|MirAncesTar|MiRNATIP|MirSNPInTarget|mirzag|RNA22
PIK3R3	Q92569		hsa-miR-4485-3p	0.180250885202304	5	Very High	DIANA|MBStar|MirAncesTar|mirmap_May_2021|mirzag
PIK3R3	Q92569		hsa-miR-4746-5p	0.179622655118962	7	Very High	bitargeting_May_2021|MBStar|MirAncesTar|miranda_May_2021|mirmap_May_2021|MiRNATIP|PITA_May_2021
PIK3R3	Q92569		hsa-miR-6850-3p	0.164424634286029	5	Very High	bitargeting_May_2021|MirAncesTar|mirmap_May_2021|MiRNATIP|mirzag
