# Supplementary material for: Exploring hub genes related to adipocytokines in keloids: a combined analysis integrating single-cell, Mendelian randomization and bulk transcriptome data with experimental verification
Source: Front Mol Biosci. 2026 Mar 11;13:1740876. doi: 10.3389/fmolb.2026.1740876 (PMC13012983; doi:10.3389/fmolb.2026.1740876)
Supplement: Supplementary file 1 [file Supplementaryfile1.zip › Supplementary Table 11.csv]

target	Network group	TF
PIK3R3	pp	ZNF263
PIK3R3	pp	LEF1
PIK3R3	pp	HES1
PIK3R3	pp	MYNN
PIK3R3	pp	TAF7
PIK3R3	pp	SP7
PIK3R3	pp	CREB1
PIK3R3	pp	ZNF558
PIK3R3	pp	JUND
PIK3R3	pp	RAD51
PIK3R3	pp	ELK1
PIK3R3	pp	PPARG
PIK3R3	pp	IRF1
PIK3R3	pp	DDX20
PIK3R3	pp	KLF16
PIK3R3	pp	ZNF623
PIK3R3	pp	POLR2A
PIK3R3	pp	INSM2
PIK3R3	pp	IRF2
PIK3R3	pp	BCL11A
PIK3R3	pp	GTF2E2
PIK3R3	pp	ATF1
PIK3R3	pp	ZNF101
PIK3R3	pp	HMGN3
PIK3R3	pp	ARNT
PIK3R3	pp	MITF
PIK3R3	pp	PRDM1
PIK3R3	pp	ZNF423
PIK3R3	pp	BCOR
PIK3R3	pp	NR2C2
ANGPTL5	pp	SUPT5H
ANGPTL5	pp	RAD21
ANGPTL5	pp	CHD1
ANGPTL5	pp	ZNF501
ANGPTL5	pp	ZBTB40
