# Supplementary material for: Exploring hub genes related to adipocytokines in keloids: a combined analysis integrating single-cell, Mendelian randomization and bulk transcriptome data with experimental verification
Source: Front Mol Biosci. 2026 Mar 11;13:1740876. doi: 10.3389/fmolb.2026.1740876 (PMC13012983; doi:10.3389/fmolb.2026.1740876)
Supplement: Supplementary file 1 [file Supplementaryfile1.zip › Supplementary Table 12.csv]

TFBS	gene
SPI1	PIK3R3
MAZ	PIK3R3
NFYC	PIK3R3
NFYA	PIK3R3
MAFF	PIK3R3
NFYB	PIK3R3
IRF1	PIK3R3
GLI2	PIK3R3
LMX1B	ANGPTL5
HAND2	ANGPTL5
ALX3	ANGPTL5
POU5F1	ANGPTL5
ZBTB18	ANGPTL5
ZNF135	ANGPTL5
POU2F3	ANGPTL5
LHX2	ANGPTL5
ZNF460	ANGPTL5
IRF1	ANGPTL5
POU1F1	ANGPTL5
MAFF	ANGPTL5
ESR2	ANGPTL5
ESR1	ANGPTL5
