# Supplementary material for: Exploring hub genes related to adipocytokines in keloids: a combined analysis integrating single-cell, Mendelian randomization and bulk transcriptome data with experimental verification
Source: Front Mol Biosci. 2026 Mar 11;13:1740876. doi: 10.3389/fmolb.2026.1740876 (PMC13012983; doi:10.3389/fmolb.2026.1740876)
Supplement: Supplementary file 1 [file Supplementaryfile1.zip › Supplementary Table 13.csv]

gene	drug
PIK3R3	tyrphostin AG-825
PIK3R3	apigenin
PIK3R3	spiperone
PIK3R3	daunorubicin
PIK3R3	luteolin
PIK3R3	colchicine
PIK3R3	fisetin
PIK3R3	camptothecin
PIK3R3	alsterpaullone
PIK3R3	H-7
PIK3R3	GW-8510
PIK3R3	staurosporine
PIK3R3	harmine
PIK3R3	doxorubicin
PIK3R3	0175029-0000
PIK3R3	irinotecan
PIK3R3	emetine
PIK3R3	cephaeline
PIK3R3	midecamycin
PIK3R3	cicloheximide
PIK3R3	hycanthone
PIK3R3	etoposide
PIK3R3	anisomycin
PIK3R3	ZINC
PIK3R3	carmustine
PIK3R3	TERT-BUTYL HYDROPEROXIDE
PIK3R3	ETHYL METHANESULFONATE
PIK3R3	ARSENIC
PIK3R3	formaldehyde
PIK3R3	4-Hydroxytamoxifen
PIK3R3	Tetradioxin
PIK3R3	melphalan
PIK3R3	Copper sulfate
PIK3R3	METHYL METHANESULFONATE
PIK3R3	estradiol
PIK3R3	Premarin
PIK3R3	Retinoic acid
PIK3R3	diclofenac
PIK3R3	resveratrol
PIK3R3	Arsenenous acid
PIK3R3	carbamazepine
PIK3R3	cyclosporin A
PIK3R3	VANADIUM
PIK3R3	VALPROIC ACID
PIK3R3	genistein
PIK3R3	8-BROMO-CAMP
PIK3R3	progesterone
ANGPTL5	Benzo(a)pyrene
ANGPTL5	Silica
