# Supplementary material for: Exploring hub genes related to adipocytokines in keloids: a combined analysis integrating single-cell, Mendelian randomization and bulk transcriptome data with experimental verification
Source: Front Mol Biosci. 2026 Mar 11;13:1740876. doi: 10.3389/fmolb.2026.1740876 (PMC13012983; doi:10.3389/fmolb.2026.1740876)
Supplement: Supplementary file 1 [file Supplementaryfile1.zip › Supplementary Table 14.csv]

	ID	Description	setSize	enrichmentScore	NES	pvalue	p.adjust	qvalue	rank	leading_edge	core_enrichment
NIKOLSKY_BREAST_CANCER_1Q21_AMPLICON	NIKOLSKY_BREAST_CANCER_1Q21_AMPLICON	NIKOLSKY_BREAST_CANCER_1Q21_AMPLICON	35	-0.563673209651494	-2.04549921669108	4.34007388109577e-05	0.233886581452251	0.233886581452251	3040	tags=43%, list=16%, signal=36%	PKLR/RORC/CELF3/TRIM46/DCST1/OAZ3/LENEP/RUSC1-AS1/DCST2/MTX1/PYGO2/PMVK/SHC1/ZBTB7B/KRTCAP2
BIOCARTA_TEL_PATHWAY	BIOCARTA_TEL_PATHWAY	BIOCARTA_TEL_PATHWAY	16	0.606352148948202	1.86847156846834	0.00417811523066131	0.76784386405181	0.76784386405181	2512	tags=44%, list=13%, signal=38%	TP53/TNKS/XRCC6/BCL2/AKT1/HSP90AA1/TEP1
BIOCARTA_CYTOKINE_PATHWAY	BIOCARTA_CYTOKINE_PATHWAY	BIOCARTA_CYTOKINE_PATHWAY	16	0.599479181661213	1.84729254900081	0.00503853608386018	0.76784386405181	0.76784386405181	2991	tags=44%, list=15%, signal=37%	IL6/IFNA1/IL18/IL5/IL17A/IFNB1/IL1A
REACTOME_ALK_MUTANTS_BIND_TKIS	REACTOME_ALK_MUTANTS_BIND_TKIS	REACTOME_ALK_MUTANTS_BIND_TKIS	12	0.644488196572175	1.82229926791637	0.00945094217232777	0.76784386405181	0.76784386405181	5006	tags=83%, list=26%, signal=62%	FN1/PPM1B/NPM1/PRKAR1A/CLTC/EIF2AK3/HIP1/ALK/STRN/EML4
FOURNIER_ACINAR_DEVELOPMENT_LATE_DN	FOURNIER_ACINAR_DEVELOPMENT_LATE_DN	FOURNIER_ACINAR_DEVELOPMENT_LATE_DN	19	0.566717657557024	1.81841163914082	0.00697185287092002	0.76784386405181	0.76784386405181	1910	tags=32%, list=10%, signal=29%	ODC1/CKS2/CDKN3/SERPINE2/AURKA/FGFBP1
PID_MYC_REPRESS_PATHWAY	PID_MYC_REPRESS_PATHWAY	PID_MYC_REPRESS_PATHWAY	63	0.419681710813369	1.81585051486696	0.000655388914998274	0.76784386405181	0.76784386405181	3468	tags=37%, list=18%, signal=30%	NDRG1/EP300/CDKN2B/HDAC1/ITGA6/COL1A2/ERBB2/TSC2/SPI1/DDIT3/CEBPA/BCL2/BRCA1/GTF2H2/FOXO3/DNTT/CDKN1A/ZBTB17/MAX/CSDE1/IRF8/ID2/SP1
REACTOME_CHK1_CHK2_CDS1_MEDIATED_INACTIVATION_OF_CYCLIN_B_CDK1_COMPLEX	REACTOME_CHK1_CHK2_CDS1_MEDIATED_INACTIVATION_OF_CYCLIN_B_CDK1_COMPLEX	REACTOME_CHK1_CHK2_CDS1_MEDIATED_INACTIVATION_OF_CYCLIN_B_CDK1_COMPLEX	10	-0.704688865918537	-1.81171685978122	0.00326235293298926	0.76784386405181	0.76784386405181	3264	tags=60%, list=17%, signal=50%	WEE1/CDC25C/YWHAQ/YWHAH/YWHAG/CHEK1
WP_BIOMARKERS_FOR_UREA_CYCLE_DISORDERS	WP_BIOMARKERS_FOR_UREA_CYCLE_DISORDERS	WP_BIOMARKERS_FOR_UREA_CYCLE_DISORDERS	11	0.65786901408858	1.81029734392073	0.011713744429662	0.76784386405181	0.76784386405181	1857	tags=45%, list=10%, signal=41%	GLS2/ARG1/ASL/F10/GATM
SCHLINGEMANN_SKIN_CARCINOGENESIS_TPA_DN	SCHLINGEMANN_SKIN_CARCINOGENESIS_TPA_DN	SCHLINGEMANN_SKIN_CARCINOGENESIS_TPA_DN	24	0.525973785660879	1.80975976171172	0.00573367312459161	0.76784386405181	0.76784386405181	3252	tags=46%, list=17%, signal=38%	PLEKHA5/CCDC28B/COL1A2/GMPR/ACSBG1/CD247/COL1A1/TMEM255A/ZBTB17/AEBP1/CCL21
CROMER_TUMORIGENESIS_UP	CROMER_TUMORIGENESIS_UP	CROMER_TUMORIGENESIS_UP	50	0.443759586847464	1.80824393894867	0.00116230652864453	0.76784386405181	0.76784386405181	4716	tags=48%, list=24%, signal=36%	IL6/LUM/ODC1/TNC/CCL3/POSTN/FN1/COL1A2/PFN2/SPARC/UCHL1/MMP12/FAP/COL5A2/CXCL1/COL3A1/MYO1B/MMP10/LAMC2/MMP1/TNFAIP3/MMP3/LRRC15/SMOX
SCIAN_INVERSED_TARGETS_OF_TP53_AND_TP73_UP	SCIAN_INVERSED_TARGETS_OF_TP53_AND_TP73_UP	SCIAN_INVERSED_TARGETS_OF_TP53_AND_TP73_UP	11	0.65685789441294	1.8075149856944	0.011713744429662	0.76784386405181	0.76784386405181	3359	tags=64%, list=17%, signal=53%	GPR3/PCNA/TP53/ASB4/PEPD/MMP17/FTL
REACTOME_ERBB2_ACTIVATES_PTK6_SIGNALING	REACTOME_ERBB2_ACTIVATES_PTK6_SIGNALING	REACTOME_ERBB2_ACTIVATES_PTK6_SIGNALING	11	0.652740773212824	1.7961856581025	0.0122121934532027	0.76784386405181	0.76784386405181	3555	tags=55%, list=18%, signal=45%	ERBB2/ERBB4/EREG/NRG2/PTK6/HBEGF
REACTOME_ACETYLCHOLINE_NEUROTRANSMITTER_RELEASE_CYCLE	REACTOME_ACETYLCHOLINE_NEUROTRANSMITTER_RELEASE_CYCLE	REACTOME_ACETYLCHOLINE_NEUROTRANSMITTER_RELEASE_CYCLE	16	-0.605032766668952	-1.78971753209588	0.00501788104589605	0.76784386405181	0.76784386405181	2936	tags=50%, list=15%, signal=43%	UNC13B/STX1A/SYT1/SLC5A7/PPFIA2/TSPOAP1/RAB3A/PPFIA3
BIOCARTA_EGFR_SMRTE_PATHWAY	BIOCARTA_EGFR_SMRTE_PATHWAY	BIOCARTA_EGFR_SMRTE_PATHWAY	11	-0.678605879798404	-1.78772078249416	0.00337598403200853	0.76784386405181	0.76784386405181	3359	tags=55%, list=17%, signal=45%	MAP3K1/RARA/ZBTB16/THRB/MAP2K1/MAPK14
VERRECCHIA_RESPONSE_TO_TGFB1_C4	VERRECCHIA_RESPONSE_TO_TGFB1_C4	VERRECCHIA_RESPONSE_TO_TGFB1_C4	11	0.649632275615617	1.78763182014495	0.0125444929791565	0.76784386405181	0.76784386405181	5968	tags=82%, list=31%, signal=57%	TNC/THBS2/MMP17/PAK2/MMP1/THBS1/EPHB2/RAC1/COL16A1
REACTOME_REGULATION_OF_TP53_ACTIVITY_THROUGH_ACETYLATION	REACTOME_REGULATION_OF_TP53_ACTIVITY_THROUGH_ACETYLATION	REACTOME_REGULATION_OF_TP53_ACTIVITY_THROUGH_ACETYLATION	30	0.481382727449217	1.75491945921955	0.0058186148879941	0.76784386405181	0.76784386405181	2113	tags=37%, list=11%, signal=33%	GATAD2A/EP300/TP53/HDAC1/RBBP4/PIN1/PIP4K2A/RBBP7/AKT1/BRD7/PIP4P1
REACTOME_NUCLEAR_SIGNALING_BY_ERBB4	REACTOME_NUCLEAR_SIGNALING_BY_ERBB4	REACTOME_NUCLEAR_SIGNALING_BY_ERBB4	29	0.485553820868821	1.74840676850485	0.00715841709003805	0.76784386405181	0.76784386405181	4664	tags=45%, list=24%, signal=34%	ESR1/ERBB4/SPARC/SRC/EREG/PSEN2/PSENEN/NRG2/NCSTN/HBEGF/GFAP/YAP1/STAT5A
WP_SULFATION_BIOTRANSFORMATION_REACTION	WP_SULFATION_BIOTRANSFORMATION_REACTION	WP_SULFATION_BIOTRANSFORMATION_REACTION	13	-0.62620917809049	-1.74050119598581	0.00400998953720245	0.76784386405181	0.76784386405181	1727	tags=38%, list=9%, signal=35%	SULT6B1/SULT1C4/SULT1A2/G6PD/GSR
VANASSE_BCL2_TARGETS_DN	VANASSE_BCL2_TARGETS_DN	VANASSE_BCL2_TARGETS_DN	57	0.413697492620182	1.73926770897462	0.00128353043535238	0.76784386405181	0.76784386405181	4061	tags=39%, list=21%, signal=31%	PTPN22/TCF7/FN1/STMP1/RASGEF1B/MYB/CMTR1/TRMT10A/TERB1/BCL2/HERC6/ELL3/DPH5/CMTM3/LIG3/NEDD4/CYFIP1/LYZ/EDARADD/COL5A1/MMUT/CD9
TURASHVILI_BREAST_NORMAL_DUCTAL_VS_LOBULAR_UP	TURASHVILI_BREAST_NORMAL_DUCTAL_VS_LOBULAR_UP	TURASHVILI_BREAST_NORMAL_DUCTAL_VS_LOBULAR_UP	64	0.400106595693678	1.73601621915009	0.00126636597160192	0.76784386405181	0.76784386405181	4656	tags=44%, list=24%, signal=33%	SKP2/DCAF8/PTX3/LOXL1-AS1/EXOSC8/PBLD/PDE4DIP/CYRIA/MAFF/SPATA5L1/PPHLN1/GATM/ATF3/MYO1D/RFXAP/VPS13B/FOSB/ZSWIM7/PHF20L1/LRCH3/KLF11/GALNT3/ACACB/SMAD5/RIDA/SMUG1/PMEPA1/MTMR4
MATZUK_MEIOTIC_AND_DNA_REPAIR	MATZUK_MEIOTIC_AND_DNA_REPAIR	MATZUK_MEIOTIC_AND_DNA_REPAIR	36	0.455453362200849	1.7354166614528	0.0049004720481795	0.76784386405181	0.76784386405181	1181	tags=19%, list=6%, signal=18%	GPR3/HSF2/FANCC/MLH3/CKS2/SYCP3/SPO11
WP_IMATINIB_AND_CHRONIC_MYELOID_LEUKEMIA	WP_IMATINIB_AND_CHRONIC_MYELOID_LEUKEMIA	WP_IMATINIB_AND_CHRONIC_MYELOID_LEUKEMIA	20	0.530146183067474	1.7340288718394	0.0101907237257622	0.76784386405181	0.76784386405181	3204	tags=45%, list=16%, signal=38%	SKP2/CSF1R/NOP2/PDGFRA/ABCG2/ABL1/BCR/FOXO3/KIT
PID_TOLL_ENDOGENOUS_PATHWAY	PID_TOLL_ENDOGENOUS_PATHWAY	PID_TOLL_ENDOGENOUS_PATHWAY	23	0.50806099309278	1.73291864426517	0.00881263524589282	0.76784386405181	0.76784386405181	2806	tags=39%, list=14%, signal=34%	VCAN/TIRAP/CD14/S100A8/CHUK/MYD88/HSPD1/IRAK4/RHOA
BIOCARTA_RANBP2_PATHWAY	BIOCARTA_RANBP2_PATHWAY	BIOCARTA_RANBP2_PATHWAY	11	0.629590281637895	1.73248107176229	0.0175322712191469	0.76784386405181	0.76784386405181	2751	tags=55%, list=14%, signal=47%	PIAS1/HDAC1/MDM2/RAN/SUMO1/HDAC4
PID_SYNDECAN_1_PATHWAY	PID_SYNDECAN_1_PATHWAY	PID_SYNDECAN_1_PATHWAY	46	0.434036427972069	1.73097875458011	0.00469525655971919	0.76784386405181	0.76784386405181	4162	tags=41%, list=21%, signal=33%	COL1A2/PPIB/COL9A1/COL10A1/COL1A1/PRKACA/COL5A2/TGFB1/COL12A1/HPSE/COL3A1/COL8A2/COL17A1/COL5A1/COL14A1/COL4A6/MAPK1/MMP1/COL6A2
WP_TLR4_SIGNALING_AND_TOLERANCE	WP_TLR4_SIGNALING_AND_TOLERANCE	WP_TLR4_SIGNALING_AND_TOLERANCE	26	0.487903687600682	1.72281466111981	0.00816950842786157	0.76784386405181	0.76784386405181	3343	tags=38%, list=17%, signal=32%	IKBKE/IL6/TIRAP/CHUK/MYD88/IRF3/IRAK4/IFNB1/NFKBIA/TRAM1
MARTINELLI_IMMATURE_NEUTROPHIL_DN	MARTINELLI_IMMATURE_NEUTROPHIL_DN	MARTINELLI_IMMATURE_NEUTROPHIL_DN	10	0.650425468868784	1.71742599292447	0.0126034039848811	0.76784386405181	0.76784386405181	3788	tags=60%, list=19%, signal=48%	ST6GALNAC2/AOAH/FCGR3B/HCAR3/CSF3R/NCF2
REACTOME_PURINE_CATABOLISM	REACTOME_PURINE_CATABOLISM	REACTOME_PURINE_CATABOLISM	17	0.55690672933648	1.71344473698465	0.00963610445484043	0.76784386405181	0.76784386405181	3466	tags=59%, list=18%, signal=48%	NUDT18/ADPRM/XDH/NUDT15/NUDT1/DNPH1/PNP/NUDT9/NT5C/NUDT5
LEIN_LOCALIZED_TO_PROXIMAL_DENDRITES	LEIN_LOCALIZED_TO_PROXIMAL_DENDRITES	LEIN_LOCALIZED_TO_PROXIMAL_DENDRITES	35	0.452351429259053	1.71278901807593	0.00818716011910843	0.76784386405181	0.76784386405181	4969	tags=60%, list=25%, signal=45%	CDK14/SNRPN/ACO2/BSN/INA/SLC17A7/EEF1A1/NSG2/MTCH1/RNF10/MAP1B/NNAT/SELENOW/ANK2/MAP2/MMD/NECAB2/EPS15/RAD51/HPCA/NRGN
GARGALOVIC_RESPONSE_TO_OXIDIZED_PHOSPHOLIPIDS_GREEN_UP	GARGALOVIC_RESPONSE_TO_OXIDIZED_PHOSPHOLIPIDS_GREEN_UP	GARGALOVIC_RESPONSE_TO_OXIDIZED_PHOSPHOLIPIDS_GREEN_UP	23	0.501224010489693	1.70959873822144	0.010694891755426	0.76784386405181	0.76784386405181	2964	tags=43%, list=15%, signal=37%	GNE/ETV5/CSNK1G1/ANKRD28/SOCS3/IDI1/FAM120AOS/GEM/CREM/SLC4A7
WP_LNCRNAMEDIATED_MECHANISMS_OF_THERAPEUTIC_RESISTANCE	WP_LNCRNAMEDIATED_MECHANISMS_OF_THERAPEUTIC_RESISTANCE	WP_LNCRNAMEDIATED_MECHANISMS_OF_THERAPEUTIC_RESISTANCE	10	0.646118459372956	1.7060534830614	0.0132800869156416	0.76784386405181	0.76784386405181	3470	tags=50%, list=18%, signal=41%	BCL2L1/TP53/VLDLR-AS1/CDKN1A/MEG3
MATZUK_EMBRYONIC_GERM_CELL	MATZUK_EMBRYONIC_GERM_CELL	MATZUK_EMBRYONIC_GERM_CELL	18	0.542501101931091	1.70507248813044	0.0162324357504573	0.76784386405181	0.76784386405181	4261	tags=50%, list=22%, signal=39%	GCG/NANOS3/WNT4/BCL2/PRDM1/KIT/GJA1/SMAD5/BCL2L2
BREUHAHN_GROWTH_FACTOR_SIGNALING_IN_LIVER_CANCER	BREUHAHN_GROWTH_FACTOR_SIGNALING_IN_LIVER_CANCER	BREUHAHN_GROWTH_FACTOR_SIGNALING_IN_LIVER_CANCER	15	0.573981473026012	1.70328689149575	0.0126451988059966	0.76784386405181	0.76784386405181	2536	tags=47%, list=13%, signal=41%	TGFBR1/PIN1/ERBB2/FZD7/CTNNB1/TGFB1/AXIN1
RODRIGUES_NTN1_AND_DCC_TARGETS	RODRIGUES_NTN1_AND_DCC_TARGETS	RODRIGUES_NTN1_AND_DCC_TARGETS	34	0.45431920248957	1.70303816889952	0.00653308084244054	0.76784386405181	0.76784386405181	4042	tags=47%, list=21%, signal=37%	MSX2/NFKBIZ/KMT2E/ARHGEF3/NEAT1/KLF10/ELF3/MAML3/PPARA/FOS/KIF13B/ERO1B/CAMK2D/BCL3/MALAT1/MMD
BIOCARTA_ERYTH_PATHWAY	BIOCARTA_ERYTH_PATHWAY	BIOCARTA_ERYTH_PATHWAY	15	0.572256777159389	1.69816886591568	0.0128245603420031	0.76784386405181	0.76784386405181	3059	tags=47%, list=16%, signal=39%	IL6/CCL3/IGF1/CSF3/TGFB1/IL1A/EPO
DELPUECH_FOXO3_TARGETS_DN	DELPUECH_FOXO3_TARGETS_DN	DELPUECH_FOXO3_TARGETS_DN	37	0.442701993774527	1.69448049751594	0.00755209643227517	0.76784386405181	0.76784386405181	3945	tags=43%, list=20%, signal=35%	DTYMK/XPOT/EXOSC8/IARS1/PFN2/VEGFA/AURKA/APEX1/EFNB2/IMPDH2/PYCR1/ZWINT/SMC4/SLC1A4/SHMT2/MB
REACTOME_TRANSCRIPTIONAL_REGULATION_BY_THE_AP_2_TFAP2_FAMILY_OF_TRANSCRIPTION_FACTORS	REACTOME_TRANSCRIPTIONAL_REGULATION_BY_THE_AP_2_TFAP2_FAMILY_OF_TRANSCRIPTION_FACTORS	REACTOME_TRANSCRIPTIONAL_REGULATION_BY_THE_AP_2_TFAP2_FAMILY_OF_TRANSCRIPTION_FACTORS	36	0.444443457569553	1.69346555619401	0.00741570406493837	0.76784386405181	0.76784386405181	4234	tags=53%, list=22%, signal=41%	EP300/DEK/NOP2/ESR1/NPM1/ERBB2/TFAP2D/CGB3/VEGFA/HSPD1/CITED1/SUMO1/CDKN1A/YY1/KIT/TFAP2C/KCTD15/CITED2/CITED4
TURASHVILI_BREAST_LOBULAR_CARCINOMA_VS_DUCTAL_NORMAL_UP	TURASHVILI_BREAST_LOBULAR_CARCINOMA_VS_DUCTAL_NORMAL_UP	TURASHVILI_BREAST_LOBULAR_CARCINOMA_VS_DUCTAL_NORMAL_UP	68	0.387142972764108	1.69346069599055	0.00318511129848179	0.76784386405181	0.76784386405181	5120	tags=47%, list=26%, signal=35%	VCAN/SULF2/MXRA5/POSTN/FN1/IGF1/THBS2/SMCHD1/COL1A2/SPARC/RAB18/CD69/GNA13/COL1A1/DOCK1/COL5A2/COL12A1/INHBA/EDNRA/COL3A1/LYZ/AEBP1/COL5A1/PRRX1/LRRC15/CCN4/MICAL2/PLXNC1/TIE1/COMP/CTHRC1/FBN1
SPIRA_SMOKERS_LUNG_CANCER_DN	SPIRA_SMOKERS_LUNG_CANCER_DN	SPIRA_SMOKERS_LUNG_CANCER_DN	14	0.581068121972383	1.69223580970822	0.0217515324088453	0.788238361747176	0.788238361747176	4177	tags=64%, list=21%, signal=51%	TSR1/DUOX1/CCDC81/ZNF611/ATP8B1/GTF2H3/DCLRE1C/PRR11/ZC3H7B
URS_ADIPOCYTE_DIFFERENTIATION_DN	URS_ADIPOCYTE_DIFFERENTIATION_DN	URS_ADIPOCYTE_DIFFERENTIATION_DN	30	0.463266892545959	1.68887672569607	0.0113532512379121	0.76784386405181	0.76784386405181	2737	tags=33%, list=14%, signal=29%	MED1/LUM/FN1/THBS2/SPARC/NUMA1/CEBPA/PPARD/PPP2R1A/COL3A1
REACTOME_MUCOPOLYSACCHARIDOSES	REACTOME_MUCOPOLYSACCHARIDOSES	REACTOME_MUCOPOLYSACCHARIDOSES	11	-0.640511657529126	-1.68736528179621	0.00880069061196618	0.76784386405181	0.76784386405181	3509	tags=55%, list=18%, signal=45%	GLB1/IDS/SGSH/HYAL1/GNS/HGSNAT
WP_MTHFR_DEFICIENCY	WP_MTHFR_DEFICIENCY	WP_MTHFR_DEFICIENCY	22	-0.521019766005591	-1.68372873112197	0.00746964042726025	0.76784386405181	0.76784386405181	7021	tags=59%, list=36%, signal=38%	EHMT1/MTHFR/BHMT/PCYT1A/CHPT1/DNMT1/ALDH7A1/CHKA/CASP9/GRIN2D/HNMT/MARS1/COMT
REACTOME_NOREPINEPHRINE_NEUROTRANSMITTER_RELEASE_CYCLE	REACTOME_NOREPINEPHRINE_NEUROTRANSMITTER_RELEASE_CYCLE	REACTOME_NOREPINEPHRINE_NEUROTRANSMITTER_RELEASE_CYCLE	17	-0.556319406187098	-1.68003162305249	0.00800736301826215	0.76784386405181	0.76784386405181	4545	tags=47%, list=23%, signal=36%	UNC13B/SLC22A2/STX1A/SYT1/PPFIA2/TSPOAP1/RAB3A/PPFIA3
PID_RANBP2_PATHWAY	PID_RANBP2_PATHWAY	PID_RANBP2_PATHWAY	11	0.60983045916287	1.67810679150767	0.0242110576201914	0.821971928224735	0.821971928224735	2751	tags=55%, list=14%, signal=47%	PIAS1/HDAC1/MDM2/RAN/SUMO1/HDAC4
PID_ARF6_TRAFFICKING_PATHWAY	PID_ARF6_TRAFFICKING_PATHWAY	PID_ARF6_TRAFFICKING_PATHWAY	48	-0.428708129094623	-1.67123931937343	0.00492729265384644	0.76784386405181	0.76784386405181	2967	tags=33%, list=15%, signal=28%	ITGA10/SCAMP2/AGTR1/ITGA9/EXOC1/CTNND1/TSHR/ITGA7/AVPR2/NME1/ITGA2/ITGA8/EXOC5/VAMP3/CPE/PLD1
DORMOY_ELAVL1_TARGETS	DORMOY_ELAVL1_TARGETS	DORMOY_ELAVL1_TARGETS	16	0.540603306528317	1.66586679014875	0.0175703472137994	0.76784386405181	0.76784386405181	4161	tags=50%, list=21%, signal=39%	IL6/CDKN3/CCND3/CCNA2/BAG2/EDNRA/CDK2/ATXN2
REACTOME_TICAM1_DEPENDENT_ACTIVATION_OF_IRF3_IRF7	REACTOME_TICAM1_DEPENDENT_ACTIVATION_OF_IRF3_IRF7	REACTOME_TICAM1_DEPENDENT_ACTIVATION_OF_IRF3_IRF7	11	0.604769792151619	1.66418105271661	0.0265486415494727	0.841591937118286	0.841591937118286	2347	tags=27%, list=12%, signal=24%	IKBKE/UBA52/IRF3
TARTE_PLASMA_CELL_VS_B_LYMPHOCYTE_UP	TARTE_PLASMA_CELL_VS_B_LYMPHOCYTE_UP	TARTE_PLASMA_CELL_VS_B_LYMPHOCYTE_UP	77	0.371671301457791	1.66221380957238	0.0036636389112645	0.76784386405181	0.76784386405181	3874	tags=34%, list=20%, signal=27%	YIF1A/TNFRSF17/ALG3/CKAP4/P4HB/PDXK/ITGA6/FKBP2/ARID3A/PPIB/PYGB/ANG/ARF4/CANX/SPCS2/FGL2/PYCR1/HSP90B1/PDIA5/CASP10/DDOST/TRAM1/SRGN/ICAM2/CITED2/HDLBP
LA_MEN1_TARGETS	LA_MEN1_TARGETS	LA_MEN1_TARGETS	23	-0.509617683321203	-1.65769921918956	0.00964914050623424	0.76784386405181	0.76784386405181	3706	tags=48%, list=19%, signal=39%	F3/CRABP1/FGF13/HOXB8/BCL6B/SNX10/CAVIN3/CNN1/NUPR1/ANP32A/PTER
ODONNELL_METASTASIS_DN	ODONNELL_METASTASIS_DN	ODONNELL_METASTASIS_DN	21	-0.51626681025172	-1.65352164522005	0.0115259957900699	0.76784386405181	0.76784386405181	4808	tags=52%, list=25%, signal=40%	VSNL1/NOL12/ETV2/RPL35A/KRT13/DLG3/ISG20/MAPK13/SMAD6/MYCN/IFT74
REACTOME_TGF_BETA_RECEPTOR_SIGNALING_IN_EMT_EPITHELIAL_TO_MESENCHYMAL_TRANSITION	REACTOME_TGF_BETA_RECEPTOR_SIGNALING_IN_EMT_EPITHELIAL_TO_MESENCHYMAL_TRANSITION	REACTOME_TGF_BETA_RECEPTOR_SIGNALING_IN_EMT_EPITHELIAL_TO_MESENCHYMAL_TRANSITION	16	0.536500292878023	1.65322337103345	0.0189620140824074	0.774138590076467	0.774138590076467	2806	tags=31%, list=14%, signal=27%	TGFBR1/UBA52/TGFB1/SMURF1/RHOA
LEI_HOXC8_TARGETS_DN	LEI_HOXC8_TARGETS_DN	LEI_HOXC8_TARGETS_DN	17	-0.54738118782952	-1.65303905488487	0.0117227127617692	0.76784386405181	0.76784386405181	5894	tags=65%, list=30%, signal=45%	SERPINF1/ADAM19/TAGLN/GAS1/PLAGL1/ACTA2/ASS1/GREM2/FAM43A/CXCL10/CNN1
REACTOME_SEROTONIN_NEUROTRANSMITTER_RELEASE_CYCLE	REACTOME_SEROTONIN_NEUROTRANSMITTER_RELEASE_CYCLE	REACTOME_SEROTONIN_NEUROTRANSMITTER_RELEASE_CYCLE	18	-0.537228751545315	-1.65085750626605	0.0149098535732091	0.76784386405181	0.76784386405181	2936	tags=50%, list=15%, signal=43%	SYN3/UNC13B/STX1A/SYT1/PPFIA2/SYN2/TSPOAP1/RAB3A/PPFIA3
REACTOME_SYNTHESIS_OF_IP2_IP_AND_INS_IN_THE_CYTOSOL	REACTOME_SYNTHESIS_OF_IP2_IP_AND_INS_IN_THE_CYTOSOL	REACTOME_SYNTHESIS_OF_IP2_IP_AND_INS_IN_THE_CYTOSOL	14	0.566488362040948	1.6497753977187	0.0320081628043305	0.892842979716889	0.892842979716889	5848	tags=57%, list=30%, signal=40%	ISYNA1/INPP4A/IMPA1/MTMR9/INPP4B/MIOX/MTMR7/INPP5A
LEE_AGING_MUSCLE_DN	LEE_AGING_MUSCLE_DN	LEE_AGING_MUSCLE_DN	39	0.423277624065227	1.64795540091848	0.0100799506842212	0.76784386405181	0.76784386405181	4121	tags=38%, list=21%, signal=30%	DBP/APBB2/COL1A2/USP50/CLTB/NDN/WNT4/COL1A1/S100A10/PHOX2A/COL3A1/TNFRSF4/MYH2/PEX2/RAI2
SAKAI_TUMOR_INFILTRATING_MONOCYTES_DN	SAKAI_TUMOR_INFILTRATING_MONOCYTES_DN	SAKAI_TUMOR_INFILTRATING_MONOCYTES_DN	78	0.365492815293858	1.64750008069842	0.00424407951004622	0.76784386405181	0.76784386405181	3021	tags=28%, list=15%, signal=24%	DDX20/PCNA/CSTF2/CDKN3/GEMIN4/PRKAR1A/UBE2R2/PPIB/RAD51C/KDR/TOP2A/H1-6/PTGES3/RAN/HNRNPA2B1/CCNG2/PRDX3/TAF6L/NUP107/TXN/PRDX1/PPIC
ANASTASSIOU_MULTICANCER_INVASIVENESS_SIGNATURE	ANASTASSIOU_MULTICANCER_INVASIVENESS_SIGNATURE	ANASTASSIOU_MULTICANCER_INVASIVENESS_SIGNATURE	62	0.380695495787232	1.64597723321675	0.00449296659456122	0.76784386405181	0.76784386405181	4523	tags=44%, list=23%, signal=34%	RCN3/VCAN/LUM/MXRA5/POSTN/FN1/THBS2/COL1A2/CRISPLD2/SPARC/MMP2/COL10A1/FAP/COL1A1/COL5A2/INHBA/EDNRA/C1QTNF3/COL3A1/AEBP1/COL5A1/PRRX1/COL6A2/NID2/RAB31/LRRC15/SNAI2
WP_SARSCOV2_AND_COVID19_PATHWAY	WP_SARSCOV2_AND_COVID19_PATHWAY	WP_SARSCOV2_AND_COVID19_PATHWAY	10	-0.640010289101458	-1.64543174623197	0.0126488208284872	0.76784386405181	0.76784386405181	2118	tags=40%, list=11%, signal=36%	CTSL/TMPRSS2/ACE2/SLC6A19
REACTOME_TRAF6_MEDIATED_IRF7_ACTIVATION	REACTOME_TRAF6_MEDIATED_IRF7_ACTIVATION	REACTOME_TRAF6_MEDIATED_IRF7_ACTIVATION	22	0.489567597725868	1.64480666353175	0.0155291971250825	0.76784386405181	0.76784386405181	2811	tags=41%, list=14%, signal=35%	IKBKE/EP300/IFNA1/TRAF2/IFNA8/TRIM25/SIKE1/IRF3/IFNB1
REACTOME_ERBB2_REGULATES_CELL_MOTILITY	REACTOME_ERBB2_REGULATES_CELL_MOTILITY	REACTOME_ERBB2_REGULATES_CELL_MOTILITY	13	0.57564094850733	1.64426374730431	0.014492740446295	0.76784386405181	0.76784386405181	3555	tags=46%, list=18%, signal=38%	ERBB2/ERBB4/EREG/RHOA/NRG2/HBEGF
REACTOME_TRAF3_DEPENDENT_IRF_ACTIVATION_PATHWAY	REACTOME_TRAF3_DEPENDENT_IRF_ACTIVATION_PATHWAY	REACTOME_TRAF3_DEPENDENT_IRF_ACTIVATION_PATHWAY	14	0.564247646877964	1.64324979719998	0.0327155183991414	0.892842979716889	0.892842979716889	2811	tags=43%, list=14%, signal=37%	IKBKE/EP300/TRIM25/SIKE1/IRF3/IFNB1
REACTOME_TRANSPORT_OF_VITAMINS_NUCLEOSIDES_AND_RELATED_MOLECULES	REACTOME_TRANSPORT_OF_VITAMINS_NUCLEOSIDES_AND_RELATED_MOLECULES	REACTOME_TRANSPORT_OF_VITAMINS_NUCLEOSIDES_AND_RELATED_MOLECULES	39	-0.443564971913794	-1.64270010903315	0.0101207071929352	0.76784386405181	0.76784386405181	4909	tags=46%, list=25%, signal=35%	SLCO1B1/SLCO3A1/SLCO4A1/SLCO1A2/SLCO2B1/SLC29A4/SLC27A6/LCN12/AVP/SLC29A3/PDZD11/SLC35A3/APOD/SLC27A1/SLC35B3/LCN1/ARL2/SLC28A1
REACTOME_INITIAL_TRIGGERING_OF_COMPLEMENT	REACTOME_INITIAL_TRIGGERING_OF_COMPLEMENT	REACTOME_INITIAL_TRIGGERING_OF_COMPLEMENT	18	0.52140775285826	1.63877642152598	0.0236128140515393	0.810506082316849	0.810506082316849	3903	tags=56%, list=20%, signal=44%	CFD/C1QC/GZMM/COLEC11/MASP2/COLEC10/C2/C1QB/C1S/C1R
WP_DEREGULATION_OF_RAB_AND_RAB_EFFECTOR_GENES_IN_BLADDER_CANCER	WP_DEREGULATION_OF_RAB_AND_RAB_EFFECTOR_GENES_IN_BLADDER_CANCER	WP_DEREGULATION_OF_RAB_AND_RAB_EFFECTOR_GENES_IN_BLADDER_CANCER	14	0.562570194965439	1.63836457963581	0.0337765520678286	0.892842979716889	0.892842979716889	1175	tags=36%, list=6%, signal=34%	SYTL1/SYTL4/RAB27A/SYTL3/SYTL5
WP_CELL_DIFFERENTIATION_INDEX	WP_CELL_DIFFERENTIATION_INDEX	WP_CELL_DIFFERENTIATION_INDEX	23	-0.503253694784447	-1.63699825222241	0.0120121624595906	0.76784386405181	0.76784386405181	4055	tags=52%, list=21%, signal=41%	LEFTY2/MIR206/MIR223/SRF/MIR26A2/MEF2C/MEF2D/MIR16-2/MIR181B2/MIR26A1/TLX1/MIR128-1
WP_MIR5093P_ALTERATION_OF_YAP1ECM_AXIS	WP_MIR5093P_ALTERATION_OF_YAP1ECM_AXIS	WP_MIR5093P_ALTERATION_OF_YAP1ECM_AXIS	17	0.531867233578513	1.63640527963359	0.0160010946233724	0.76784386405181	0.76784386405181	4523	tags=59%, list=23%, signal=45%	FN1/THBS2/SPARC/COL1A1/EDNRA/COL3A1/GPC6/COL5A1/YAP1/SNAI2
SEMBA_FHIT_TARGETS_UP	SEMBA_FHIT_TARGETS_UP	SEMBA_FHIT_TARGETS_UP	10	0.61929376325646	1.63522379915788	0.0215911543697933	0.788238361747176	0.788238361747176	3467	tags=60%, list=18%, signal=49%	JMY/WDR20/OAS1/HSPD1/COL1A1/SPHK1
WP_MONOAMINE_TRANSPORT	WP_MONOAMINE_TRANSPORT	WP_MONOAMINE_TRANSPORT	29	-0.472748470348862	-1.63465836332249	0.0112959996674326	0.76784386405181	0.76784386405181	4545	tags=52%, list=23%, signal=40%	UNC13B/AGT/ITGB3/RBL2/CDC25C/STX1A/SCAMP2/TNFRSF11B/SLC5A7/NOS1/ADORA2A/TH/IL1B/SLC6A4/MAPK14
VALK_AML_CLUSTER_10	VALK_AML_CLUSTER_10	VALK_AML_CLUSTER_10	30	0.447531439703148	1.63151186647105	0.0176716820147189	0.76784386405181	0.76784386405181	2463	tags=30%, list=13%, signal=26%	FLNB/CFD/RBPMS/C3AR1/F2RL1/SPON1/PPP1R16B/CHRDL1/BAALC
CHEOK_RESPONSE_TO_MERCAPTOPURINE_UP	CHEOK_RESPONSE_TO_MERCAPTOPURINE_UP	CHEOK_RESPONSE_TO_MERCAPTOPURINE_UP	11	0.592524924692526	1.63048612171493	0.0338953490709536	0.892842979716889	0.892842979716889	2744	tags=64%, list=14%, signal=55%	CEP68/CBR4/CKS2/TP53/NME6/SLC26A2/BYSL
REACTOME_SMAD2_SMAD3_SMAD4_HETEROTRIMER_REGULATES_TRANSCRIPTION	REACTOME_SMAD2_SMAD3_SMAD4_HETEROTRIMER_REGULATES_TRANSCRIPTION	REACTOME_SMAD2_SMAD3_SMAD4_HETEROTRIMER_REGULATES_TRANSCRIPTION	36	0.427838298483469	1.63019481952667	0.0136843986952747	0.76784386405181	0.76784386405181	905	tags=19%, list=5%, signal=19%	RNF111/CCNK/EP300/CDKN2B/HDAC1/UBA52/COL1A2
REACTOME_RETROGRADE_NEUROTROPHIN_SIGNALLING	REACTOME_RETROGRADE_NEUROTROPHIN_SIGNALLING	REACTOME_RETROGRADE_NEUROTROPHIN_SIGNALLING	14	0.559232727950155	1.62864492546202	0.0348375860413375	0.892842979716889	0.892842979716889	3771	tags=43%, list=19%, signal=35%	DNM1/AP2S1/NTRK1/SH3GL2/CLTC/AP2M1
KIM_GERMINAL_CENTER_T_HELPER_DN	KIM_GERMINAL_CENTER_T_HELPER_DN	KIM_GERMINAL_CENTER_T_HELPER_DN	10	-0.63315201244852	-1.627799488874	0.0153069029314662	0.76784386405181	0.76784386405181	4204	tags=60%, list=22%, signal=47%	RAP1GAP2/OSBP/S1PR1/RORA/IRS2/ZNF331
FERRANDO_TAL1_NEIGHBORS	FERRANDO_TAL1_NEIGHBORS	FERRANDO_TAL1_NEIGHBORS	16	0.528125570909137	1.62741670089988	0.0217453559076558	0.788238361747176	0.788238361747176	756	tags=31%, list=4%, signal=30%	TCF7/CSF1R/DTYMK/FCGR3B/RUNX1
BIOCARTA_ACH_PATHWAY	BIOCARTA_ACH_PATHWAY	BIOCARTA_ACH_PATHWAY	13	0.568266333026259	1.62319885795397	0.0165508585754693	0.76784386405181	0.76784386405181	4513	tags=62%, list=23%, signal=47%	MUSK/CHRNG/AKT1/FOXO3/RAPSN/CHRNB1/PTK2B/PIK3R1
NIKOLSKY_BREAST_CANCER_1Q32_AMPLICON	NIKOLSKY_BREAST_CANCER_1Q32_AMPLICON	NIKOLSKY_BREAST_CANCER_1Q32_AMPLICON	12	0.574065279172038	1.62317749733102	0.0347995551207821	0.892842979716889	0.892842979716889	2876	tags=50%, list=15%, signal=43%	IKBKE/EIF2D/RASSF5/PIGR/FCMR/IL24
REACTOME_PRESYNAPTIC_DEPOLARIZATION_AND_CALCIUM_CHANNEL_OPENING	REACTOME_PRESYNAPTIC_DEPOLARIZATION_AND_CALCIUM_CHANNEL_OPENING	REACTOME_PRESYNAPTIC_DEPOLARIZATION_AND_CALCIUM_CHANNEL_OPENING	10	-0.631218696910908	-1.62282903946836	0.0163717049981167	0.76784386405181	0.76784386405181	3576	tags=60%, list=18%, signal=49%	CACNA2D3/CACNB2/CACNA2D2/CACNB1/CACNG2/CACNG4
REACTOME_AMINO_ACIDS_REGULATE_MTORC1	REACTOME_AMINO_ACIDS_REGULATE_MTORC1	REACTOME_AMINO_ACIDS_REGULATE_MTORC1	50	-0.410884471260963	-1.62201511233819	0.00628958190860659	0.76784386405181	0.76784386405181	1950	tags=24%, list=10%, signal=22%	LAMTOR1/ATP6V1E2/NPRL2/ATP6V1H/RRAGA/RHEB/FNIP1/ATP6V1C1/SESN1/ATP6V1A/SZT2/MLST8
GENTILE_UV_RESPONSE_CLUSTER_D2	GENTILE_UV_RESPONSE_CLUSTER_D2	GENTILE_UV_RESPONSE_CLUSTER_D2	37	0.423136258039684	1.61959093729605	0.014492740446295	0.76784386405181	0.76784386405181	4698	tags=46%, list=24%, signal=35%	SATB2/RUNX1/SNX4/MTMR3/BACH1/RYBP/NTF3/ID2/MAP1B/PCGF3/ZBED4/BDNF/TNFAIP3/NRIP1/THBS1/GTF2E1/EDRF1
DELACROIX_RAR_TARGETS_DN	DELACROIX_RAR_TARGETS_DN	DELACROIX_RAR_TARGETS_DN	25	-0.487999326265888	-1.61889015089474	0.0133824936552701	0.76784386405181	0.76784386405181	3999	tags=44%, list=21%, signal=35%	UBE2C/GJB5/GAS2/H1-2/TIMP3/SNTB2/CCND1/LSP1/PLSCR1/PALMD/FGFR2
TURASHVILI_BREAST_LOBULAR_CARCINOMA_VS_LOBULAR_NORMAL_DN	TURASHVILI_BREAST_LOBULAR_CARCINOMA_VS_LOBULAR_NORMAL_DN	TURASHVILI_BREAST_LOBULAR_CARCINOMA_VS_LOBULAR_NORMAL_DN	73	0.36357247629863	1.6176101148148	0.00354357529163071	0.76784386405181	0.76784386405181	5477	tags=45%, list=28%, signal=33%	VCAN/SULF2/MXRA5/POSTN/FN1/THBS2/COL1A2/SAR1B/NEAT1/MMP2/GNA13/COL10A1/COL1A1/SLC25A43/COL5A2/COL12A1/COL3A1/LIG3/THBS4/LYZ/AEBP1/COL5A1/PRRX1/PABPC1L/CDK8/LRRC15/CCN4/COMP/CTHRC1/FBN1/CAP2/COL6A3/EPPK1
BASSO_CD40_SIGNALING_DN	BASSO_CD40_SIGNALING_DN	BASSO_CD40_SIGNALING_DN	65	-0.393636071905202	-1.61562535181892	0.00293971198448417	0.76784386405181	0.76784386405181	5019	tags=43%, list=26%, signal=32%	BICD2/BCL6/CNR1/USP6/KCNN3/ORAI2/CD38/CDH17/LMO3/TSPO/IGFBP6/ISG20/BMP7/PTPN18/RIMS3/ARHGEF18/TRIB2/NPAS1/AQP3/VNN2/ALDH5A1/RUNX1T1/ST3GAL6/TCF3/CRYZ/SLC2A5/CD27/TUBB2A
CHEN_ETV5_TARGETS_SERTOLI	CHEN_ETV5_TARGETS_SERTOLI	CHEN_ETV5_TARGETS_SERTOLI	22	0.480171426327057	1.61323822354462	0.0179600311385022	0.76784386405181	0.76784386405181	5024	tags=55%, list=26%, signal=41%	GCG/IL6/MMP12/CEMIP/ARID3B/MS4A6A/C1QB/CD36/CLEC7A/XIST/ANGPTL2/THBD
REACTOME_SYNTHESIS_OF_BILE_ACIDS_AND_BILE_SALTS_VIA_27_HYDROXYCHOLESTEROL	REACTOME_SYNTHESIS_OF_BILE_ACIDS_AND_BILE_SALTS_VIA_27_HYDROXYCHOLESTEROL	REACTOME_SYNTHESIS_OF_BILE_ACIDS_AND_BILE_SALTS_VIA_27_HYDROXYCHOLESTEROL	14	0.55362211185788	1.61230521397751	0.0380311438741114	0.931495719490733	0.931495719490733	4036	tags=43%, list=21%, signal=34%	CYP8B1/NCOA1/HSD3B7/AKR1C2/NCOA2/AKR1C4
DUNNE_TARGETS_OF_AML1_MTG8_FUSION_DN	DUNNE_TARGETS_OF_AML1_MTG8_FUSION_DN	DUNNE_TARGETS_OF_AML1_MTG8_FUSION_DN	19	-0.518544383754019	-1.61079615795442	0.0221214192129993	0.789485616813599	0.789485616813598	2986	tags=32%, list=15%, signal=27%	SLC2A3/MEF2C/EDIL3/RUNX1T1/DEPTOR/DUSP6
REACTOME_IRAK4_DEFICIENCY_TLR2_4	REACTOME_IRAK4_DEFICIENCY_TLR2_4	REACTOME_IRAK4_DEFICIENCY_TLR2_4	16	0.522039168443927	1.60866147758579	0.0248766245659548	0.822454783962762	0.822454783962762	4115	tags=50%, list=21%, signal=39%	TIRAP/CD14/S100A8/MYD88/S100A1/IRAK4/BTK/CD36
TURASHVILI_BREAST_DUCTAL_CARCINOMA_VS_DUCTAL_NORMAL_UP	TURASHVILI_BREAST_DUCTAL_CARCINOMA_VS_DUCTAL_NORMAL_UP	TURASHVILI_BREAST_DUCTAL_CARCINOMA_VS_DUCTAL_NORMAL_UP	46	0.402571316854157	1.60549288439616	0.0136701495260026	0.76784386405181	0.76784386405181	2790	tags=33%, list=14%, signal=28%	VCAN/LUM/CKS2/POSTN/FN1/COL1A2/TXNDC9/TOP2A/COL10A1/COL1A1/EDEM3/COL5A2/GDPD1/COL3A1/PNP
REACTOME_SARS_COV_2_TARGETS_HOST_INTRACELLULAR_SIGNALLING_AND_REGULATORY_PATHWAYS	REACTOME_SARS_COV_2_TARGETS_HOST_INTRACELLULAR_SIGNALLING_AND_REGULATORY_PATHWAYS	REACTOME_SARS_COV_2_TARGETS_HOST_INTRACELLULAR_SIGNALLING_AND_REGULATORY_PATHWAYS	11	-0.608577526757894	-1.60323793932818	0.0166081195107248	0.76784386405181	0.76784386405181	2998	tags=55%, list=15%, signal=46%	YWHAQ/PDPK1/YWHAH/AKT2/CAV1/YWHAG
PID_VEGFR1_PATHWAY	PID_VEGFR1_PATHWAY	PID_VEGFR1_PATHWAY	26	0.453784541635245	1.60233808677129	0.0170933242125198	0.76784386405181	0.76784386405181	5318	tags=58%, list=27%, signal=42%	PLCG1/VEGFA/AKT1/HSP90AA1/PRKACA/SHC2/CD2AP/NCK1/PTPN11/MAPK1/PGF/PIK3R1/PRKCA/FLT1/NRP1
REACTOME_REGULATION_OF_PLK1_ACTIVITY_AT_G2_M_TRANSITION	REACTOME_REGULATION_OF_PLK1_ACTIVITY_AT_G2_M_TRANSITION	REACTOME_REGULATION_OF_PLK1_ACTIVITY_AT_G2_M_TRANSITION	82	0.356222668694876	1.60106813600263	0.00515626157917446	0.76784386405181	0.76784386405181	5169	tags=43%, list=27%, signal=31%	CCNB2/CEP135/HAUS3/DCTN2/AKAP9/SSNA1/PPP1CB/PPP1R12B/UBA52/CEP250/BTRC/OFD1/CEP57/PAFAH1B1/AURKA/CNTRL/HSP90AA1/PRKACA/PPP2R1A/HAUS2/CEP192/CETN2/CDK5RAP2/CLASP1/DYNLL1/OPTN/BORA/CENPJ/DYNC1I2/DCTN1/CEP78/HAUS7/CEP72/PRKAR2B/CSNK1D
REACTOME_FGFR2C_LIGAND_BINDING_AND_ACTIVATION	REACTOME_FGFR2C_LIGAND_BINDING_AND_ACTIVATION	REACTOME_FGFR2C_LIGAND_BINDING_AND_ACTIVATION	11	-0.60724350889006	-1.59972359980131	0.0174182542487688	0.76784386405181	0.76784386405181	4976	tags=55%, list=26%, signal=41%	FGF17/FGF1/FGF16/FGF6/FGFR2/FGF2
BAUS_TFF2_TARGETS_UP	BAUS_TFF2_TARGETS_UP	BAUS_TFF2_TARGETS_UP	25	0.456835717799072	1.59945357294388	0.0332647830597873	0.892842979716889	0.892842979716889	3778	tags=44%, list=19%, signal=36%	PTPN22/TAP1/IRGM/ABCG2/DPEP1/GGT1/APOA4/BCAT2/OGFR/ADA/SAMHD1
FERRARI_RESPONSE_TO_FENRETINIDE_UP	FERRARI_RESPONSE_TO_FENRETINIDE_UP	FERRARI_RESPONSE_TO_FENRETINIDE_UP	22	0.475987496482091	1.59918141970238	0.0197036711260485	0.781835045118788	0.781835045118787	4361	tags=41%, list=22%, signal=32%	DEPP1/NEAT1/DDIT3/CXCL2/BMP2/ATF3/GPRC5A/DHRS3/NRIP1
WESTON_VEGFA_TARGETS_6HR	WESTON_VEGFA_TARGETS_6HR	WESTON_VEGFA_TARGETS_6HR	45	0.400651338374384	1.59898133751713	0.0140330411397951	0.76784386405181	0.76784386405181	4302	tags=44%, list=22%, signal=35%	VCAN/HTR2B/POSTN/ESR1/COL1A2/MMP2/MEST/FGFBP1/SHC3/FAP/NNMT/ELN/GEM/SLC49A4/C1S/SULT1E1/SDC4/BDNF/SEMA5A/NID2
WP_PATHWAYS_OF_NUCLEIC_ACID_METABOLISM_AND_INNATE_IMMUNE_SENSING	WP_PATHWAYS_OF_NUCLEIC_ACID_METABOLISM_AND_INNATE_IMMUNE_SENSING	WP_PATHWAYS_OF_NUCLEIC_ACID_METABOLISM_AND_INNATE_IMMUNE_SENSING	14	0.549023450838295	1.59891260378297	0.0387419858722794	0.940452981377089	0.940452981377089	3778	tags=50%, list=19%, signal=40%	CGAS/OAS1/IRF3/IFNB1/ADAR/RNASEH2C/SAMHD1
REACTOME_SYNTHESIS_SECRETION_AND_DEACYLATION_OF_GHRELIN	REACTOME_SYNTHESIS_SECRETION_AND_DEACYLATION_OF_GHRELIN	REACTOME_SYNTHESIS_SECRETION_AND_DEACYLATION_OF_GHRELIN	17	0.519155610298084	1.59729520453298	0.0218548651043743	0.788238361747176	0.788238361747176	4058	tags=59%, list=21%, signal=47%	GCG/IGF1/MBOAT4/PCSK1/CRHR2/SPCS2/BCHE/LEP/GHRL/SEC11C
BOYLAN_MULTIPLE_MYELOMA_C_CLUSTER_UP	BOYLAN_MULTIPLE_MYELOMA_C_CLUSTER_UP	BOYLAN_MULTIPLE_MYELOMA_C_CLUSTER_UP	35	-0.438462832410497	-1.59112649827431	0.011426587812904	0.76784386405181	0.76784386405181	566	tags=17%, list=3%, signal=17%	FOXP4/ADRA2A/PTER/GABPB1/B3GNT8/TIFA
WP_EV_RELEASE_FROM_CARDIAC_CELLS_AND_THEIR_FUNCTIONAL_EFFECTS	WP_EV_RELEASE_FROM_CARDIAC_CELLS_AND_THEIR_FUNCTIONAL_EFFECTS	WP_EV_RELEASE_FROM_CARDIAC_CELLS_AND_THEIR_FUNCTIONAL_EFFECTS	10	0.601243713721718	1.5875632665861	0.0277113690816775	0.845979637854515	0.845979637854515	2672	tags=40%, list=14%, signal=35%	ERBB4/MYB/RGS16/MIR146A
HONRADO_BREAST_CANCER_BRCA1_VS_BRCA2	HONRADO_BREAST_CANCER_BRCA1_VS_BRCA2	HONRADO_BREAST_CANCER_BRCA1_VS_BRCA2	15	0.534811446704438	1.58705005196617	0.0304622145526762	0.877865637563487	0.877865637563487	2569	tags=40%, list=13%, signal=35%	SKP2/MDM2/TOP2A/CCNA2/BCL2/EREG
PID_ERBB_NETWORK_PATHWAY	PID_ERBB_NETWORK_PATHWAY	PID_ERBB_NETWORK_PATHWAY	13	0.555408374776421	1.58647132029463	0.0191319595571209	0.775203985363343	0.775203985363343	3555	tags=46%, list=18%, signal=38%	ERBB2/ERBB4/HSP90AA1/EREG/NRG2/HBEGF
BIOCARTA_AMAN_PATHWAY	BIOCARTA_AMAN_PATHWAY	BIOCARTA_AMAN_PATHWAY	14	-0.552763080893061	-1.58364794490107	0.0262264531671627	0.841591937118286	0.841591937118286	3222	tags=43%, list=17%, signal=36%	FUT6/FUT9/ST8SIA4/B3GALT1/FUT7/MAN2C1
BUCKANOVICH_T_LYMPHOCYTE_HOMING_ON_TUMOR_UP	BUCKANOVICH_T_LYMPHOCYTE_HOMING_ON_TUMOR_UP	BUCKANOVICH_T_LYMPHOCYTE_HOMING_ON_TUMOR_UP	20	-0.49977807152076	-1.58229139166883	0.0186366904017968	0.772562496732947	0.772562496732947	3752	tags=50%, list=19%, signal=40%	NOL7/SERPINB6/MYCBP2/GBP1/LINC00926/CALD1/CFLAR/DPY19L2/CYP1B1/STK3
REACTOME_PROCESSING_OF_INTRONLESS_PRE_MRNAS	REACTOME_PROCESSING_OF_INTRONLESS_PRE_MRNAS	REACTOME_PROCESSING_OF_INTRONLESS_PRE_MRNAS	20	0.482592482402088	1.5784878294811	0.0276061441230646	0.845979637854515	0.845979637854515	3969	tags=45%, list=20%, signal=36%	NCBP2/CSTF2/PAPOLA/CPSF7/CLP1/SYMPK/WDR33/CSTF3/NUDT21
WP_OVERVIEW_OF_NANOPARTICLE_EFFECTS	WP_OVERVIEW_OF_NANOPARTICLE_EFFECTS	WP_OVERVIEW_OF_NANOPARTICLE_EFFECTS	17	0.512883098516137	1.57799645712288	0.0257637857811063	0.836391816713144	0.836391816713144	2502	tags=41%, list=13%, signal=36%	IL6/FN1/CCND3/NFRKB/BCL2/PIK3CD/HMOX1
REACTOME_PI_3K_CASCADE_FGFR4	REACTOME_PI_3K_CASCADE_FGFR4	REACTOME_PI_3K_CASCADE_FGFR4	16	-0.532882815873675	-1.57629432761543	0.0312784842936581	0.892842979716889	0.892842979716889	4976	tags=50%, list=26%, signal=37%	FGF17/FGF1/GRB2/FGF16/GAB1/FGF6/FRS2/FGF2
WP_SEROTONIN_TRANSPORTER_ACTIVITY	WP_SEROTONIN_TRANSPORTER_ACTIVITY	WP_SEROTONIN_TRANSPORTER_ACTIVITY	11	-0.597018789259876	-1.57278757651856	0.0228191679410842	0.801216237701312	0.801216237701312	4205	tags=55%, list=22%, signal=43%	ITGB3/STX1A/SCAMP2/NOS1/IL1B/SLC6A4
BIOCARTA_PITX2_PATHWAY	BIOCARTA_PITX2_PATHWAY	BIOCARTA_PITX2_PATHWAY	16	0.510352725327961	1.5726497528206	0.0300954191618712	0.876032709793353	0.876032709793353	2536	tags=44%, list=13%, signal=38%	MED1/TRRAP/EP300/HDAC1/FZD1/CTNNB1/AXIN1
PID_P38_MK2_PATHWAY	PID_P38_MK2_PATHWAY	PID_P38_MK2_PATHWAY	20	-0.496621127787595	-1.57229654560091	0.0196649057218539	0.781835045118788	0.781835045118787	3249	tags=45%, list=17%, signal=38%	SRF/YWHAQ/RAF1/YWHAH/LSP1/TH/TCF3/YWHAG/MAPK14
WP_2Q211_COPY_NUMBER_VARIATION_SYNDROME	WP_2Q211_COPY_NUMBER_VARIATION_SYNDROME	WP_2Q211_COPY_NUMBER_VARIATION_SYNDROME	14	-0.548344515932095	-1.57098890242569	0.0288230506804755	0.85844593271852	0.85844593271852	898	tags=36%, list=5%, signal=34%	LINC01087/STMN2/CCDC74A/FAM168B/PLEKHB2
WP_INTERACTIONS_BETWEEN_LOXL4_AND_OXIDATIVE_STRESS_PATHWAY	WP_INTERACTIONS_BETWEEN_LOXL4_AND_OXIDATIVE_STRESS_PATHWAY	WP_INTERACTIONS_BETWEEN_LOXL4_AND_OXIDATIVE_STRESS_PATHWAY	17	0.509096796009567	1.56634707355331	0.0264744997901357	0.841591937118286	0.841591937118286	3292	tags=29%, list=17%, signal=24%	FN1/LOXL4/BMP2/TGFB1/ECSIT
WP_FIBRIN_COMPLEMENT_RECEPTOR_3_SIGNALING_PATHWAY	WP_FIBRIN_COMPLEMENT_RECEPTOR_3_SIGNALING_PATHWAY	WP_FIBRIN_COMPLEMENT_RECEPTOR_3_SIGNALING_PATHWAY	39	0.402240837713479	1.56605245184837	0.0181816145976338	0.76784386405181	0.76784386405181	3269	tags=36%, list=17%, signal=30%	IL6/TIRAP/RASSF5/CD14/NOS2/CHUK/SRC/MYD88/AKT1/IRF3/IRAK4/RHOA/IFNB1/ITGAM
LEE_CALORIE_RESTRICTION_MUSCLE_UP	LEE_CALORIE_RESTRICTION_MUSCLE_UP	LEE_CALORIE_RESTRICTION_MUSCLE_UP	37	0.408561285523221	1.56380395863257	0.0201660922752851	0.781835045118788	0.781835045118787	2790	tags=35%, list=14%, signal=30%	SLC1A5/CLTB/ATP1A2/DDIT3/TKT/NDN/PPARD/PPARG/PSMB7/CTNNA1/ADIPOQ/GUCA1A/PNP
WP_PHYSICOCHEMICAL_FEATURES_AND_TOXICITYASSOCIATED_PATHWAYS	WP_PHYSICOCHEMICAL_FEATURES_AND_TOXICITYASSOCIATED_PATHWAYS	WP_PHYSICOCHEMICAL_FEATURES_AND_TOXICITYASSOCIATED_PATHWAYS	65	0.359649219512284	1.56339363881093	0.00886152117397555	0.76784386405181	0.76784386405181	4111	tags=43%, list=21%, signal=34%	FZD4/FN1/FZD1/NEFH/ERBB2/ERBB4/SOD1/PFN2/FZD2/PLCG1/FZD7/SRC/CTNNB1/AKT1/PFN1/AXIN1/CDKN1A/RHOA/ELK1/MAPK8/ACTR3/FZD10/WNT16/CAMK1/NCK1/FZD5/MAPK1/MYL1
KONG_E2F1_TARGETS	KONG_E2F1_TARGETS	KONG_E2F1_TARGETS	11	-0.593435878734549	-1.56334874936038	0.0247094919971065	0.821971928224735	0.821971928224735	6662	tags=64%, list=34%, signal=42%	GAS5/HMGA2/PRG4/KPNA1/NUP58/E2F1/CFL2
YU_MYC_TARGETS_UP	YU_MYC_TARGETS_UP	YU_MYC_TARGETS_UP	42	0.398865305967987	1.56308683271629	0.0152176519938208	0.76784386405181	0.76784386405181	2982	tags=36%, list=15%, signal=30%	CCNB2/PCNA/CKS2/CDKN3/BUB1/FAM136A/GMNN/TOP2A/AURKA/UBE2S/IDI1/TSPAN4/GSDME/TXN/NUP54
BLANCO_MELO_COVID19_BRONCHIAL_EPITHELIAL_CELLS_SARS_COV_2_INFECTION_UP	BLANCO_MELO_COVID19_BRONCHIAL_EPITHELIAL_CELLS_SARS_COV_2_INFECTION_UP	BLANCO_MELO_COVID19_BRONCHIAL_EPITHELIAL_CELLS_SARS_COV_2_INFECTION_UP	126	0.322023166706572	1.56094149035921	0.00137977187950656	0.76784386405181	0.76784386405181	4230	tags=37%, list=22%, signal=29%	IKBKE/SERPINB1/IL6/NFKBIZ/HEPHL1/CSF3/OAS1/XDH/CYP27B1/C15orf48/CXCL2/ZBED2/BMP2/MMP13/S100A8/MAFF/MRGPRX3/RND1/C1QTNF1/CSGALNACT1/OAS3/SOCS3/HCAR3/INHBA/CXCL1/ZC3H12A/NFKBIA/SPRY4/S100P/PRDM1/LGALS9/TUBB3/NEDD9/RHCG/RHOF/OTUB2/HBEGF/C1S/BCL3/SAMHD1/CDC42EP2/C1R/TNFAIP2/TCIM/MMP1/TNFAIP3
BIOCARTA_VEGF_PATHWAY	BIOCARTA_VEGF_PATHWAY	BIOCARTA_VEGF_PATHWAY	27	0.439526347970076	1.55963048818713	0.0320831881078647	0.892842979716889	0.892842979716889	4844	tags=44%, list=25%, signal=33%	EIF2S2/EIF2B3/KDR/PLCG1/VEGFA/HRAS/EIF2B2/PIK3R1/PRKCA/EIF2S3/FLT1/EIF2S1
OHGUCHI_LIVER_HNF4A_TARGETS_UP	OHGUCHI_LIVER_HNF4A_TARGETS_UP	OHGUCHI_LIVER_HNF4A_TARGETS_UP	46	-0.404156992360061	-1.55936375965363	0.0153477391547209	0.76784386405181	0.76784386405181	4796	tags=39%, list=25%, signal=30%	PROM1/CA3/SLC22A9/LYSMD2/GADD45B/EMP2/ABCD2/REN/GSTM1/ELAPOR1/RCAN2/DRAM1/ANXA13/SLC27A1/DEFB1/CPT1B/TXNIP/PSAT1
JOHANSSON_GLIOMAGENESIS_BY_PDGFB_UP	JOHANSSON_GLIOMAGENESIS_BY_PDGFB_UP	JOHANSSON_GLIOMAGENESIS_BY_PDGFB_UP	55	0.372345261772537	1.55846065722142	0.0122349253837501	0.76784386405181	0.76784386405181	3506	tags=31%, list=18%, signal=25%	PCNA/SULF2/RPLP0/NIN/SERPINE2/FN1/RNF213/PDGFRA/TOP2A/DYNLT1/EEF1A1/HMOX1/FTL/MCM2/EPN2/FOS/HMGB2
TRAYNOR_RETT_SYNDROM_UP	TRAYNOR_RETT_SYNDROM_UP	TRAYNOR_RETT_SYNDROM_UP	37	0.406976910703173	1.5577396258058	0.0215449378808571	0.788238361747176	0.788238361747176	5338	tags=62%, list=27%, signal=45%	FBLN1/IL6/DNASE1L1/ACKR4/RNF182/MOXD1/LRCH2/MMP10/AKAP12/SVIL/GALNT15/RGCC/CA12/STAT1/ANKRD29/C1R/MMP1/MMP3/NTN4/SLC16A7/PRUNE2/TNFRSF19/PLA2G4A
REACTOME_ANTIMICROBIAL_PEPTIDES	REACTOME_ANTIMICROBIAL_PEPTIDES	REACTOME_ANTIMICROBIAL_PEPTIDES	48	-0.399574276916557	-1.5576663871605	0.013139564003363	0.76784386405181	0.76784386405181	3701	tags=40%, list=19%, signal=32%	LTF/RNASE8/S100A7/LCN2/BPIFB1/DEFB119/ITLN1/PI3/DEFB130B/ATP7A/PDZD11/SEMG1/PGLYRP3/DCD/CD4/PGLYRP4/DEFB1/RNASE6/DEFB108B
BIOCARTA_EFP_PATHWAY	BIOCARTA_EFP_PATHWAY	BIOCARTA_EFP_PATHWAY	14	0.534717328603326	1.55724910267418	0.0465612683178962	0.955352633251384	0.955352633251384	3267	tags=43%, list=17%, signal=36%	CCNB2/TP53/ESR1/TRIM25/SMURF1/CDK2
REACTOME_CELL_EXTRACELLULAR_MATRIX_INTERACTIONS	REACTOME_CELL_EXTRACELLULAR_MATRIX_INTERACTIONS	REACTOME_CELL_EXTRACELLULAR_MATRIX_INTERACTIONS	18	-0.505755260029714	-1.55414218794499	0.0315036918092965	0.892842979716889	0.892842979716889	3892	tags=50%, list=20%, signal=40%	TESK1/FLNA/PARVB/FERMT2/ILK/PARVA/LIMS2/FLNC/LIMS1
WEBER_METHYLATED_LCP_IN_SPERM_UP	WEBER_METHYLATED_LCP_IN_SPERM_UP	WEBER_METHYLATED_LCP_IN_SPERM_UP	11	-0.589698562371796	-1.55350315513353	0.0263297709235181	0.841591937118286	0.841591937118286	1750	tags=45%, list=9%, signal=41%	CATSPER3/OAZ3/ATP6V1E2/MS4A5/TNP1
REACTOME_SHC_MEDIATED_CASCADE_FGFR4	REACTOME_SHC_MEDIATED_CASCADE_FGFR4	REACTOME_SHC_MEDIATED_CASCADE_FGFR4	16	-0.525048855558146	-1.55312107668616	0.0349582239228546	0.892842979716889	0.892842979716889	4976	tags=56%, list=26%, signal=42%	SOS1/FGF17/FGF1/NRAS/GRB2/FGF16/FGF6/SHC1/FGF2
PID_HDAC_CLASSI_PATHWAY	PID_HDAC_CLASSI_PATHWAY	PID_HDAC_CLASSI_PATHWAY	64	0.357385369102831	1.55065376059048	0.00807500724076448	0.76784386405181	0.76784386405181	2924	tags=28%, list=15%, signal=24%	GATAD2A/EP300/SIRT5/HDAC1/RBBP4/TFCP2/RAN/HDAC8/RBBP7/PRKACA/PPARG/SUMO1/SMURF1/SIRT6/HDAC4/MAX/NFKBIA/YY1
KAMIKUBO_MYELOID_CEBPA_NETWORK	KAMIKUBO_MYELOID_CEBPA_NETWORK	KAMIKUBO_MYELOID_CEBPA_NETWORK	26	0.439131351873047	1.55059687063368	0.0252166615648125	0.82861334861448	0.82861334861448	4347	tags=50%, list=22%, signal=39%	SERPINB1/PGD/IL18/CD177/CEBPA/S100A8/HDC/LYZ/IRF8/ITGAM/SPINT2/ADGRE1/RAB31
REACTOME_REGULATION_OF_RUNX2_EXPRESSION_AND_ACTIVITY	REACTOME_REGULATION_OF_RUNX2_EXPRESSION_AND_ACTIVITY	REACTOME_REGULATION_OF_RUNX2_EXPRESSION_AND_ACTIVITY	68	0.353839471601577	1.5477828089429	0.0126938808979926	0.76784386405181	0.76784386405181	3659	tags=28%, list=19%, signal=23%	SKP2/MSX2/PSMD5/PSMC1/ESR1/PSMF1/UBA52/PSMB10/BMP2/NR3C1/STUB1/SMURF1/PSMB7/NKX3-2/RUNX2/PSME3/PSMD12/PSMA1/STAT1
REACTOME_COMMON_PATHWAY_OF_FIBRIN_CLOT_FORMATION	REACTOME_COMMON_PATHWAY_OF_FIBRIN_CLOT_FORMATION	REACTOME_COMMON_PATHWAY_OF_FIBRIN_CLOT_FORMATION	16	0.502212696617028	1.54756628896337	0.0360134930901117	0.898503306771353	0.898503306771353	1535	tags=31%, list=8%, signal=29%	SERPINE2/CD177/F5/F10/PROC
WP_MFAP5_EFFECT_ON_PERMEABILITY_AND_MOTILITY_OF_ENDOTHELIAL_CELLS_VIA_CYTOSKELETON_REARRANGEMENT	WP_MFAP5_EFFECT_ON_PERMEABILITY_AND_MOTILITY_OF_ENDOTHELIAL_CELLS_VIA_CYTOSKELETON_REARRANGEMENT	WP_MFAP5_EFFECT_ON_PERMEABILITY_AND_MOTILITY_OF_ENDOTHELIAL_CELLS_VIA_CYTOSKELETON_REARRANGEMENT	17	0.502781958285706	1.54691810117269	0.0296727160804645	0.873312111315734	0.873312111315734	1760	tags=29%, list=9%, signal=27%	TJP1/LPP/ITGAV/PLCG1/VCL
WP_IMMUNE_RESPONSE_TO_TUBERCULOSIS	WP_IMMUNE_RESPONSE_TO_TUBERCULOSIS	WP_IMMUNE_RESPONSE_TO_TUBERCULOSIS	21	0.464990075184112	1.54688956888011	0.0421964457923878	0.955352633251384	0.955352633251384	6256	tags=71%, list=32%, signal=49%	TAP1/PIAS1/OAS1/PTPN2/SOCS1/IFNAR1/STAT1/IFNGR2/JAK1/IFI35/IFITM1/TYK2/JAK2/MX1/IRF1
REACTOME_TRANSLESION_SYNTHESIS_BY_Y_FAMILY_DNA_POLYMERASES_BYPASSES_LESIONS_ON_DNA_TEMPLATE	REACTOME_TRANSLESION_SYNTHESIS_BY_Y_FAMILY_DNA_POLYMERASES_BYPASSES_LESIONS_ON_DNA_TEMPLATE	REACTOME_TRANSLESION_SYNTHESIS_BY_Y_FAMILY_DNA_POLYMERASES_BYPASSES_LESIONS_ON_DNA_TEMPLATE	39	0.396560168103508	1.5439357850738	0.0199131468691759	0.781835045118788	0.781835045118787	2439	tags=28%, list=13%, signal=25%	SPRTN/PCNA/RFC5/POLD2/POLD3/REV1/UBA52/TRIM25/USP10/NPLOC4/POLK
REACTOME_OVARIAN_TUMOR_DOMAIN_PROTEASES	REACTOME_OVARIAN_TUMOR_DOMAIN_PROTEASES	REACTOME_OVARIAN_TUMOR_DOMAIN_PROTEASES	38	0.400755182995144	1.54364412155031	0.019749707740829	0.781835045118788	0.781835045118787	5228	tags=42%, list=27%, signal=31%	TNIP2/NOD1/TP53/ESR1/UBA52/ZRANB1/TRIM25/RHOA/NOD2/OTUD5/OTUB2/RNF128/TNFAIP3/OTUD7B/OTUB1/TRAF6
PID_INTEGRIN1_PATHWAY	PID_INTEGRIN1_PATHWAY	PID_INTEGRIN1_PATHWAY	64	0.355577866624283	1.54281121649676	0.00875227473050999	0.76784386405181	0.76784386405181	4365	tags=36%, list=22%, signal=28%	TNC/FN1/CD14/THBS2/ITGA6/ITGA1/LAMB3/COL1A2/ITGAV/VEGFA/MDK/COL1A1/VCAM1/COL5A2/COL3A1/LAMA1/COL5A1/CSPG4/COL4A6/ITGA3/LAMC2/COL6A2/THBS1
LANDEMAINE_LUNG_METASTASIS	LANDEMAINE_LUNG_METASTASIS	LANDEMAINE_LUNG_METASTASIS	21	-0.480963593256401	-1.54045097654933	0.0278324807244794	0.845979637854515	0.845979637854515	3392	tags=48%, list=17%, signal=39%	CHODL/ITGB8/ELAC1/C1orf210/CDH3/FERMT1/UGT8/ANP32E/PTEN/CHRM3
REACTOME_INTERLEUKIN_2_SIGNALING	REACTOME_INTERLEUKIN_2_SIGNALING	REACTOME_INTERLEUKIN_2_SIGNALING	10	-0.598618218003913	-1.53901497608627	0.0444839857651246	0.955352633251384	0.955352633251384	1623	tags=40%, list=8%, signal=37%	LCK/IL2RG/STAT5B/SHC1
WP_PROXIMAL_TUBULE_TRANSPORT	WP_PROXIMAL_TUBULE_TRANSPORT	WP_PROXIMAL_TUBULE_TRANSPORT	53	-0.387928225595444	-1.53633895743013	0.0146700891303719	0.76784386405181	0.76784386405181	5675	tags=51%, list=29%, signal=36%	SLC13A3/SLC47A1/SLC2A2/ABCC2/SLC12A4/ATP6V1F/SLC7A9/CA4/SLC26A6/SLC2A1/SLC34A1/ATP6V0A4/SLC22A2/SLC9A3/SLC22A6/ATP6V0D2/ATP1A1/SLC20A2/SLC47A2/SLC6A20/CA2/ATP6V1H/ATP6V1C1/SLC6A19/SLC22A11/ATP6V1A/SLC4A2
KEGG_OTHER_GLYCAN_DEGRADATION	KEGG_OTHER_GLYCAN_DEGRADATION	KEGG_OTHER_GLYCAN_DEGRADATION	12	-0.576995947261009	-1.5362929353484	0.0245764067619336	0.821971928224735	0.821971928224735	6464	tags=67%, list=33%, signal=45%	NEU3/FUCA1/AGA/GLB1/ENGASE/MAN2B2/MAN2C1/FUCA2
FARMER_BREAST_CANCER_CLUSTER_4	FARMER_BREAST_CANCER_CLUSTER_4	FARMER_BREAST_CANCER_CLUSTER_4	19	0.478707644522478	1.53601628771867	0.042904779414802	0.955352633251384	0.955352633251384	3446	tags=47%, list=18%, signal=39%	HTRA1/THBS2/COL1A2/SPARC/FAP/COL5A2/COL3A1/AEBP1/COL5A1
REACTOME_PREGNENOLONE_BIOSYNTHESIS	REACTOME_PREGNENOLONE_BIOSYNTHESIS	REACTOME_PREGNENOLONE_BIOSYNTHESIS	12	-0.576107586245535	-1.53392761067222	0.0245764067619336	0.821971928224735	0.821971928224735	3802	tags=58%, list=20%, signal=47%	TSPO/AKR1B1/STAR/CYP11A1/STARD3NL/TSPOAP1/FDX2
BERENJENO_TRANSFORMED_BY_RHOA_FOREVER_DN	BERENJENO_TRANSFORMED_BY_RHOA_FOREVER_DN	BERENJENO_TRANSFORMED_BY_RHOA_FOREVER_DN	29	0.423654667151431	1.52551716353675	0.047679350709656	0.955352633251384	0.955352633251384	3555	tags=41%, list=18%, signal=34%	BNC1/FLNB/POSTN/NOP58/EREG/AMOT/HSPH1/HASPIN/CAVIN2/GJA1/AKAP12/HBEGF
MORI_SMALL_PRE_BII_LYMPHOCYTE_DN	MORI_SMALL_PRE_BII_LYMPHOCYTE_DN	MORI_SMALL_PRE_BII_LYMPHOCYTE_DN	74	0.341951055551706	1.52495094340445	0.0150419285296889	0.76784386405181	0.76784386405181	4480	tags=39%, list=23%, signal=30%	PTPN22/PLET1/LUM/HMBS/SSBP2/SLC20A1/PIP4K2A/LCP1/ISYNA1/NUMA1/SEC61A1/BCL2/RBBP7/NFATC3/PACS1/STIL/CDKN1A/HSPH1/DDX1/LYZ/DERL2/SMC4/ACTN4/DTD1/COX18/CD36/MOGS/RBL1/ISOC1
YIH_RESPONSE_TO_ARSENITE_C4	YIH_RESPONSE_TO_ARSENITE_C4	YIH_RESPONSE_TO_ARSENITE_C4	16	-0.515209518275838	-1.5240158192382	0.0375866140166325	0.931495719490733	0.931495719490733	4433	tags=50%, list=23%, signal=39%	TAPBP/JUN/GRB2/NR2F6/CDC42/MYCN/RAB3A/CRADD
KOKKINAKIS_METHIONINE_DEPRIVATION_48HR_DN	KOKKINAKIS_METHIONINE_DEPRIVATION_48HR_DN	KOKKINAKIS_METHIONINE_DEPRIVATION_48HR_DN	61	-0.374675625929276	-1.52391759539139	0.0123623936671139	0.76784386405181	0.76784386405181	4953	tags=44%, list=25%, signal=33%	IRF7/UPP1/TNFSF13/CALM1/DNMT1/NME2/IFNG/IGFBP6/NOXA1/IGFBP4/OGG1/GSTM1/IRAK1/RRM1/CEBPG/IFRD1/SOS2/MYC/NME1/CTH/ATM/RPS6KA5/GSTM5/PMVK/MAPK14/FGF2/ATF2
REACTOME_REGULATION_OF_TP53_ACTIVITY_THROUGH_METHYLATION	REACTOME_REGULATION_OF_TP53_ACTIVITY_THROUGH_METHYLATION	REACTOME_REGULATION_OF_TP53_ACTIVITY_THROUGH_METHYLATION	17	0.494682519359951	1.52199841486113	0.0357138017623434	0.898503306771353	0.898503306771353	1887	tags=35%, list=10%, signal=32%	EP300/JMY/TP53/MDM2/UBA52/SMYD2
CUI_TCF21_TARGETS_UP	CUI_TCF21_TARGETS_UP	CUI_TCF21_TARGETS_UP	33	0.409684290262295	1.52024757028896	0.0318575361558396	0.892842979716889	0.892842979716889	4162	tags=42%, list=21%, signal=33%	VCAN/LUM/LHFPL2/HOMER2/ISLR/CFH/MDK/FAP/COL3A1/COL8A2/MEG3/PENK/IGDCC4/COL6A2
SANA_RESPONSE_TO_IFNG_DN	SANA_RESPONSE_TO_IFNG_DN	SANA_RESPONSE_TO_IFNG_DN	85	0.335523203112714	1.51783063253206	0.0105436772290159	0.76784386405181	0.76784386405181	3228	tags=32%, list=17%, signal=27%	ODC1/RPLP0/EIF4G2/POLD2/RPL6/RHOC/MGST3/ADPRM/PIM3/ARHGDIB/PA2G4/RPL10A/VWF/CCT5/CTNNAL1/HSP90AB1/HSPD1/RAN/SMYD2/APEX1/CABLES1/SLC25A3/OAT/INHBA/PRDX1/MMP10/GJA1
HOOI_ST7_TARGETS_DN	HOOI_ST7_TARGETS_DN	HOOI_ST7_TARGETS_DN	108	0.321345064211446	1.51437788529475	0.00479757449927723	0.76784386405181	0.76784386405181	4152	tags=35%, list=21%, signal=28%	MGAT5/NFKBIZ/NDRG1/GXYLT2/PDLIM4/DENND1B/FN1/C4orf47/DEPP1/RBPMS/PPL/ANG/KDR/MBTD1/SPARC/TET1/NAA25/MMP13/RBP4/GPR160/TMEM45A/COL1A1/CEMIP/CSGALNACT1/NNMT/CCNG2/ETFA/BAMBI/SPRY4/MMP10/ID2/TBC1D8B/TTN/SLC22A23/PGAP1/ALK/CNTNAP3/MMP1
REACTOME_ACYL_CHAIN_REMODELLING_OF_PE	REACTOME_ACYL_CHAIN_REMODELLING_OF_PE	REACTOME_ACYL_CHAIN_REMODELLING_OF_PE	28	-0.440653611741739	-1.51303338611771	0.0349209512384222	0.892842979716889	0.892842979716889	2780	tags=36%, list=14%, signal=31%	PLA2G1B/PLAAT3/PLA2G4E/MBOAT2/PLA2G6/PLAAT5/LPCAT3/PLAAT1/PLA2G4F/ABHD4
NIKOLSKY_BREAST_CANCER_22Q13_AMPLICON	NIKOLSKY_BREAST_CANCER_22Q13_AMPLICON	NIKOLSKY_BREAST_CANCER_22Q13_AMPLICON	16	0.490631059477024	1.51187752336742	0.0486003891549289	0.955352633251384	0.955352633251384	852	tags=25%, list=4%, signal=24%	IL17REL/MAPK11/PLXNB2/PIM3
REACTOME_GLOBAL_GENOME_NUCLEOTIDE_EXCISION_REPAIR_GG_NER	REACTOME_GLOBAL_GENOME_NUCLEOTIDE_EXCISION_REPAIR_GG_NER	REACTOME_GLOBAL_GENOME_NUCLEOTIDE_EXCISION_REPAIR_GG_NER	83	0.336447334762653	1.50979278255214	0.0108553271013022	0.76784386405181	0.76784386405181	3715	tags=30%, list=19%, signal=24%	RNF111/PIAS1/PCNA/RFC5/ACTR5/POLD2/POLD3/UBA52/COPS7A/NFRKB/GTF2H1/UBE2N/GTF2H2/SUMO1/POLK/RUVBL1/CETN2/LIG3/YY1/INO80E/RPA2/GTF2H3/POLE/INO80C/UBE2V2
KEGG_NOD_LIKE_RECEPTOR_SIGNALING_PATHWAY	KEGG_NOD_LIKE_RECEPTOR_SIGNALING_PATHWAY	KEGG_NOD_LIKE_RECEPTOR_SIGNALING_PATHWAY	54	0.362870593630745	1.50906448251669	0.0180978283552484	0.76784386405181	0.76784386405181	4296	tags=44%, list=22%, signal=35%	IL6/MAPK11/NAIP/MEFV/NOD1/PSTPIP1/NLRP1/IL18/BIRC2/CXCL2/CHUK/HSP90AB1/HSP90AA1/MAPK9/HSP90B1/CXCL1/NFKBIA/CARD9/NOD2/MAPK8/MAPK1/TRIP6/TNFAIP3/ERBIN
MARSHALL_VIRAL_INFECTION_RESPONSE_DN	MARSHALL_VIRAL_INFECTION_RESPONSE_DN	MARSHALL_VIRAL_INFECTION_RESPONSE_DN	27	0.424937728193101	1.50786372542121	0.0472419254737876	0.955352633251384	0.955352633251384	3027	tags=41%, list=16%, signal=34%	PCNA/TCF7/CKS2/KLRG1/MYB/GZMA/KLF3/RASA3/KIF23/NFKBIA/GZMB
REACTOME_LGI_ADAM_INTERACTIONS	REACTOME_LGI_ADAM_INTERACTIONS	REACTOME_LGI_ADAM_INTERACTIONS	13	-0.541641690617393	-1.50545224071935	0.0457746478873239	0.955352633251384	0.955352633251384	5046	tags=46%, list=26%, signal=34%	ADAM11/ADAM22/STX1A/LGI3/CACNG2/CACNG4
KOBAYASHI_EGFR_SIGNALING_6HR_DN	KOBAYASHI_EGFR_SIGNALING_6HR_DN	KOBAYASHI_EGFR_SIGNALING_6HR_DN	17	-0.49760206903469	-1.50271085706738	0.0499139414802065	0.955352633251384	0.955352633251384	4006	tags=53%, list=21%, signal=42%	JUN/F3/TGFA/IL11/FOSL1/CX3CL1/IER3/CCND1/DUSP6
RICKMAN_HEAD_AND_NECK_CANCER_D	RICKMAN_HEAD_AND_NECK_CANCER_D	RICKMAN_HEAD_AND_NECK_CANCER_D	27	-0.439986738023309	-1.49806331902013	0.0459363957597173	0.955352633251384	0.955352633251384	5435	tags=52%, list=28%, signal=37%	CLU/SORBS2/TFF3/PROM1/DMBT1/LTF/BPIFB1/HLA-DQB1/CCL19/ELAPOR1/TCN1/HLA-DQA1/IRAG2/SLC34A2
AGUIRRE_PANCREATIC_CANCER_COPY_NUMBER_UP	AGUIRRE_PANCREATIC_CANCER_COPY_NUMBER_UP	AGUIRRE_PANCREATIC_CANCER_COPY_NUMBER_UP	289	-0.28737860679565	-1.4967464231632	0.000765223409264432	0.76784386405181	0.76784386405181	5005	tags=36%, list=26%, signal=27%	TMEM8B/CYC1/MRPS12/COX11/RPL13A/NTAQ1/RAB5C/ZGPAT/ARPC1A/POLR1G/ATXN7L1/KTN1/NME2/PARP4/ORAI2/CELA2B/RASA4/ATP5F1E/ARPC1B/LRRC37A/WASHC5/ARHGAP35/MAFK/MPP3/PPP1R13L/EPN3/LRRC59/NFKBIB/SCFD1/ZNF652/AP4S1/DDHD2/HNRNPL/LIG1/OPLAH/KDELR1/FUT1/NUCB1/KPNB1/U2AF2/UTP18/ACSF2/LSM1/TLN1/DUSP3/RASA4B/BET1/SLC12A9/RPL18/CBLL1/FCF1/PLEKHA4/LHB/NAPA/TPD52L2/EHD2/TAF4/PAK4/ARHGAP5/C5AR1/SEM1/PLEKHG3/TTF2/ZKSCA…
KEGG_REGULATION_OF_AUTOPHAGY	KEGG_REGULATION_OF_AUTOPHAGY	KEGG_REGULATION_OF_AUTOPHAGY	26	-0.444448455067697	-1.49343840403997	0.0287270961763377	0.85844593271852	0.85844593271852	4226	tags=42%, list=22%, signal=33%	IFNA21/IFNG/IFNA2/PRKAA2/ULK1/ATG4A/IFNA7/GABARAPL1/ATG4C/ATG12/PIK3R4
WP_SLEEP_REGULATION	WP_SLEEP_REGULATION	WP_SLEEP_REGULATION	37	0.389940354479238	1.49253072078109	0.0339546057499672	0.892842979716889	0.892842979716889	3871	tags=41%, list=20%, signal=33%	BTBD9/IL6/NPS/IL18/NLGN1/GHRH/CHRNB2/HCRTR2/DRD3/FOS/ADA/GHRL/DRD1/CST3/SLC29A1
KAUFFMANN_DNA_REPAIR_GENES	KAUFFMANN_DNA_REPAIR_GENES	KAUFFMANN_DNA_REPAIR_GENES	213	0.288999237880693	1.49233492325413	0.00138268758453166	0.76784386405181	0.76784386405181	3715	tags=27%, list=19%, signal=22%	TP53BP1/FANCC/PCNA/MLH3/RFC5/RAD9B/RAD52/RIF1/RAD21/POLD2/POLD3/CRY1/TP53/RBBP4/REV1/TINF2/HUS1/ERCC8/ABL1/XRCC3/SPO11/ALKBH1/RAD51C/GTF2H1/TOP2A/RAD54B/NUDT1/UBE2N/XRCC6/DCLRE1B/APEX1/SMC2/RAD51D/BRCA1/EME1/GTF2H2/N4BP2/SUMO1/POLK/TEP1/TOPBP1/CETN2/TREX2/LIG3/NEIL2/CDKN1A/SMC1A/SMC4/MSH6/FANCD2/RPA2/GTF2H3/POLE/HMGB2/WDR33/DCLRE1C/NTHL1/UBE2V2
REACTOME_SIGNALING_BY_INSULIN_RECEPTOR	REACTOME_SIGNALING_BY_INSULIN_RECEPTOR	REACTOME_SIGNALING_BY_INSULIN_RECEPTOR	69	-0.356480481684168	-1.49146457042886	0.0136362109482254	0.76784386405181	0.76784386405181	5233	tags=38%, list=27%, signal=28%	TLR9/ATP6V1F/FGF17/FGF1/PIK3CB/NRAS/ATP6V0A4/PDE3B/GRB2/FGF16/ATP6V0D2/PDPK1/FLT3LG/GAB1/FGF6/ATP6V1E2/AKT2/ATP6V1H/IRS2/FRS2/ATP6V1C1/FGFR2/SHC1/ATP6V1A/PIK3R4/FGF2
WP_EFFECT_OF_PROGERIN_ON_GENES_INVOLVED_IN_HUTCHINSONGILFORD_PROGERIA_SYNDROME	WP_EFFECT_OF_PROGERIN_ON_GENES_INVOLVED_IN_HUTCHINSONGILFORD_PROGERIA_SYNDROME	WP_EFFECT_OF_PROGERIN_ON_GENES_INVOLVED_IN_HUTCHINSONGILFORD_PROGERIA_SYNDROME	35	0.393365826432485	1.48944520569665	0.0348044225508022	0.892842979716889	0.892842979716889	5201	tags=46%, list=27%, signal=34%	CBX1/SREBF1/TP53/HDAC1/RBBP4/RBBP7/H3C8/CBX3/KDM1A/CBX5/H3C2/CHD4/H3C4/MTA3/LEF1/H3C1
REACTOME_INSULIN_RECEPTOR_SIGNALLING_CASCADE	REACTOME_INSULIN_RECEPTOR_SIGNALLING_CASCADE	REACTOME_INSULIN_RECEPTOR_SIGNALLING_CASCADE	48	-0.381727609137273	-1.48809445491018	0.0206848546333283	0.788238361747176	0.788238361747176	5233	tags=40%, list=27%, signal=29%	TLR9/FGF17/FGF1/PIK3CB/NRAS/PDE3B/GRB2/FGF16/PDPK1/FLT3LG/GAB1/FGF6/AKT2/IRS2/FRS2/FGFR2/SHC1/PIK3R4/FGF2
RHODES_CANCER_META_SIGNATURE	RHODES_CANCER_META_SIGNATURE	RHODES_CANCER_META_SIGNATURE	65	0.342101322334511	1.4871130038649	0.0142626969471474	0.76784386405181	0.76784386405181	3151	tags=28%, list=16%, signal=23%	NCBP2/CKS2/CDKN3/HDAC1/COL1A2/IARS1/TOP2A/CCT5/HSPD1/CANX/FAP/HNRNPA2B1/ACLY/UBE2S/TRAF4/HSP90B1/CBX3/GFUS
WP_BURN_WOUND_HEALING	WP_BURN_WOUND_HEALING	WP_BURN_WOUND_HEALING	101	0.319338672352935	1.48482471574054	0.00905403511572051	0.76784386405181	0.76784386405181	4523	tags=39%, list=23%, signal=30%	IL6/NFKBIZ/TNC/NOD1/FN1/HEXD/TP53/CDK16/COL1A2/KDR/SPARC/MMP2/MMP13/VEGFA/MYD88/BCL2/AKT1/COL1A1/PFN1/FOXE1/ELN/INHBA/CXCL1/IFNB1/NFKBIA/IL1A/NOD2/LIN28A/BRD4/S100A6/S100A11/MMP1/PECAM1/TNFAIP3/TPT1/MMP3/XIST/TLR8/SNAI2
MEBARKI_HCC_PROGENITOR_WNT_UP_CTNNB1_DEPENDENT	MEBARKI_HCC_PROGENITOR_WNT_UP_CTNNB1_DEPENDENT	MEBARKI_HCC_PROGENITOR_WNT_UP_CTNNB1_DEPENDENT	75	0.330947659923001	1.48414421224604	0.0219402030547553	0.788238361747176	0.788238361747176	4357	tags=40%, list=22%, signal=31%	CLDN2/RNF43/TCF7/LUM/CSF1R/ARID3A/COL1A2/CSRP3/LCP1/CRISPLD2/PRICKLE2/SPARC/IGFL1/MMP13/SLC12A8/COL1A1/SLC26A2/COL5A2/IL1R1/CPEB1/COL3A1/P4HA2/NANOS1/RGCC/DPT/ST6GAL2/FLG-AS1/LYPD1/PHLDB1/CCN1
REACTOME_IRS_MEDIATED_SIGNALLING	REACTOME_IRS_MEDIATED_SIGNALLING	REACTOME_IRS_MEDIATED_SIGNALLING	43	-0.391437366193228	-1.4820479776189	0.0497678860652855	0.955352633251384	0.955352633251384	5233	tags=42%, list=27%, signal=31%	TLR9/FGF17/FGF1/PIK3CB/NRAS/PDE3B/GRB2/FGF16/PDPK1/FLT3LG/GAB1/FGF6/AKT2/IRS2/FRS2/FGFR2/PIK3R4/FGF2
REACTOME_GLYCEROPHOSPHOLIPID_BIOSYNTHESIS	REACTOME_GLYCEROPHOSPHOLIPID_BIOSYNTHESIS	REACTOME_GLYCEROPHOSPHOLIPID_BIOSYNTHESIS	123	-0.317317425810225	-1.48013604323606	0.00712163721267907	0.76784386405181	0.76784386405181	5047	tags=34%, list=26%, signal=25%	CHPT1/LPIN3/GNPAT/CPNE7/TMEM86B/PLA2G4D/LPGAT1/STARD10/LPIN1/PLA2G1B/DDHD2/ABHD3/CDIPT/PTPMT1/AGPAT5/LPCAT2/CHKA/PLAAT3/PLA2G4E/MBOAT2/CPNE1/PLA2G6/PITPNM2/OSBPL8/PCYT1B/GPAT2/ETNK1/PNPLA3/TAFAZZIN/PLAAT5/PGS1/SELENOI/PLA1A/ETNPPL/LPCAT3/PLAAT1/PLA2G4F/AGPAT1/SLC44A1/PNPLA2/ABHD4/PLD1
BIOCARTA_RB_PATHWAY	BIOCARTA_RB_PATHWAY	BIOCARTA_RB_PATHWAY	12	-0.55582362112454	-1.47992010426916	0.0337403129163449	0.892842979716889	0.892842979716889	3692	tags=58%, list=19%, signal=47%	CDC25A/WEE1/CDC25C/YWHAH/ATM/CDK4/CHEK1
ABRAMSON_INTERACT_WITH_AIRE	ABRAMSON_INTERACT_WITH_AIRE	ABRAMSON_INTERACT_WITH_AIRE	44	0.376207021414788	1.47900372632748	0.0419823535882278	0.955352633251384	0.955352633251384	4850	tags=43%, list=25%, signal=33%	PCNA/DDX5/XPOT/CAND1/GEMIN5/MCM5/TOP2A/CHD6/MYBBP1A/IPO7/SMC1A/MSH6/MCM2/H2BC17/TRIM28/RANBP9/MCM6/H3-4/NUP93
SHIPP_DLBCL_VS_FOLLICULAR_LYMPHOMA_UP	SHIPP_DLBCL_VS_FOLLICULAR_LYMPHOMA_UP	SHIPP_DLBCL_VS_FOLLICULAR_LYMPHOMA_UP	42	0.37654859399364	1.47563134808354	0.030236051961693	0.876032709793353	0.876032709793353	2969	tags=33%, list=15%, signal=28%	CDKN3/P4HB/SLC1A5/PSMC1/MIF/CTSD/CCT5/PGAM1/HSP90AB1/HSPD1/HSP90AA1/IMPDH2/IDH2/PRDX1
LAU_APOPTOSIS_CDKN2A_UP	LAU_APOPTOSIS_CDKN2A_UP	LAU_APOPTOSIS_CDKN2A_UP	54	0.354413557683054	1.47389433425989	0.0274050493413912	0.845979637854515	0.845979637854515	4997	tags=46%, list=26%, signal=35%	PCNA/BCL2L1/RAD21/TP53/TP53BP2/DIABLO/GMNN/PDCD11/BNIP3/BRCA1/BAG5/MYCBP/PDCD6IP/TRAF4/CDKN1A/NFKBIA/PDCD4/PAK2/BCL2L11/PTRH2/TNFAIP3/TNFRSF10B/CARD10/TRAF5/PAWR
KEGG_MISMATCH_REPAIR	KEGG_MISMATCH_REPAIR	KEGG_MISMATCH_REPAIR	22	0.438613739553049	1.47361631955349	0.0438073526676086	0.955352633251384	0.955352633251384	578	tags=23%, list=3%, signal=22%	PCNA/MLH3/RFC5/POLD2/POLD3
REACTOME_SYNTHESIS_OF_BILE_ACIDS_AND_BILE_SALTS_VIA_7ALPHA_HYDROXYCHOLESTEROL	REACTOME_SYNTHESIS_OF_BILE_ACIDS_AND_BILE_SALTS_VIA_7ALPHA_HYDROXYCHOLESTEROL	REACTOME_SYNTHESIS_OF_BILE_ACIDS_AND_BILE_SALTS_VIA_7ALPHA_HYDROXYCHOLESTEROL	22	0.438481720307273	1.47317277276612	0.0438073526676086	0.955352633251384	0.955352633251384	4036	tags=32%, list=21%, signal=25%	CYP8B1/NCOA1/HSD3B7/AKR1C2/NCOA2/SCP2/AKR1C4
REACTOME_TERMINATION_OF_TRANSLESION_DNA_SYNTHESIS	REACTOME_TERMINATION_OF_TRANSLESION_DNA_SYNTHESIS	REACTOME_TERMINATION_OF_TRANSLESION_DNA_SYNTHESIS	32	0.400166295068798	1.46912038785292	0.0475334701510157	0.955352633251384	0.955352633251384	3460	tags=34%, list=18%, signal=28%	PCNA/RFC5/POLD2/POLD3/REV1/UBA52/TRIM25/USP10/POLK/RPA2/POLE
REACTOME_INTEGRIN_CELL_SURFACE_INTERACTIONS	REACTOME_INTEGRIN_CELL_SURFACE_INTERACTIONS	REACTOME_INTEGRIN_CELL_SURFACE_INTERACTIONS	83	0.327363858573372	1.46903107819583	0.017058251703226	0.76784386405181	0.76784386405181	4365	tags=35%, list=22%, signal=27%	LUM/TNC/FN1/ITGA6/ITGA1/COL1A2/VWF/KDR/JAM3/IBSP/ITGAV/COL9A1/ICAM5/COL10A1/COL1A1/VCAM1/COL5A2/COL3A1/ICAM3/COL8A2/ITGAM/COL5A1/ICAM2/ITGB5/COL4A6/ITGA3/COL6A2/PECAM1/THBS1
REACTOME_ETHANOL_OXIDATION	REACTOME_ETHANOL_OXIDATION	REACTOME_ETHANOL_OXIDATION	12	-0.551089454182739	-1.46731504653526	0.0448833034111311	0.955352633251384	0.955352633251384	5725	tags=67%, list=29%, signal=47%	ACSS2/ADH1A/ALDH2/ADH1C/ACSS1/ADH7/ADH1B/ADH4
PID_INTEGRIN_A4B1_PATHWAY	PID_INTEGRIN_A4B1_PATHWAY	PID_INTEGRIN_A4B1_PATHWAY	33	0.395268774843804	1.46675478862678	0.0491721584391045	0.955352633251384	0.955352633251384	2304	tags=27%, list=12%, signal=24%	FN1/CD14/THBS2/PRKAR1A/SRC/MDK/PRKACA/DOCK1/VCAM1
BOQUEST_STEM_CELL_CULTURED_VS_FRESH_DN	BOQUEST_STEM_CELL_CULTURED_VS_FRESH_DN	BOQUEST_STEM_CELL_CULTURED_VS_FRESH_DN	30	0.400852087902176	1.46133853421761	0.0493108789392518	0.955352633251384	0.955352633251384	3682	tags=40%, list=19%, signal=32%	MYOC/SPARCL1/IGF1/CFD/CD14/PPL/SOCS3/ITIH5/FOSB/FABP4/RGCC/DPT
PID_TAP63_PATHWAY	PID_TAP63_PATHWAY	PID_TAP63_PATHWAY	54	0.351287377698759	1.46089353655663	0.0298180420267387	0.873312111315734	0.873312111315734	4942	tags=46%, list=25%, signal=35%	EP300/SPATA18/MDM2/HBP1/GPX2/ABL1/CHUK/CABLES1/TRAF4/CDKN1A/NOC2L/SP1/TFAP2C/DHRS3/ADA/ITCH/ITGA3/EGR2/CLCA2/FDXR/FLOT2/SMARCD3/VDR/SHH/DST
PID_AR_PATHWAY	PID_AR_PATHWAY	PID_AR_PATHWAY	61	0.34008968121326	1.45867287577004	0.0323054734758176	0.892842979716889	0.892842979716889	5193	tags=46%, list=27%, signal=34%	PIAS4/MED1/PIAS1/KLK2/PA2G4/PATZ1/CCND3/KDM3A/CTNNB1/XRCC6/TMF1/AKT1/BRCA1/CTDSP2/NCOA2/PRDX1/KDM1A/SVIL/HIP1/PTK2B/GSN/RANBP9/FHL2/NRIP1/NCOA6/CDK11B/PAWR/NKX3-1
MORI_LARGE_PRE_BII_LYMPHOCYTE_UP	MORI_LARGE_PRE_BII_LYMPHOCYTE_UP	MORI_LARGE_PRE_BII_LYMPHOCYTE_UP	84	0.322958249450893	1.45537054895736	0.0133949221095354	0.76784386405181	0.76784386405181	3405	tags=33%, list=17%, signal=28%	CBX1/CCNB2/FANCC/CDKN3/RAD21/HAUS3/PSMC1/RBBP4/TOP2A/XRCC6/CCNA2/RAN/AURKA/SMC2/HMGB3/UBE2S/KIF23/CENPL/CDKN1A/TXN/ANAPC5/CALM2/HNRNPAB/LGALS9/SMC4/CENPE/CDCA3/MCM2
RODWELL_AGING_KIDNEY_DN	RODWELL_AGING_KIDNEY_DN	RODWELL_AGING_KIDNEY_DN	138	-0.306876432618303	-1.45504289145348	0.0074436499975656	0.76784386405181	0.76784386405181	3714	tags=29%, list=19%, signal=24%	C1orf226/CCNB1IP1/CACNA2D3/SIAH2/PTGER3/OXCT1/PRKAA2/CRABP1/CACNB2/LINC00667/ERCC6L2-AS1/KLHL3/CPEB3/BMP7/FXR1/MPC1/ZBTB43/MYBL1/AUTS2/APLP2/CYB5RL/MORN4/COX7B/UCHL5/CTH/TMPRSS2/GABARAPL1/NEDD4L/ECI2/NDUFS1/GNAS/SLC25A36/PHYH/CCDC93/KANK1/NNT/DLAT/GHR/ABTB2/CEP70
PID_TELOMERASE_PATHWAY	PID_TELOMERASE_PATHWAY	PID_TELOMERASE_PATHWAY	64	0.335316108230203	1.45489779147651	0.0169095402072355	0.76784386405181	0.76784386405181	4412	tags=36%, list=23%, signal=28%	SMG6/NCL/ESR1/HDAC1/RBBP4/TINF2/HUS1/ABL1/TNKS/XRCC6/PTGES3/RBBP7/AKT1/HSP90AA1/TGFB1/ZNFX1/MAX/FOS/SP1/MAPK1/RPS6KB1/HNRNPC/SMG5
STONER_ESOPHAGEAL_CARCINOGENESIS_UP	STONER_ESOPHAGEAL_CARCINOGENESIS_UP	STONER_ESOPHAGEAL_CARCINOGENESIS_UP	36	-0.396791146212705	-1.45299490937382	0.0452173913043478	0.955352633251384	0.955352633251384	3398	tags=36%, list=17%, signal=30%	SEPTIN7/PLS3/CCDC115/TXNL1/TGFA/UBXN4/PVR/GOLGA7/SPSB3/TTC1/ACP1/CASD1/KRT20
REACTOME_COLLAGEN_DEGRADATION	REACTOME_COLLAGEN_DEGRADATION	REACTOME_COLLAGEN_DEGRADATION	61	0.338267440317389	1.45085713329164	0.0343785328230671	0.892842979716889	0.892842979716889	4162	tags=38%, list=21%, signal=30%	COL1A2/TMPRSS6/PRSS2/MMP2/CTSD/MMP13/PHYKPL/MMP12/COL9A1/COL10A1/COL1A1/COL5A2/COL12A1/COL3A1/MMP19/MMP10/COL8A2/COL17A1/COL5A1/COL14A1/COL4A6/MMP1/COL6A2
LAIHO_COLORECTAL_CANCER_SERRATED_DN	LAIHO_COLORECTAL_CANCER_SERRATED_DN	LAIHO_COLORECTAL_CANCER_SERRATED_DN	80	-0.338481858913702	-1.44923986273642	0.0180516287607405	0.76784386405181	0.76784386405181	5109	tags=39%, list=26%, signal=29%	ELMO2/KHSRP/ENGASE/PEX5/ASXL1/SLC26A6/MED14/ETS2/OGT/REPIN1/HUWE1/DLGAP4/ALDH7A1/SCAF4/ZNF652/RPL37A/SH2B1/RPL18/CPNE1/CLCN7/ATP7B/SMARCC2/ATN1/SFPQ/NPIPB3/PABPN1/NEK3/ZNF518A/CCDC9/UPF3A/APBB3
NADLER_OBESITY_UP	NADLER_OBESITY_UP	NADLER_OBESITY_UP	57	0.34416204315238	1.44692665289908	0.034321630803833	0.892842979716889	0.892842979716889	3738	tags=33%, list=19%, signal=27%	CSF1R/POSTN/CSTB/MIF/BASP1/PLTP/CTSD/PSAP/DYNLT1/COL1A1/FCER1G/PFN1/PEA15/MRC1/SEC13/LEP/C1QB/LRP1/CTSV
LINDGREN_BLADDER_CANCER_WITH_LOH_IN_CHR9Q	LINDGREN_BLADDER_CANCER_WITH_LOH_IN_CHR9Q	LINDGREN_BLADDER_CANCER_WITH_LOH_IN_CHR9Q	116	0.302388468848163	1.44383663151682	0.0147975396098521	0.76784386405181	0.76784386405181	2862	tags=25%, list=15%, signal=21%	NEK6/PSMD5/EPRS1/TGFBR1/CAMSAP1/MFSD14B/ANKH/TSC1/TRIM52/IARS1/NANS/TMEM245/ABL1/ZBTB34/RPL35/SLC2A8/INIP/C9orf78/CNTRL/ACO1/ECPAS/DRC3/VPS13A/CREBL2/PSMB7/FAM120AOS/ASTN2/DDX3Y/RNF38
YANG_BREAST_CANCER_ESR1_UP	YANG_BREAST_CANCER_ESR1_UP	YANG_BREAST_CANCER_ESR1_UP	34	0.384883306284002	1.44275425203703	0.0439097062953367	0.955352633251384	0.955352633251384	1491	tags=26%, list=8%, signal=24%	AHNAK/KIAA0232/APBB2/ESR1/XBP1/ERBB4/LRBA/NUMA1/SLC7A8
LUI_THYROID_CANCER_CLUSTER_1	LUI_THYROID_CANCER_CLUSTER_1	LUI_THYROID_CANCER_CLUSTER_1	51	-0.361699552540147	-1.44020822738324	0.0353301535275667	0.893869471173977	0.893869471173977	4426	tags=39%, list=23%, signal=30%	LASP1/POMK/HES1/DYNC2LI1/SOX4/ANK3/SLC35E2B/DEGS1/AP1G2/CCND1/APLP2/SRSF6/SFPQ/GOLGA8A/NR4A1/HHEX/IGSF1/SMARCC1/ZC3H14/DUSP6
BREDEMEYER_RAG_SIGNALING_VIA_ATM_NOT_VIA_NFKB_DN	BREDEMEYER_RAG_SIGNALING_VIA_ATM_NOT_VIA_NFKB_DN	BREDEMEYER_RAG_SIGNALING_VIA_ATM_NOT_VIA_NFKB_DN	40	-0.38641179306936	-1.4386433282101	0.0455341506129597	0.955352633251384	0.955352633251384	3987	tags=35%, list=20%, signal=28%	EYA1/ANK3/PHKA1/CENPC/HLA-DQB1/CUEDC1/ESCO1/ACADL/TNK2/G6PD/D2HGDH/LSM8/SLC44A1/DNAI2
PHONG_TNF_RESPONSE_VIA_P38_COMPLETE	PHONG_TNF_RESPONSE_VIA_P38_COMPLETE	PHONG_TNF_RESPONSE_VIA_P38_COMPLETE	220	0.276130796060902	1.43511338296833	0.00262888256357217	0.76784386405181	0.76784386405181	4426	tags=34%, list=23%, signal=26%	SKP2/IKBKE/SATB2/CEP68/PCNA/VCAN/SSBP2/PAQR4/SERPINE2/FOXC1/ETV5/NDUFB2/SEMA4C/MBP/ZCCHC24/KLRC3/LGALS8/DDIT3/KLF10/BRD3OS/STK11/FZD2/NR3C1/STK17A/WIZ/ZBTB5/SLC5A3/U2SURP/ERAP1/C2orf42/DYRK2/BACH1/ZNF131/ATF3/CD82/CSGALNACT1/SIKE1/GTPBP4/SMURF1/HLA-B/TRAF4/FOXO3/PCLO/DIO2/WWC2/MECOM/PNP/NEO1/MYO1B/NCOA2/DERL2/CDK2/THYN1/RET/FOS/SVIL/FABP4/MNS1/HMBOX1/BCL3/ALDH3A2/JRK/KAT6B/MYO10/NUP210/KCNK1/NUDT…
WESTON_VEGFA_TARGETS	WESTON_VEGFA_TARGETS	WESTON_VEGFA_TARGETS	88	0.315782018714906	1.43283494431798	0.0183803782636266	0.76784386405181	0.76784386405181	4302	tags=36%, list=22%, signal=28%	HSD11B2/VCAN/HTR2B/POSTN/ESR1/COL1A2/VWF/KDR/MMP2/MEST/FGFBP1/SHC3/FAP/NNMT/NDUFA1/ELN/CXCL1/GEM/PNP/MMP10/SLC49A4/DYNLL1/C1S/SULT1E1/SDC4/CD9/ADGRE1/BDNF/MMP1/SEMA5A/PGF/NID2
MCBRYAN_PUBERTAL_BREAST_6_7WK_DN	MCBRYAN_PUBERTAL_BREAST_6_7WK_DN	MCBRYAN_PUBERTAL_BREAST_6_7WK_DN	74	-0.34067636175387	-1.43233814775162	0.0203771186848632	0.784373518519482	0.784373518519482	5916	tags=51%, list=30%, signal=36%	CDK1/TOB2/TNFRSF12A/FAAP20/LSM14B/PLA2G7/ST6GALNAC5/BCL6/TAGLN/MYH11/SDC1/CA4/PAM/UBE2C/TGIF1/HCAR2/F3/BPGM/EHF/ACTA2/IFIT3/TIMP1/KIF22/IRAK1/RPS10/IGFBP2/PLOD2/IL33/UNC50/MAL/NR1D1/APOD/UGT8/ACTG2/CNN1/PALLD/ACSM3/DUSP6
WP_HEPATITIS_C_AND_HEPATOCELLULAR_CARCINOMA	WP_HEPATITIS_C_AND_HEPATOCELLULAR_CARCINOMA	WP_HEPATITIS_C_AND_HEPATOCELLULAR_CARCINOMA	49	0.353337200980613	1.43125011307439	0.0450331169796906	0.955352633251384	0.955352633251384	4152	tags=37%, list=21%, signal=29%	IL6/BCL2L1/TGFBR1/TP53/HNF1A/NOS2/VEGFA/MYOF/UCHL1/AKT1/E2F2/BRCA1/TGFB1/CDKN1A/MAPK8/VAV2/PTPN11/MMP1
KEGG_PATHWAYS_IN_CANCER	KEGG_PATHWAYS_IN_CANCER	KEGG_PATHWAYS_IN_CANCER	310	0.260727032345811	1.43081695830502	0.00212609525617593	0.76784386405181	0.76784386405181	4290	tags=30%, list=22%, signal=24%	SKP2/FZD4/IL6/PIAS4/CRKL/PIAS1/TCF7/EP300/BCL2L1/CSF1R/TGFBR1/RASSF5/MAP2K2/FN1/IGF1/CDKN2B/PDGFRA/TP53/HDAC1/FZD1/ITGA6/RUNX1/MDM2/CCDC6/LAMB3/ERBB2/STK4/BIRC2/TRAF2/ABL1/SPI1/FGF22/NOS2/BMP2/MMP2/FZD2/CEBPA/ITGAV/PLCG1/FZD7/CHUK/VEGFA/CTNNB1/WNT4/HSP90AB1/BCL2/RALGDS/AKT1/PPARD/E2F2/PIK3CD/HSP90AA1/NTRK1/PPARG/TGFB1/TRAF4/MAPK9/BCR/CTNNA1/AXIN1/DCC/HSP90B1/MECOM/CDKN1A/RHOA/MAX/NFKBIA/EPAS1/LAM…
PID_ERA_GENOMIC_PATHWAY	PID_ERA_GENOMIC_PATHWAY	PID_ERA_GENOMIC_PATHWAY	60	0.334608178835994	1.42985745251052	0.0322310369009885	0.892842979716889	0.892842979716889	2099	tags=27%, list=11%, signal=24%	HSF2/MED1/PCNA/EP300/NCOA3/SRA1/ESR1/HDAC1/XBP1/NCOA1/KLRC3/SOD1/CTSD/CHUK/BRCA1/CD82
WP_RETT_SYNDROME_CAUSING_GENES	WP_RETT_SYNDROME_CAUSING_GENES	WP_RETT_SYNDROME_CAUSING_GENES	47	0.355445369894633	1.4284200327494	0.0382001399160238	0.931495719490733	0.931495719490733	6546	tags=51%, list=34%, signal=34%	SATB2/TRRAP/HDAC1/GABRD/SCN8A/GPS2/HDAC8/IMPDH2/SMARCA1/SMC1A/EIF2B2/HDAC5/CHD4/STXBP1/SCN2A/RHOBTB2/GRIN2B/SMARCA2/KCNJ10/GABRA3/GRIN2A/NCOR2/CECR2/ACTL6B
RODWELL_AGING_KIDNEY_NO_BLOOD_UP	RODWELL_AGING_KIDNEY_NO_BLOOD_UP	RODWELL_AGING_KIDNEY_NO_BLOOD_UP	205	0.278195414888425	1.42783561767017	0.00524087297833143	0.76784386405181	0.76784386405181	3481	tags=26%, list=18%, signal=22%	STAB1/NFKBIZ/LUM/PDIA4/TNC/SPARCL1/KCND3/HIKESHI/CKAP4/SERPINE2/FN1/P4HB/RNF213/FIBIN/ITGA1/COL1A2/RARRES1/ZCCHC24/CXCL2/C1QC/RPL35/LDLRAD4/GGT5/ISLR/MYOF/UBE2Z/COL1A1/PHLDA3/SPON1/PLK2/TPBG/NNMT/SOCS3/VCAM1/ATL3/MRC1/INHBA/MOXD1/PIGR/COL3A1/USP31/CTTNBP2NL/SYMPK/TMEM200A/TSPAN1/CYFIP1/ACER3/FSCN1/SPTLC3/AEBP1/C1QB/SERPING1/COL5A1/COL14A1
SHEPARD_BMYB_TARGETS	SHEPARD_BMYB_TARGETS	SHEPARD_BMYB_TARGETS	66	-0.346681245839271	-1.42776993878418	0.017968910885512	0.76784386405181	0.76784386405181	6180	tags=47%, list=32%, signal=32%	GPSM1/KRT2/CDK1/UCP2/HMGA1/BIRC5/NDE1/PPP1R3G/DLGAP5/PRC1/PTPRN/S1PR1/TTK/KIF14/DDX17/ATP1A1/PARPBP/CDCA2/CTSL/INKA2/SOX21/CDC14B/MASTL/SOX11/FBXO5/TACC3/OTP/TPX2/HLX/ANLN/TNXB
PID_P53_DOWNSTREAM_PATHWAY	PID_P53_DOWNSTREAM_PATHWAY	PID_P53_DOWNSTREAM_PATHWAY	132	0.29187317731311	1.42701922404595	0.0123450921413349	0.76784386405181	0.76784386405181	2099	tags=19%, list=11%, signal=17%	CCNK/TAP1/PCNA/TRRAP/VCAN/NDRG1/EP300/BCL2L1/DDX5/JMY/TRIAP1/BCL2L14/TP53/TP53BP2/ARID3A/MDM2/TSC2/AFP/MMP2/CTSD/BCL2/E2F2/RNF144B/ATF3/CD82
KEGG_TIGHT_JUNCTION	KEGG_TIGHT_JUNCTION	KEGG_TIGHT_JUNCTION	122	0.295697382096363	1.42480518744581	0.0117675188245171	0.76784386405181	0.76784386405181	3600	tags=28%, list=18%, signal=23%	CLDN2/MYH13/MYH8/TJP1/CLDN10/MYH3/MYH1/EPB41L1/MYH10/EPB41L2/CLDN14/MAGI3/JAM3/SRC/CTNNB1/PPP2R2A/AKT1/RAB13/MYH7B/CLDN15/PPP2R1A/MAP3K20/TJP3/CTNNA1/MYL9/MYH14/RHOA/SYMPK/ASH1L/HRAS/TJAP1/ACTN4/MYH4/PRKCE
GALINDO_IMMUNE_RESPONSE_TO_ENTEROTOXIN	GALINDO_IMMUNE_RESPONSE_TO_ENTEROTOXIN	GALINDO_IMMUNE_RESPONSE_TO_ENTEROTOXIN	75	-0.336629776148364	-1.41928709606863	0.0230063899278789	0.801216237701312	0.801216237701312	3248	tags=27%, list=17%, signal=22%	GADD45B/GLRX/IL18RAP/RAC2/FOSL1/IER3/NAB2/CD83/BCL6B/RHOB/BCL10/ADORA2B/NFKB1/IL1B/CEBPB/TXNIP/DUSP2/SQSTM1/ACOD1/SLFN12L
WIERENGA_STAT5A_TARGETS_DN	WIERENGA_STAT5A_TARGETS_DN	WIERENGA_STAT5A_TARGETS_DN	175	-0.288802326350598	-1.41777206058751	0.00872577777836494	0.76784386405181	0.76784386405181	4406	tags=33%, list=23%, signal=26%	HEXIM2/C5/CRACR2B/MEIS1/SLC9A1/IL7/ACRBP/STX11/GUCY1B1/OGFRL1/TTK/ANGPT1/LCN2/TNNC2/USP20/PIP4P2/STX1A/EPHX2/TLN1/CTDSPL/WASF3/LGALS12/TREML1/SLC9A9/GP9/DEPDC1/CLCN2/ZNF185/PLXDC2/NDUFAF3/ILK/EMILIN1/CCND1/CTIF/SMAD6/ROCK2/ITPKB/CORO1A/ADORA2A/DOK3/PROSER2/GNG11/DNAAF3/NOTCH1/MSRB3/TTC27/SPX/PSRC1/IRS2/ARMCX5/CXCR4/SH3BGRL2/NINJ2/DEPTOR/ADRA2A/GAPT/PDLIM1/ACOT11
REACTOME_RAC3_GTPASE_CYCLE	REACTOME_RAC3_GTPASE_CYCLE	REACTOME_RAC3_GTPASE_CYCLE	92	-0.32049338992436	-1.41412578689663	0.0210265893046087	0.788238361747176	0.788238361747176	2353	tags=25%, list=12%, signal=22%	DOCK10/NOXA1/FERMT2/ARHGAP6/PAK4/ARHGAP5/RACGAP1/LAMTOR1/MCAM/CDC42/VANGL1/ABI1/SYDE1/CAV1/NOX3/GIT2/PGRMC2/SRGAP2/NCKAP1L/EMD/ARHGAP15/NOX1/VAMP3
WU_APOPTOSIS_BY_CDKN1A_VIA_TP53	WU_APOPTOSIS_BY_CDKN1A_VIA_TP53	WU_APOPTOSIS_BY_CDKN1A_VIA_TP53	48	0.350303844405853	1.41109577723337	0.0411957989542563	0.955352633251384	0.955352633251384	3671	tags=38%, list=19%, signal=31%	BUB1/NPM1/BIRC2/FANCI/ZBTB5/FAT2/VEGFA/AURKA/SMC2/HNRNPA2B1/MIS18BP1/CDKN1A/NCAPD3/MCM2/TUBB3/HMGB2/ZNF84/SPDL1
PID_AVB3_INTEGRIN_PATHWAY	PID_AVB3_INTEGRIN_PATHWAY	PID_AVB3_INTEGRIN_PATHWAY	74	0.31641915303585	1.41108991506036	0.0399305298293919	0.955352633251384	0.955352633251384	4187	tags=38%, list=21%, signal=30%	CSF1R/IRS1/FN1/COL1A2/KDR/ITGAV/SRC/VEGFA/VCL/COL9A1/AKT1/COL10A1/HSP90AA1/COL1A1/COL5A2/COL12A1/COL3A1/RHOA/COL8A2/COL17A1/COL5A1/COL14A1/PTPN11/PTK2B/COL4A6/MAPK1/COL6A2/RPS6KB1
HUMMERICH_SKIN_CANCER_PROGRESSION_DN	HUMMERICH_SKIN_CANCER_PROGRESSION_DN	HUMMERICH_SKIN_CANCER_PROGRESSION_DN	97	0.305121925467089	1.41022758600033	0.0227820333877915	0.801216237701312	0.801216237701312	4942	tags=38%, list=25%, signal=29%	MYH8/PDLIM3/PTPRS/PDGFRA/PPP1CB/ELOVL4/MYH1/PRKACA/TNNT3/GGT1/PSEN2/RPS6KA1/MYL9/COL3A1/STK38L/LYZ/GJA1/AEBP1/ECSIT/BCAM/SCP2/MYH4/SERPING1/ID2/IL11RA/HADHB/TNNI2/MB/MYL1/COL6A2/DSG2/DES/GPX3/TPM2/ATP5F1C/ECH1/DST
KEGG_FATTY_ACID_METABOLISM	KEGG_FATTY_ACID_METABOLISM	KEGG_FATTY_ACID_METABOLISM	42	-0.37442727679823	-1.41010635406066	0.0487804878048781	0.955352633251384	0.955352633251384	4669	tags=38%, list=24%, signal=29%	ADH1A/ACADVL/ALDH2/ALDH7A1/ADH1C/CYP4A11/ADH7/ADH1B/ACAA1/ACADL/ACSL6/ECI2/ADH4/ACOX1/ACOX3/CPT1B
BILD_MYC_ONCOGENIC_SIGNATURE	BILD_MYC_ONCOGENIC_SIGNATURE	BILD_MYC_ONCOGENIC_SIGNATURE	196	0.275875174561461	1.4082327053757	0.0055855084621142	0.76784386405181	0.76784386405181	4052	tags=32%, list=21%, signal=26%	FAM168A/AHNAK/SERPINB1/ATP2B4/BCS1L/MRTO4/FLNB/NCL/ALG3/FAM193B/RNF213/NOP2/SLITRK6/DHRS1/RPP40/NPM1/TINF2/RUNX1/NLRP1/NCR3LG1/GEMIN5/ERVMER34-1/PA2G4/DUOX1/MCOLN2/ZBED2/HSPD1/NOL6/TFB2M/ANAPC1/SLC12A8/FGFBP1/MYBBP1A/COL1A1/SLC29A2/CCNG2/NIT1/UBE2D4/SMURF1/SCFD2/DDX18/TTLL12/SLC19A1/FAM86C1P/GNL3/NOP16/AKAP12/COL8A2/CDK2/PLD6/GPRC5A/SFXN4/COL5A1/MEG3/EPS8L1/TAF4B/PTRH2/TNFAIP2/MST1R/KICS2/GOLGA2/…
KLEIN_PRIMARY_EFFUSION_LYMPHOMA_DN	KLEIN_PRIMARY_EFFUSION_LYMPHOMA_DN	KLEIN_PRIMARY_EFFUSION_LYMPHOMA_DN	56	-0.349276679923377	-1.4080653419639	0.0435540069686411	0.955352633251384	0.955352633251384	2667	tags=25%, list=14%, signal=22%	CD22/HLA-DQB1/BCL11A/VNN2/ALDH5A1/SYPL1/SPIB/CD79A/SEL1L3/IRAG2/CD24/SIT1/CD27/RASSF2
WILCOX_RESPONSE_TO_PROGESTERONE_DN	WILCOX_RESPONSE_TO_PROGESTERONE_DN	WILCOX_RESPONSE_TO_PROGESTERONE_DN	59	0.3297505339575	1.40344318013522	0.027942916225293	0.845979637854515	0.845979637854515	4966	tags=44%, list=25%, signal=33%	HSD11B2/ATP2B4/FN1/AKAP9/NEFH/MYH1/COL1A2/MMP2/COL1A1/COL5A2/INHBA/MYL9/CHRNE/PDE12/CYP2C18/COL8A2/ABCC6/MME/BDNF/PECAM1/DES/THBS1/XIST/MICAL2/DST/CLIC4
MANNE_COVID19_NONICU_VS_HEALTHY_DONOR_PLATELETS_DN	MANNE_COVID19_NONICU_VS_HEALTHY_DONOR_PLATELETS_DN	MANNE_COVID19_NONICU_VS_HEALTHY_DONOR_PLATELETS_DN	182	-0.283223947150411	-1.40307924582357	0.0134599918998007	0.76784386405181	0.76784386405181	3612	tags=30%, list=19%, signal=24%	CPPED1/ZNF367/PHEX/UBXN2B/PARD3B/PLCH1/ANGPT1/AVPR1A/AGBL3/IDS/CEP128/PDCD1LG2/COL25A1/CTNND2/ZNF347/ENAH/CLIC5/OR11L1/ZNF490/CCDC50/HLA-DQB1/SH2D1A/PRIMPOL/CYP11A1/KRT5/RLN1/TNS1/EMCN/ANKRD33B/MAGOHB/ADORA2A/CDYL/CA5A/ANKDD1B/CA2/SPIB/GPIHBP1/GNG10/DPYD/CD4/DPYSL3/HLA-DQA1/PSRC1/OPA1/EPHA1/ZNF117/RAMP3/POC1B/VWA8/GPR88/H2BC7/IRX3/DMD/GASK1B
REACTOME_SENSORY_PROCESSING_OF_SOUND	REACTOME_SENSORY_PROCESSING_OF_SOUND	REACTOME_SENSORY_PROCESSING_OF_SOUND	70	-0.336840536513646	-1.40300806272618	0.0359235252291747	0.898503306771353	0.898503306771353	3411	tags=27%, list=17%, signal=22%	SPTAN1/CACNB2/CACNA2D2/CLIC5/XIRP2/STX1A/KCNMB1/CHRNA10/ESPNL/USH1G/TMIE/OTOG/MYO3A/TMC1/RDX/RAB3A/CAPZA1/ESPN/KCNMA1
KEGG_P53_SIGNALING_PATHWAY	KEGG_P53_SIGNALING_PATHWAY	KEGG_P53_SIGNALING_PATHWAY	64	-0.342013695336739	-1.4014967260416	0.0173746770060085	0.76784386405181	0.76784386405181	3731	tags=34%, list=19%, signal=28%	EI24/RPRM/GADD45B/CASP9/ADGRB1/SIAH1/PMAIP1/DDB2/BBC3/CCND1/GADD45G/APAF1/CCNE2/BAX/ATM/CDK4/COP1/ATR/SESN1/IGFBP3/PTEN/CHEK1
DOANE_BREAST_CANCER_CLASSES_UP	DOANE_BREAST_CANCER_CLASSES_UP	DOANE_BREAST_CANCER_CLASSES_UP	65	-0.341268340952711	-1.4006891714669	0.0188009685329473	0.773423049038572	0.773423049038572	1873	tags=23%, list=10%, signal=21%	ALDH3B2/FA2H/CEACAM6/SIDT1/RHOB/APOD/CYB5A/FAM174B/SPDEF/SULT1A2/GALNT6/SCUBE2/MPHOSPH6/PRLR/KCNMA1
WP_TCELL_RECEPTOR_SIGNALING_PATHWAY	WP_TCELL_RECEPTOR_SIGNALING_PATHWAY	WP_TCELL_RECEPTOR_SIGNALING_PATHWAY	89	-0.317797619831915	-1.40000848091357	0.0230455531420825	0.801216237701312	0.801216237701312	2608	tags=26%, list=13%, signal=22%	CD28/PDPK1/RAF1/OPRM1/CD83/RELA/LCK/CDC42/MAP3K8/VIM/BCL10/CD8A/MAP2K1/CD4/RIPK2/SKAP1/NFKB1/IL1B/LCP2/SHC1/DBNL/MAPK14/ATF2
MATZUK_SPERMATOCYTE	MATZUK_SPERMATOCYTE	MATZUK_SPERMATOCYTE	64	0.322598573225445	1.39971787873953	0.0244222569939739	0.821971928224735	0.821971928224735	2052	tags=20%, list=11%, signal=18%	HSF2/BCL2L1/MLH3/CKS2/TEX14/SYCP3/SPO11/SOHLH1/RAD51C/BTRC/DAZAP1/BCL2/OVOL1
KEGG_SMALL_CELL_LUNG_CANCER	KEGG_SMALL_CELL_LUNG_CANCER	KEGG_SMALL_CELL_LUNG_CANCER	81	0.311849400317424	1.39905827658052	0.0175825977806699	0.76784386405181	0.76784386405181	4052	tags=33%, list=21%, signal=27%	SKP2/PIAS4/PIAS1/BCL2L1/FN1/CDKN2B/TP53/ITGA6/LAMB3/BIRC2/TRAF2/NOS2/ITGAV/CHUK/BCL2/AKT1/E2F2/PIK3CD/TRAF4/MAX/NFKBIA/LAMA1/CDK2/RXRG/COL4A6/ITGA3/LAMC2
LOCKWOOD_AMPLIFIED_IN_LUNG_CANCER	LOCKWOOD_AMPLIFIED_IN_LUNG_CANCER	LOCKWOOD_AMPLIFIED_IN_LUNG_CANCER	208	-0.276584564703415	-1.39611504573845	0.0117935965139636	0.76784386405181	0.76784386405181	2611	tags=20%, list=13%, signal=18%	ZNF3/SRP54/SEC62/CLCN2/MBIP/ARHGAP5/NIPSNAP2/GNS/NDUFB5/LAMTOR1/SMIM12/MYC/SSR2/SNX6/CTSF/S100A13/CAV2/CDK4/MED15/PPP1CA/ABCC5/PI4KA/KCNH2/OPA1/CORO1B/MCM7/PHC3/TENT4A/AGPAT1/TECPR2/SEC61G/PYGO2/ATP6V1C1/SLC39A1/LSM8/CCDC127/PMVK/SHC1/PLD1/TAF6/SLC4A2/CFL2
TURASHVILI_BREAST_DUCTAL_CARCINOMA_VS_LOBULAR_NORMAL_UP	TURASHVILI_BREAST_DUCTAL_CARCINOMA_VS_LOBULAR_NORMAL_UP	TURASHVILI_BREAST_DUCTAL_CARCINOMA_VS_LOBULAR_NORMAL_UP	71	0.315540344858114	1.39160844397821	0.0426041686122629	0.955352633251384	0.955352633251384	3548	tags=35%, list=18%, signal=29%	VCAN/DENND1B/FN1/STMP1/COL1A2/STK4/MLLT10/NAA25/FANCI/RAB18/TOP2A/MRPL44/CCT5/INTS7/COL10A1/COL1A1/COL5A2/THAP6/INHBA/GDPD1/COL3A1/PNP/RET/LRR1/HDGFL3
PID_SMAD2_3NUCLEAR_PATHWAY	PID_SMAD2_3NUCLEAR_PATHWAY	PID_SMAD2_3NUCLEAR_PATHWAY	80	0.309504261358616	1.39070992624677	0.0272173251917538	0.845979637854515	0.845979637854515	3468	tags=32%, list=18%, signal=27%	PIAS4/EP300/CDKN2B/ESR1/HDAC1/RBBP4/RUNX1/COL1A2/NCOA1/IL5/NR3C1/RBBP7/AKT1/ATF3/CITED1/TFE3/FOXO3/CDKN1A/IFNB1/RUNX2/ZBTB17/MAX/NCOA2/CDK2/FOS/SP1
WP_KIT_RECEPTOR_SIGNALING_PATHWAY	WP_KIT_RECEPTOR_SIGNALING_PATHWAY	WP_KIT_RECEPTOR_SIGNALING_PATHWAY	58	0.327356212073295	1.39006839130873	0.0430062025396675	0.955352633251384	0.955352633251384	5568	tags=48%, list=29%, signal=35%	CRKL/EP300/MAP2K2/PLCG1/SRC/BCL2/AKT1/SOCS1/FOXO3/RPS6KA1/HRAS/KIT/MAPK8/FOS/STAT1/BTK/PTPN11/MAPK1/RPS6KB1/PIK3R1/SNAI2/PRKCA/STAT5A/DOK1/MAPT/PTPN6/GAB2/SOCS6
VECCHI_GASTRIC_CANCER_ADVANCED_VS_EARLY_UP	VECCHI_GASTRIC_CANCER_ADVANCED_VS_EARLY_UP	VECCHI_GASTRIC_CANCER_ADVANCED_VS_EARLY_UP	164	0.275988628551351	1.38874523760732	0.0147118661116809	0.76784386405181	0.76784386405181	2922	tags=26%, list=15%, signal=22%	IL6/NIPBL/VCAN/GXYLT2/ADAMTS2/JMY/FN1/GFPT2/RNF213/CDK14/TMEM132A/THBS2/COL1A2/RARRES1/HES2/MYH10/VSIG10L/PDE3A/SPARC/IBSP/SLC5A3/C3AR1/EGFL6/ADAMTS12/TMEM45A/FMO2/COL10A1/FAP/CEMIP/COL5A2/GLIS2/GSDME/COL12A1/INHBA/MOXD1/EDNRA/CMTM3/GPC6/RBMS1/TRPC1/THBS4/IL24/FBXO32
REACTOME_RNA_POLYMERASE_II_TRANSCRIPTION_TERMINATION	REACTOME_RNA_POLYMERASE_II_TRANSCRIPTION_TERMINATION	REACTOME_RNA_POLYMERASE_II_TRANSCRIPTION_TERMINATION	67	0.316574662939584	1.38200479735338	0.0329204643426071	0.892842979716889	0.892842979716889	3697	tags=31%, list=19%, signal=25%	SARNP/SRSF11/NCBP2/U2AF1L4/CSTF2/DHX38/ZC3H11A/PAPOLA/CPSF7/LUZP4/CLP1/THOC1/ZNF473/DDX39A/SRRM1/SYMPK/THOC7/SRSF4/WDR33/CSTF3/LSM11
MIYAGAWA_TARGETS_OF_EWSR1_ETS_FUSIONS_DN	MIYAGAWA_TARGETS_OF_EWSR1_ETS_FUSIONS_DN	MIYAGAWA_TARGETS_OF_EWSR1_ETS_FUSIONS_DN	223	0.263825891642849	1.37899295792528	0.00579296929427775	0.76784386405181	0.76784386405181	4361	tags=31%, list=22%, signal=24%	HR/IL6/VCAN/LUM/TANC2/VASN/IRS1/CEP135/PDLIM4/DENND1B/CCL3/GFPT2/FIBIN/COL1A2/TAF13/RAB27A/B3GNT9/PRICKLE2/ZNF365/SPARC/GALNT5/SLC8A1/NR3C1/MAFF/BNIP3/PLXNA1/C10orf90/ADAMTS12/CEMIP/RPS6KA2/MFSD2A/KCTD4/UNK/TSPAN5/IL1R1/BAALC/EREG/COL3A1/SMIM29/PCDH18/LINC00968/RGMB/SLC4A7/CALM2/PRDM1/ZNF239/SBF2-AS1/COL5A1/ABHD2/SVIL/MME/PPP2R3A/HIP1/CA12/LSM11/CAMK2D/MAP2/ZNF281/PTGER2/SLC22A23/BMERB1/PEX2/PRRX…
PID_VEGFR1_2_PATHWAY	PID_VEGFR1_2_PATHWAY	PID_VEGFR1_2_PATHWAY	69	0.313770702769403	1.37698833435711	0.0462333720621364	0.955352633251384	0.955352633251384	4527	tags=42%, list=23%, signal=32%	MAPK11/MAP2K2/KDR/ITGAV/PLCG1/SRC/VEGFA/CTNNB1/MYOF/VCL/PTPN2/HSP90AB1/AKT1/HSP90AA1/PRKACA/SH2D2A/CTNNA1/AKAP1/RHOA/NEDD4/IQGAP1/PAK2/NCK1/PTPN11/PTK2B/MAPK1/MAP2K6/PIK3R1/PRKCA
REACTOME_MITOTIC_G2_G2_M_PHASES	REACTOME_MITOTIC_G2_G2_M_PHASES	REACTOME_MITOTIC_G2_G2_M_PHASES	184	0.269960948496569	1.37438918700443	0.014946629932612	0.76784386405181	0.76784386405181	3645	tags=26%, list=19%, signal=21%	CCNB2/EP300/CEP135/PSMD5/HAUS3/DCTN2/AKAP9/TP53/PSMC1/RBBP4/SSNA1/PPP1CB/PSMF1/PPP1R12B/LIN37/UBA52/TUBB1/CEP250/PSMB10/BTRC/OFD1/CEP57/TUBA3D/CCNA2/PPP2R2A/HSP90AB1/PAFAH1B1/AURKA/CNTRL/HSP90AA1/PRKACA/PPP2R1A/PPP2R3B/PSMB7/HAUS2/CEP192/CETN2/CDKN1A/TUBGCP4/LIN52/PSME3/CDK2/CDK5RAP2/TUBB3/PSMD12/CLASP1/DYNLL1/PSMA1
REACTOME_MITOCHONDRIAL_BIOGENESIS	REACTOME_MITOCHONDRIAL_BIOGENESIS	REACTOME_MITOCHONDRIAL_BIOGENESIS	91	-0.311475307155834	-1.37296639465289	0.0470588235294118	0.955352633251384	0.955352633251384	4284	tags=32%, list=22%, signal=25%	MICOS10/ATP5F1E/GLUD2/DMAC2L/TWNK/PRKAA2/GABPA/CREBBP/HSPA9/MEF2C/POLG2/ALAS1/MTERF1/MEF2D/PPARGC1A/CHCHD6/CRTC3/IMMT/DNAJC11/NR1D1/MICOS13/ESRRA/MTX1/ATP5PB/TFAM/ATP5PF/MAPK14/GABPB1/ATF2
GU_PDEF_TARGETS_UP	GU_PDEF_TARGETS_UP	GU_PDEF_TARGETS_UP	69	0.312710164587411	1.37233414359981	0.0469392114644903	0.955352633251384	0.955352633251384	4527	tags=33%, list=23%, signal=26%	FZD4/TNC/FN1/HDAC1/FZD1/ITGA6/BMP2/PLCG1/VEGFA/PIK3CD/COL1A1/DOCK1/COL5A2/TGFB1/MAPK9/COL5A1/DKK3/COL4A6/ITGA3/LAMC2/COL6A2/SNAI2/PRKCA
REACTOME_RAC2_GTPASE_CYCLE	REACTOME_RAC2_GTPASE_CYCLE	REACTOME_RAC2_GTPASE_CYCLE	86	-0.314223063472694	-1.37193043802247	0.0289918648644963	0.85844593271852	0.85844593271852	2628	tags=21%, list=13%, signal=18%	RAC2/VAPB/PAK4/RACGAP1/LAMTOR1/MCAM/CDC42/VANGL1/ABI1/SYDE1/CAV1/GIT2/MTX1/PGRMC2/NCKAP1L/DOCK3/EMD/VAMP3
REACTOME_SUMOYLATION	REACTOME_SUMOYLATION	REACTOME_SUMOYLATION	179	0.269553983622274	1.37030790329944	0.0201171105963902	0.781835045118788	0.781835045118787	4361	tags=31%, list=22%, signal=25%	IKBKE/TP53BP1/PIAS4/SATB2/PIAS1/PCNA/EP300/DDX5/RAD52/RAD21/NSMCE2/TP53/ESR1/HDAC1/NPM1/MDM2/NCOA1/RAE1/PCGF2/NR3C1/TOP2A/AURKA/ZNF131/BRCA1/SENP5/PPARG/SUMO1/NOP58/CETN2/NUP107/HDAC4/H4C4/SEC13/NFKBIA/NCOA2/NUP54/SMC1A/NUP88/PPARA/CBX5/TFAP2C/UHRF2/NUP85/FOXL2/SATB1/H4C11/NUP210/NR3C2/TRIM28/CBX4/NUP50/NUP42/UBA2/NR1I2/HNRNPC/NRIP1
REACTOME_INTERLEUKIN_4_AND_INTERLEUKIN_13_SIGNALING	REACTOME_INTERLEUKIN_4_AND_INTERLEUKIN_13_SIGNALING	REACTOME_INTERLEUKIN_4_AND_INTERLEUKIN_13_SIGNALING	104	0.291959427572011	1.36329241090137	0.0341177317439732	0.892842979716889	0.892842979716889	4542	tags=38%, list=23%, signal=29%	IL6/BCL2L1/FN1/TP53/COL1A2/IL18/IL13RA1/BATF/NOS2/MMP2/IL17A/NDN/VEGFA/BCL2/AKT1/HSP90AA1/SOCS1/SOCS3/VCAM1/TGFB1/SOCS5/FOXO3/HMOX1/HSP90B1/STAT6/CDKN1A/IL1A/FSCN1/ITGAM/FOS/IL23A/STAT1/CD36/MMP1/IL10/MMP3/IL23R/PIK3R1/JAK1
RIEGE_DELTANP63_DIRECT_TARGETS_UP	RIEGE_DELTANP63_DIRECT_TARGETS_UP	RIEGE_DELTANP63_DIRECT_TARGETS_UP	133	0.278286129638398	1.35772364735956	0.0273536295946444	0.845979637854515	0.845979637854515	2486	tags=23%, list=13%, signal=20%	NIPAL4/CCNK/CRKL/SLC37A2/TSR1/SLC1A5/ITGA6/ERCC6L/ARHGDIB/TOMM34/XDH/PA2G4/GPX2/LRRFIP2/CYP27B1/HAS3/EHD4/RAD51C/FANCI/STK17A/FAT2/KCTD12/FGFBP1/BRCA1/NDST1/SLC2A9/OAS3/SNCA/TGFB1/TSPAN5/GSDME
QI_PLASMACYTOMA_DN	QI_PLASMACYTOMA_DN	QI_PLASMACYTOMA_DN	93	0.296476388946049	1.35757268951667	0.0343987244829042	0.892842979716889	0.892842979716889	4181	tags=33%, list=21%, signal=26%	GNE/SPARCL1/P4HB/LOXL4/PDGFRA/XBP1/BASP1/SEC61A1/MMP2/WASL/VEGFA/SRP9/MYBBP1A/COL1A1/SPON1/COL5A2/SLPI/MYH14/AGR2/P4HA2/EPAS1/DDOST/PRMT7/AEBP1/CTSW/MAGED1/SVIL/ITGB5/LAMC2/COL6A2/TRIP6
DAZARD_RESPONSE_TO_UV_NHEK_UP	DAZARD_RESPONSE_TO_UV_NHEK_UP	DAZARD_RESPONSE_TO_UV_NHEK_UP	202	0.265246211439027	1.35543099616794	0.0171853807477924	0.76784386405181	0.76784386405181	4367	tags=32%, list=22%, signal=25%	IL6/NCBP2/ODC1/CHRNB4/CYP11B1/CCK/FOXC1/CDK16/H2AC20/RPL30/GATC/RAP1A/XBP1/CLTB/CXCL2/EIF3G/GPS2/GAD2/ACO2/BBLN/HSP90AB1/BCL2/ATF3/ATP5ME/TFE3/PFN1/PPP2R1A/NDUFA1/UBE2S/TGFB1/ERGIC3/CXCL1/GEM/H2BC6/STAT6/TXN/BAMBI/PRDM1/CHRNB1/COX7A2/CYP2J2/GFUS/HRAS/LY6E/MMP10/TAGLN3/C2orf27A/TUBB3/FOS/ID2/SOX15/DYNLL1/HBEGF/NDUFC1/MVP/KYNU/RPL36A/BCL2L11/CITED2/HEXIM1/CXCR3/TNFAIP3/GPI/CCN1/ZFP36
REACTOME_NUCLEOTIDE_EXCISION_REPAIR	REACTOME_NUCLEOTIDE_EXCISION_REPAIR	REACTOME_NUCLEOTIDE_EXCISION_REPAIR	108	0.287038484612336	1.35270393647439	0.025538361614972	0.834098368139904	0.834098368139903	3974	tags=28%, list=20%, signal=22%	RNF111/PIAS1/PCNA/EP300/RFC5/ACTR5/POLD2/POLD3/UBA52/ERCC8/COPS7A/NFRKB/GTF2H1/UBE2N/GTF2H2/SUMO1/POLK/RUVBL1/UVSSA/CETN2/LIG3/YY1/INO80E/RPA2/GTF2H3/POLE/INO80C/UBE2V2/PPIE/COPS6
REACTOME_DEGRADATION_OF_THE_EXTRACELLULAR_MATRIX	REACTOME_DEGRADATION_OF_THE_EXTRACELLULAR_MATRIX	REACTOME_DEGRADATION_OF_THE_EXTRACELLULAR_MATRIX	132	0.276169839014246	1.35024284520749	0.0288554937593095	0.85844593271852	0.85844593271852	4162	tags=30%, list=21%, signal=24%	ACAN/KLK2/HTRA1/SCUBE3/FN1/ADAMTS1/OPTC/LAMB3/COL1A2/TMPRSS6/PRSS2/MMP2/CTSD/MMP13/PHYKPL/MMP12/COL9A1/COL10A1/COL1A1/ADAMTS4/COL5A2/MMP25/COL12A1/ELN/COL3A1/CAPN13/MMP19/MMP10/COL8A2/MMP17/COL17A1/COL5A1/NCSTN/COL14A1/CTSV/COL4A6/CAPN2/LAMC2/MMP1/COL6A2
CAIRO_HEPATOBLASTOMA_CLASSES_DN	CAIRO_HEPATOBLASTOMA_CLASSES_DN	CAIRO_HEPATOBLASTOMA_CLASSES_DN	198	-0.268439871863086	-1.34935310556661	0.0212563021217345	0.788238361747176	0.788238361747176	2983	tags=23%, list=15%, signal=19%	MMRN2/MAST4/APCS/C7/BLOC1S1/ENG/EGR1/ALAS1/HSD11B1/ADIRF/UBA7/FMO4/AQP9/GLUL/EMCN/HSD17B6/ADIPOR2/ADH1B/HSPB6/ANXA4/AADAC/NR1D2/LCK/LIMS2/ABHD6/ATN1/CTSF/ASPA/GABARAPL1/RAB33A/ITGA8/DCN/ABCA6/DNASE1L3/PHYH/RAMP3/KANK2/PREB/ABCA2/APBB3/TFAP2A/PTPRB/GHR/MYL12B/LMOD1
YAGI_AML_WITH_T_9_11_TRANSLOCATION	YAGI_AML_WITH_T_9_11_TRANSLOCATION	YAGI_AML_WITH_T_9_11_TRANSLOCATION	127	0.278205189061995	1.3480084230775	0.0183757976805497	0.76784386405181	0.76784386405181	3005	tags=26%, list=15%, signal=22%	HSF2/CLASP2/QPRT/MUSK/LUM/FLNB/ZBTB11/EVI5/NDUFS6/MTERF4/OAS1/JMJD1C/TNPO1/ELF2/OFD1/LDLRAD4/FZD2/AK2/PDCD1/CHUK/WARS1/ERAP1/DDX39A/EFNB2/CEMIP/RBBP6/GAPDHS/RUVBL1/TREX2/RHOA/TRA2A/SLC27A3/SMC1A
DANG_MYC_TARGETS_UP	DANG_MYC_TARGETS_UP	DANG_MYC_TARGETS_UP	123	0.277110337699692	1.33636218303621	0.0408674813565441	0.955352633251384	0.955352633251384	3119	tags=23%, list=16%, signal=19%	MRTO4/PCNA/DDX5/ODC1/RPL26/NCL/CKS2/CSTB/POLD2/TP53/NPM1/EXOSC8/PA2G4/CCT5/HSPD1/UCHL1/RPL32/APEX1/HNRNPA2B1/RPS6KA2/SLC25A3/PRDX3/DDX18/PYCR1/AKAP1/TXN/CBX3/GNL3
WHITFIELD_CELL_CYCLE_G2	WHITFIELD_CELL_CYCLE_G2	WHITFIELD_CELL_CYCLE_G2	157	-0.275301049707041	-1.32854064656733	0.0351299725776369	0.892997274626818	0.892997274626818	4934	tags=34%, list=25%, signal=26%	C2orf69/SAP30/MND1/NDC80/CIP2A/NUCKS1/GAS1/ASXL1/VPS25/WDR62/PPP1R2/MID1/UBE2C/RNF141/ZNHIT2/CYB5R2/CDKL5/KATNBL1/RCCD1/RGS3/FZR1/CDC25C/SKA3/TIMP1/BTNL9/DCAF7/PCED1A/KIF22/WSB1/ATL2/CDCA2/TUBB4B/TTF2/TTC38/TYSND1/CFLAR/KLF6/KPNA2/PKNOX1/STAT5B/TRMT2A/RHNO1/PSRC1/UBXN11/MTCL1/VTA1/ANLN/BRD8/CCNF/TFAP2A/TUBB2A/GABPB1/ARHGEF39/CDCA8
YAUCH_HEDGEHOG_SIGNALING_PARACRINE_DN	YAUCH_HEDGEHOG_SIGNALING_PARACRINE_DN	YAUCH_HEDGEHOG_SIGNALING_PARACRINE_DN	209	-0.261730156940811	-1.32336463500436	0.0209497492356514	0.788238361747176	0.788238361747176	4854	tags=34%, list=25%, signal=26%	CHIA/CYP1A1/ELFN2/INSM1/KCNK9/SKOR1/ATP2A1/ZSWIM5/RHAG/SUSD5/SLC15A5/KRT6C/HEPACAM/CFAP206/SLC22A25/SERPINB2/THEM5/NR6A1/TMED7/EYA1/PYGM/SPEG/CTXN3/TRAT1/DHCR24/CEP128/EHF/ID4/SLC29A4/CCDC34/RUFY2/LRRC39/TNNC2/PCDH9/GRIA1/TRDN/GABRB1/FAM131B/MYF6/TRIM63/CD28/DGLUCY/USP53/HSPA4L/B3GALT1/DDO/RLN1/FARSA/SMO/SEMG1/RSPH10B/ADORA2A/SEMA3B/SLC5A12/LENEP/RIPK4/DPY19L2/RELCH/SEMA3E/ANKRA2/C1orf50/TNP1/CUX…
WANG_LMO4_TARGETS_DN	WANG_LMO4_TARGETS_DN	WANG_LMO4_TARGETS_DN	338	-0.249730925049747	-1.32320118258569	0.0110949558305802	0.76784386405181	0.76784386405181	4189	tags=28%, list=21%, signal=22%	BAG3/IFITM3/UTP4/PAM/XIAP/COG5/TOPORS/JUN/ZNF341/FBXW11/NUFIP2/RPL7L1/S1PR1/CCDC137/ACTR2/CHMP1B/RPL35A/SRP72/SIPA1L2/SCFD1/TMEM178B/LYSMD2/AIMP2/MKLN1/MEAF6/SRGAP1/TEFM/KATNBL1/TBC1D25/H1-2/ACTA2/RUFY2/PLRG1/THUMPD3/RERG/RNASEL/GPATCH2/DDX60/NSUN4/DUSP3/HACL1/ZNF622/FXR1/TIGAR/SMIM14/GULP1/FKBP7/EIF3A/SUGT1/SLC26A11/KNOP1/EXOC1/RBM15/SAMD9/H4C8/GANAB/KLF8/SLC7A2/CTNND1/CDC42/KAT5/CCT7/RNF6/RGS22…
WANG_TUMOR_INVASIVENESS_UP	WANG_TUMOR_INVASIVENESS_UP	WANG_TUMOR_INVASIVENESS_UP	371	0.236144909480539	1.32211823622872	0.00987947813255543	0.76784386405181	0.76784386405181	3681	tags=25%, list=19%, signal=21%	RPS15A/ATP5PD/EIF2S2/MAP3K12/COMMD3/PCNA/DDX5/NCL/RPLP0/KIFAP3/EIF4G2/POSTN/FN1/PIGF/RPS11/RPL6/MKRN1/NDUFS6/SSNA1/NPM1/NCS1/TEX10/RPL30/PRKAR1A/TNRC6A/COL1A2/PIP4K2A/EIF2B3/GTF3A/EVL/TKT/TXNDC9/STK11/BTRC/RPL35/NR3C1/AK2/DAZAP1/MTMR3/ABHD8/CCT5/VCL/HSPD1/S100A14/RPL32/RALGDS/NDUFC2/VDAC2/PIK3CD/HNRNPA2B1/BRD7/ATP5ME/RASA3/EIF3B/NF2/ERGIC3/HSP90B1/CMTM5/UBFD1/IPO7/UBXN1/PNP/AP3M1/HSPH1/COX4I1/NFK…
REACTOME_EXTRACELLULAR_MATRIX_ORGANIZATION	REACTOME_EXTRACELLULAR_MATRIX_ORGANIZATION	REACTOME_EXTRACELLULAR_MATRIX_ORGANIZATION	286	0.2431480693407	1.31599429130106	0.027441651950157	0.845979637854515	0.845979637854515	4365	tags=28%, list=22%, signal=22%	FBLN1/ACAN/VCAN/MUSK/LUM/KLK2/PTPRS/TNC/HTRA1/ADAMTS2/SCUBE3/FN1/P4HB/ADAMTS1/LOXL4/P4HA3/ITGA6/OPTC/ITGA1/LAMB3/COL1A2/PPIB/TMPRSS6/PRSS2/VWF/KDR/SPARC/BMP2/JAM3/IBSP/MMP2/CTSD/ITGAV/MMP13/BMP10/PHYKPL/ADAMTS3/MMP12/COL9A1/ICAM5/COL10A1/COL1A1/ADAMTS4/VCAM1/COL5A2/MMP25/TGFB1/COL12A1/ELN/COL3A1/ICAM3/CAPN13/P4HA2/MMP19/LAMA1/MMP10/DMP1/COL8A2/MMP17/ITGAM/COL17A1/SH3PXD2A/COL5A1/NCSTN/COL14A1/COL…
WAMUNYOKOLI_OVARIAN_CANCER_GRADES_1_2_UP	WAMUNYOKOLI_OVARIAN_CANCER_GRADES_1_2_UP	WAMUNYOKOLI_OVARIAN_CANCER_GRADES_1_2_UP	137	0.267193738098197	1.30847668931866	0.0468662201855464	0.955352633251384	0.955352633251384	4113	tags=30%, list=21%, signal=24%	MESD/PDIA4/VSIG10/SGSM3/RASEF/ITGA6/PBLD/JPT1/SAR1B/TNPO1/SH2D4A/NUDT15/BRI3BP/GPR160/S100A14/HINT3/ATP5ME/EDEM3/ELL3/GGT1/ATP8B1/PDIA5/MECOM/SEC22B/DSC2/TMEM181/LYZ/COX7A2/GFUS/CHMP4C/ABHD2/CTSE/SLC35A2/GALNT3/ATP5MK/MYO10/FZD5/LLGL2/KCNK1/ETFB/RNF128
REACTOME_DNA_REPAIR	REACTOME_DNA_REPAIR	REACTOME_DNA_REPAIR	312	0.236188689952328	1.29548349215228	0.0183582105514498	0.76784386405181	0.76784386405181	4872	tags=32%, list=25%, signal=24%	TP53BP1/SPRTN/RNF111/FANCC/PIAS4/PIAS1/H2AC4/PCNA/EP300/RFC5/RAD9B/RAD52/RIF1/ACTR5/POLD2/POLD3/TP53/REV1/TINF2/H2AC20/HUS1/UBA52/ERCC8/ABL1/COPS7A/NFRKB/XRCC3/ATRIP/RAD51C/GTF2H1/FANCI/H2BC8/UBE2N/XRCC6/CCNA2/TRIM25/DCLRE1B/APEX1/RAD51D/BRCA1/USP10/EME1/NPLOC4/GTF2H2/SUMO1/POLK/RUVBL1/TOPBP1/UVSSA/WDR48/CETN2/H2BC6/SIRT6/SLX1B/LIG3/NEIL2/UBXN1/H4C4/YY1/KDM4B/DNA2/INO80E/CDK2/MSH6/MAPK8/FANCD2/RP…
RHEIN_ALL_GLUCOCORTICOID_THERAPY_DN	RHEIN_ALL_GLUCOCORTICOID_THERAPY_DN	RHEIN_ALL_GLUCOCORTICOID_THERAPY_DN	352	0.227720211126105	1.27111452729704	0.0173550399203143	0.76784386405181	0.76784386405181	3867	tags=26%, list=20%, signal=21%	HPS4/CCNB2/CEP68/PCNA/CCDC90B/SSBP2/TRMT5/GINS2/EPRS1/CKS2/RPLP0/CCT6A/TPGS2/RSU1/PGD/MIF/TUFM/RBBP4/RPP40/NPM1/PDCD2/UGP2/LRPPRC/MCM5/TCFL5/GMNN/CCND3/MYB/MYH10/TKT/NDUFA10/SPARC/CEP57/AK2/SLC5A3/TOP2A/GDI2/NUDT1/HMGN4/PPA1/DYRK2/MEST/ALDH6A1/HSP90AB1/CANX/BCL2/APEX1/RSL1D1/RAB13/SMC2/STK32B/MLLT11/SPCS2/IMPDH2/HMGB3/PRDX3/DPH5/CAT/MRC1/IDH2/CETN2/DNTT/ZWINT/RTCA/ETFA/IPO7/BCCIP/RHOA/FOSB/PRDX1/…
OSWALD_HEMATOPOIETIC_STEM_CELL_IN_COLLAGEN_GEL_DN	OSWALD_HEMATOPOIETIC_STEM_CELL_IN_COLLAGEN_GEL_DN	OSWALD_HEMATOPOIETIC_STEM_CELL_IN_COLLAGEN_GEL_DN	263	-0.24492311586576	-1.26878685529052	0.0344788133740738	0.892842979716889	0.892842979716889	3471	tags=22%, list=18%, signal=19%	MSMO1/AXL/MAP3K1/PTPRCAP/DDX17/ALG13/SLC2A3/HOPX/TOMM22/GRIK5/L3MBTL1/ZKSCAN1/PKP4/DHFR/PLPP3/GYPA/VENTXP1/ALDOC/PDPK1/ST8SIA4/SCN9A/ASS1/SOS2/TNS1/CCND1/LRIF1/CALD1/HSPA6/RAB3GAP2/RIOK3/CCNE2/N4BP1/SAFB/CYB5RL/BAX/TSPOAP1/RWDD1/MIR3648-1/SRSF6/SNX10/EFCAB14/HGSNAT/IL2RG/GOLGA8A/LIAS/DDX50/IRAG2/AMFR/CD24/TMEM156/SET/ARMC8/TXNIP/ATG12/DZIP3/PTPRB/SLC6A8/ZFR/IFT74
REACTOME_CLASS_I_MHC_MEDIATED_ANTIGEN_PROCESSING_PRESENTATION	REACTOME_CLASS_I_MHC_MEDIATED_ANTIGEN_PROCESSING_PRESENTATION	REACTOME_CLASS_I_MHC_MEDIATED_ANTIGEN_PROCESSING_PRESENTATION	365	0.226439328280644	1.25975884151916	0.0173965409011009	0.76784386405181	0.76784386405181	4826	tags=32%, list=25%, signal=24%	SKP2/RNF111/RNF7/TAP1/TRIM9/TIRAP/PSMD5/ASB6/LRRC41/DCAF1/KBTBD6/CD14/RNF213/MKRN1/PSMC1/PSMF1/RNF19A/UBA52/RNF14/UBE2R2/ASB4/FBXO15/FBXL16/SAR1B/RNF182/ASB11/PSMB10/SEC23A/BTRC/SEC61A1/ITGAV/STUB1/TRIM41/S100A8/CHUK/RNF126/MYD88/UBE2N/ERAP1/ATG14/RNF138/S100A1/TPP2/CANX/FBXO4/ANAPC1/UBR1/UBE2Z/RNF144B/RBCK1/UBE2O/PJA1/HERC6/FBXL14/FBXW10/UBE2Q2/RBBP6/BTBD6/SOCS1/FBXL8/SOCS3/UBE2S/UBE2D4/SMURF1/H…
MULLIGHAN_MLL_SIGNATURE_2_DN	MULLIGHAN_MLL_SIGNATURE_2_DN	MULLIGHAN_MLL_SIGNATURE_2_DN	261	0.235405411379196	1.24839563024653	0.0231934928709231	0.801216237701312	0.801216237701312	5421	tags=36%, list=28%, signal=27%	FAM171A1/NIT2/MGAT5/KIFAP3/GNPTAB/SERPINE2/HIP1R/LHFPL2/RPP40/NPM1/ARAP2/RUNX1/TEX10/RBPMS/LRRN2/PPL/KLRK1/CXCL2/SPARC/MMP2/ITGAV/GGT5/KRTAP5-8/HMGN4/MRPS2/NUDT11/LEPROTL1/RALGDS/SMYD2/ZNF544/TGFBRAP1/MDK/STK32B/RPS6KA2/LINC01963/PPP1R16B/SIPA1L1/SLC17A9/LUZP1/SEPTIN9/BAALC/BCR/MRC1/PYCR1/PDIA5/TNFRSF21/TNFRSF4/EIF2AK2/NEDD4/FSCN1/PDCD4/WWC3/DLEU1/GLS/POLE/HEMK1/DHRS3/DPT/TSPAN7/DMXL1/SUPV3L1/NUP…
MOOTHA_PGC	MOOTHA_PGC	MOOTHA_PGC	400	-0.228997733835369	-1.23924840255279	0.0381679389312977	0.931495719490733	0.931495719490733	5045	tags=30%, list=26%, signal=23%	NTAN1/MXRA8/GAPDH/CYC1/FXR2/MRPS12/ATP5PO/UPP1/MRPL15/PUS1/SCN1B/PRSS23/MRPL34/MYH11/UQCRB/COX8A/CA4/ARIH1/LPGAT1/MFN1/UCK2/COX7A1/GTPBP2/PLEKHO1/SPTLC2/NDUFB6/ACTR2/NDUFS3/PYGM/LPIN1/TIMM17A/FAM162A/OXCT1/LCN2/COX6A1/DNAJC15/TMX2/ITPK1/TINAGL1/MAT2B/PDHB/EIF3L/UQCR10/GLRX/GABPA/ATP1A1/GATA3/FBRS/SMPD1/ULK1/LSM1/JMJD6/HSPA9/EIF4A2/ALAS1/PGK1/TYMP/CRLF3/ERO1A/NME7/HSPBP1/RRM1/HSPA4L/CX3CL1/HSPA5/F…
SCHUETZ_BREAST_CANCER_DUCTAL_INVASIVE_UP	SCHUETZ_BREAST_CANCER_DUCTAL_INVASIVE_UP	SCHUETZ_BREAST_CANCER_DUCTAL_INVASIVE_UP	341	0.223434219756272	1.23920116840489	0.0414201392340126	0.955352633251384	0.955352633251384	4944	tags=34%, list=25%, signal=26%	VCAN/LUM/TMEM204/SPARCL1/HTRA1/HTR2B/MXRA5/SERPINE2/EML1/POSTN/FN1/GFPT2/ETV5/PDGFRA/THBS2/FCGR3B/HLA-DPB1/COL1A2/IL18/JCAD/IFFO1/CRISPLD2/RCBTB2/KDR/SPARC/SEC23A/JAM3/EVI2B/LDLRAD4/MMP2/FZD2/ISLR/MMP13/C3AR1/CFH/NDN/KCTD12/ADGRF5/ECM2/COL10A1/FAP/COL1A1/CEMIP/SPON1/NNMT/FCER1G/COL5A2/FGL2/IL1R1/HMOX1/INHBA/EDNRA/KCNJ2/GEM/MYL9/COL3A1/MS4A6A/TRPC1/PKD2/PPIC/CLEC4A/IRF8/CD93/AEBP1/COL8A2/C1QB/MRC2…
HELLER_HDAC_TARGETS_DN	HELLER_HDAC_TARGETS_DN	HELLER_HDAC_TARGETS_DN	277	-0.237906709704709	-1.23798483571205	0.0423197492163009	0.955352633251384	0.955352633251384	4563	tags=30%, list=23%, signal=24%	SEC24D/MFNG/KCNN3/PAK1IP1/SDC1/ATF4/TNS3/RRP15/UCK2/BAG3/CTPS1/OGT/RRS1/DNAJB4/PLK1/ELF1/GAS2/ANK3/LY96/TMPRSS15/MGAT3/EMP3/MAGEH1/DNAJC15/NOP56/MED17/DOCK10/DDX17/KLHL21/AVEN/HSPA9/PDE4D/CD28/ISG20/PMAIP1/IRAK1/SH2D1A/CEBPG/HSPA5/CALR/TIMM44/CCND1/MAPK13/KCNT2/HSPA6/MYBL2/MAGOHB/ABCE1/MYC/AUTS2/STAG2/ZEB2/SERP1/CFLAR/TSHR/AK1/SOX11/CTH/ZNF532/FERMT1/RORA/SFPQ/TPP1/ST3GAL6/INHBE/IL2RG/GALNT14/RHO…
HELLER_HDAC_TARGETS_SILENCED_BY_METHYLATION_DN	HELLER_HDAC_TARGETS_SILENCED_BY_METHYLATION_DN	HELLER_HDAC_TARGETS_SILENCED_BY_METHYLATION_DN	268	-0.237745909466841	-1.23233567940904	0.0470219435736677	0.955352633251384	0.955352633251384	4700	tags=31%, list=24%, signal=24%	COPZ2/ZMIZ1/FARP1/SEC24D/MFNG/KCNN3/HSPB1/SDC1/ATF4/SYNE3/TNS3/UCK2/BAG3/FNDC3A/IL27RA/OGT/DNAJB4/IGF2BP3/ELF1/PFAS/GAS2/PDE3B/ANK3/LY96/TMPRSS15/BTN3A2/MAGEH1/DNAJC15/DOCK10/KLHL21/SUCLG2/AVEN/TXNDC15/HSPA9/TXNDC5/MBNL1/FXYD5/PDE4D/CD28/ISG20/IRAK1/SH2D1A/CEBPG/IFRD1/TIMM44/CCND1/MZF1/MAPK13/HSPA6/MYBL2/ZNF280D/MYC/AUTS2/STAG2/ZEB2/CFLAR/TSHR/ZNF532/FERMT1/PIM2/NUAK1/TPP1/CD58/ST3GAL6/INHBE/GALN…
CUI_TCF21_TARGETS_2_UP	CUI_TCF21_TARGETS_2_UP	CUI_TCF21_TARGETS_2_UP	407	0.217920149738015	1.22757691111367	0.0417256858416863	0.955352633251384	0.955352633251384	4366	tags=28%, list=22%, signal=22%	BOC/SKP2/RCC2/RCN3/CCNB2/PLET1/MRTO4/VCAN/LUM/DTYMK/GXYLT2/PDLIM4/KCND3/ADAMTS2/POSTN/FN1/IGF1/POLD2/LHFPL2/ETV5/CXXC4/TMEM132A/MIF/ESR1/SMCHD1/B4GALT2/EXOSC8/PIN1/HOMER2/MCM5/PA2G4/PATZ1/NEURL1/BMPER/ATP1A2/SLC4A3/TTL/PLTP/TET1/ZNF692/NKD1/ISLR/CFH/BRI3BP/NOC4L/PPA1/ABHD11/WNT4/CENPV/CCNA2/MXD3/SALL2/APEX1/MDK/PYCR3/FAP/RELT/COL1A1/COLEC11/SPON1/HMGB3/CELSR1/SIPA1L1/VCAM1/TAF6L/AKR7A2/EDNRA/PYCR…
MEBARKI_HCC_PROGENITOR_FZD8CRD_DN	MEBARKI_HCC_PROGENITOR_FZD8CRD_DN	MEBARKI_HCC_PROGENITOR_FZD8CRD_DN	388	-0.22793516229725	-1.2271610649921	0.0484806015890258	0.955352633251384	0.955352633251384	5081	tags=31%, list=26%, signal=24%	CIDECP1/FZD8/PTPRN2/LPIN3/HPN/CLIP3/TMEM150A/C2orf72/CHIA/GARIN1B/GBA3/ENGASE/PC/KIFC2/INSIG1/C1orf54/COL5A3/TMEM266/BAIAP3/SLC22A9/AGT/AGBL2/UCN/HP/RAB11FIP4/H6PD/MAP7D2/TTLL3/GAS2/UPB1/DLG2/RNPC3/ALDH1L1/LPIN1/LINC00626/FGD4/LINC01667/GCHFR/SPINK1/C2orf92/CDH16/AFMID/DAND5/GLYAT/ANKK1/TRIM50/CACNB2/EHF/GLRX/C6/DNAH1/SOX6/TMEM100/PPP1R3B/ACSF2/ITGA10/MIA2/BAIAP2L2/RORC/EPHX2/MCCC1/REEP6/CYP3A7/C…
CREIGHTON_ENDOCRINE_THERAPY_RESISTANCE_2	CREIGHTON_ENDOCRINE_THERAPY_RESISTANCE_2	CREIGHTON_ENDOCRINE_THERAPY_RESISTANCE_2	425	0.214396214750195	1.21698467590118	0.0379315784217753	0.931495719490733	0.931495719490733	3501	tags=21%, list=18%, signal=18%	PAQR8/PTPN22/STRBP/ZHX3/TCF7/GSKIP/MUC12/LRP2BP/CFAP36/LRRC49/HYLS1/CCDC65/FANK1/ELOA-AS1/PAQR4/KLHDC9/DRAIC/DNAAF4/EML1/RASAL2/C4orf47/DCTN2/MYCL/CYB5D1/CRY1/CAMSAP1/SCARA3/DNAAF1/MDM2/FBXO15/TMEM106C/RFX3/TTC21A/LRRK1/SLC31A2/LINC01128/BRD3OS/MYH10/RNF182/WDR49/PIFO/PFN2/IFT22/POMT1/RAB15/EFHC1/PHTF1/CDKN2D/DNAI3/ARMC3/DNALI1/PSMG3-AS1/MOK/USP32/ZNF200/CNTRL/MST1/DNAH11/HSP90AA1/DRC3/HAGLR/CAPS…
REACTOME_M_PHASE	REACTOME_M_PHASE	REACTOME_M_PHASE	384	0.216400758420651	1.20916040066519	0.0430173268662527	0.955352633251384	0.955352633251384	4850	tags=30%, list=25%, signal=23%	RCC2/CCNB2/NEK6/H2AC4/NIPBL/CLASP2/CEP135/CENPP/PSMD5/BUB1/RAD21/HAUS3/DCTN2/AKAP9/CHMP2A/PSMC1/SSNA1/ERCC6L/H2AC20/PSMF1/UBA52/TUBB1/CEP250/CHMP4B/TNPO1/RAE1/PSMB10/DSN1/OFD1/NUMA1/DYNC1LI2/CEP57/VPS4A/TUBA3D/H2BC8/PPP2R5E/PPP2R2A/RAN/HDAC8/PAFAH1B1/CNTRL/ANAPC1/SMC2/CENPO/HSP90AA1/PRKACA/PPP2R1A/SUMO1/UBE2S/KIF23/PSMB7/HAUS2/CENPL/CEP192/CETN2/H2BC6/H3C8/NUP107/ZWINT/KIF2C/H4C4/SEC13/GORASP1/TU…
