# Supplementary material for: Exploring hub genes related to adipocytokines in keloids: a combined analysis integrating single-cell, Mendelian randomization and bulk transcriptome data with experimental verification
Source: Front Mol Biosci. 2026 Mar 11;13:1740876. doi: 10.3389/fmolb.2026.1740876 (PMC13012983; doi:10.3389/fmolb.2026.1740876)
Supplement: Supplementary file 1 [file Supplementaryfile1.zip › Supplementary Table 15.csv]

	ID	Description	setSize	enrichmentScore	NES	pvalue	p.adjust	qvalue	rank	leading_edge	core_enrichment
ANASTASSIOU_MULTICANCER_INVASIVENESS_SIGNATURE	ANASTASSIOU_MULTICANCER_INVASIVENESS_SIGNATURE	ANASTASSIOU_MULTICANCER_INVASIVENESS_SIGNATURE	62	-0.452341428905281	-2.18951398546789	3.23552422163863e-06	0.017433004506189	0.0172027714142071	2756	tags=37%, list=14%, signal=32%	SFRP4/THBS2/LUM/EDNRA/POSTN/OLFML2B/AEBP1/RCN3/PLAU/COPZ2/MXRA5/MFAP5/COL6A3/MMP2/COL1A1/COL1A2/COL5A1/COL6A2/VCAN/COL5A2/COL3A1/THY1/SPARC
RAMPON_ENRICHED_LEARNING_ENVIRONMENT_EARLY_UP	RAMPON_ENRICHED_LEARNING_ENVIRONMENT_EARLY_UP	RAMPON_ENRICHED_LEARNING_ENVIRONMENT_EARLY_UP	14	-0.656485209180464	-2.13077261921362	0.00097746426592242	0.376184104627857	0.371215940389033	2547	tags=71%, list=13%, signal=62%	HNRNPM/TRIM25/TAC1/TLK1/CALM3/HSPA5/AP2M1/PHC2/DNMT1/MFAP5
CLASPER_LYMPHATIC_VESSELS_DURING_METASTASIS_DN	CLASPER_LYMPHATIC_VESSELS_DURING_METASTASIS_DN	CLASPER_LYMPHATIC_VESSELS_DURING_METASTASIS_DN	34	-0.505567441562194	-2.10237106849634	8.23277689680551e-05	0.103959553521001	0.102586587120419	406	tags=24%, list=2%, signal=23%	COL6A3/COL1A2/COL5A1/COL6A2/VCAN/COL6A1/COL5A2/COL3A1
CROONQUIST_STROMAL_STIMULATION_UP	CROONQUIST_STROMAL_STIMULATION_UP	CROONQUIST_STROMAL_STIMULATION_UP	54	-0.448222000720963	-2.09838725552785	4.19052455202288e-05	0.103959553521001	0.102586587120419	2756	tags=39%, list=14%, signal=33%	LUM/CXCL2/SERPINE1/GABRA5/IER3/NFKBIA/IGFBP7/SMARCD3/GUCY1A2/IL6/NOTCH3/MYOF/PPP1R15A/TGFBI/OLFM1/COL6A3/COL1A2/VCAN/COL6A1/BASP1/SPARC
URS_ADIPOCYTE_DIFFERENTIATION_DN	URS_ADIPOCYTE_DIFFERENTIATION_DN	URS_ADIPOCYTE_DIFFERENTIATION_DN	30	-0.52103410932213	-2.06465471927856	0.000398112485314947	0.231196004042037	0.228142659402245	3294	tags=43%, list=17%, signal=36%	LOXL1/THBS2/PPP2R1A/LUM/ROM1/NUMA1/CEBPA/PPARD/COL6A3/LRP3/COL6A1/COL3A1/SPARC
THUM_MIR21_TARGETS_HEART_DISEASE_UP	THUM_MIR21_TARGETS_HEART_DISEASE_UP	THUM_MIR21_TARGETS_HEART_DISEASE_UP	18	-0.58045558434914	-2.03646956476865	0.00145067474118717	0.389664389389941	0.384518194586135	2756	tags=50%, list=14%, signal=43%	LUM/TGFB3/CCN5/POSTN/APOD/IGFBP7/COL1A1/COL1A2/COL5A2
REACTOME_REPRESSION_OF_WNT_TARGET_GENES	REACTOME_REPRESSION_OF_WNT_TARGET_GENES	REACTOME_REPRESSION_OF_WNT_TARGET_GENES	14	-0.612412718996179	-1.98772529075595	0.00377307866701682	0.520831197977197	0.513952717731962	1848	tags=43%, list=9%, signal=39%	TLE4/CTBP1/TLE2/MYC/HDAC1/LEF1
TURASHVILI_BREAST_LOBULAR_CARCINOMA_VS_DUCTAL_NORMAL_UP	TURASHVILI_BREAST_LOBULAR_CARCINOMA_VS_DUCTAL_NORMAL_UP	TURASHVILI_BREAST_LOBULAR_CARCINOMA_VS_DUCTAL_NORMAL_UP	68	-0.397296173133888	-1.9593375614326	9.64732308101344e-05	0.103959553521001	0.102586587120419	1391	tags=25%, list=7%, signal=23%	DOCK1/COL12A1/MXRA5/CCN4/SFRP2/IGF1/COL6A3/COL1A1/COL1A2/COL5A1/SSR1/VCAN/UXS1/COL5A2/COL3A1/THY1/SPARC
FARMER_BREAST_CANCER_CLUSTER_4	FARMER_BREAST_CANCER_CLUSTER_4	FARMER_BREAST_CANCER_CLUSTER_4	19	-0.546571438280415	-1.93909359950563	0.00372997276308154	0.520831197977197	0.513952717731962	357	tags=32%, list=2%, signal=31%	AEBP1/COL1A2/COL5A1/COL5A2/COL3A1/SPARC
SMID_BREAST_CANCER_RELAPSE_IN_PLEURA_DN	SMID_BREAST_CANCER_RELAPSE_IN_PLEURA_DN	SMID_BREAST_CANCER_RELAPSE_IN_PLEURA_DN	22	-0.524605536360869	-1.92434777731335	0.00188551392731312	0.423297876681796	0.417707493283271	1551	tags=32%, list=8%, signal=29%	CDH3/S100P/CXCL9/S100A9/FYB1/BAMBI/SLPI
JEON_SMAD6_TARGETS_DN	JEON_SMAD6_TARGETS_DN	JEON_SMAD6_TARGETS_DN	17	-0.551417927878081	-1.90926307024983	0.00342034582509523	0.520831197977197	0.513952717731962	3109	tags=47%, list=16%, signal=40%	DHCR7/CENPA/CCNB2/KIF23/NOTCH3/IRS2/BCKDHA/TOP2A
DESERT_EXTRACELLULAR_MATRIX_HEPATOCELLULAR_CARCINOMA_SUBCLASS_UP	DESERT_EXTRACELLULAR_MATRIX_HEPATOCELLULAR_CARCINOMA_SUBCLASS_UP	DESERT_EXTRACELLULAR_MATRIX_HEPATOCELLULAR_CARCINOMA_SUBCLASS_UP	21	-0.522215037368504	-1.90812933489763	0.00214823578310374	0.462987775974518	0.456873218545557	2756	tags=43%, list=14%, signal=37%	LUM/GLS/VNN1/F2RL1/ACSL4/HSPA5/NECTIN2/WWC1/THY1
KANG_AR_TARGETS_UP	KANG_AR_TARGETS_UP	KANG_AR_TARGETS_UP	17	-0.548810034458225	-1.90023334099014	0.00372847709751757	0.520831197977197	0.513952717731962	2608	tags=41%, list=13%, signal=36%	TGFB3/VDR/AHSG/TGFB2/MMP2/COL5A1/COL6A1
YAO_TEMPORAL_RESPONSE_TO_PROGESTERONE_CLUSTER_16	YAO_TEMPORAL_RESPONSE_TO_PROGESTERONE_CLUSTER_16	YAO_TEMPORAL_RESPONSE_TO_PROGESTERONE_CLUSTER_16	75	-0.378167197904843	-1.89887155671021	7.10510896973284e-05	0.103959553521001	0.102586587120419	1426	tags=24%, list=7%, signal=22%	NPTX2/ACTN1/PTGER3/CALM3/GPX7/TNNI2/SMOC2/MEST/COL6A3/COL1A1/COL1A2/TP53/COL6A2/VCAN/PCDH7/TMEM45A/COL3A1/SPARC
WESTON_VEGFA_TARGETS_6HR	WESTON_VEGFA_TARGETS_6HR	WESTON_VEGFA_TARGETS_6HR	45	-0.430410911646445	-1.89596624012634	0.000429094291095095	0.231196004042037	0.228142659402245	922	tags=22%, list=5%, signal=21%	ISL1/MEST/BCKDHA/COL6A3/MMP2/COL1A2/FBP1/VCAN/COL6A1/THY1
WP_MIR5093P_ALTERATION_OF_YAP1ECM_AXIS	WP_MIR5093P_ALTERATION_OF_YAP1ECM_AXIS	WP_MIR5093P_ALTERATION_OF_YAP1ECM_AXIS	17	-0.545777532014731	-1.88973341954564	0.00422148829416379	0.520831197977197	0.513952717731962	881	tags=35%, list=5%, signal=34%	YAP1/GPC6/COL1A1/COL5A1/COL3A1/SPARC
SPIELMAN_LYMPHOBLAST_EUROPEAN_VS_ASIAN_2FC_DN	SPIELMAN_LYMPHOBLAST_EUROPEAN_VS_ASIAN_2FC_DN	SPIELMAN_LYMPHOBLAST_EUROPEAN_VS_ASIAN_2FC_DN	19	-0.532076502577566	-1.88766932981625	0.00519642711271318	0.537584864962826	0.530485123457045	1514	tags=37%, list=8%, signal=34%	STS/MAN2A1/CLEC2B/ADM/IGF1/LEF1/IL32
MAGRANGEAS_MULTIPLE_MYELOMA_IGLL_VS_IGLK_DN	MAGRANGEAS_MULTIPLE_MYELOMA_IGLL_VS_IGLK_DN	MAGRANGEAS_MULTIPLE_MYELOMA_IGLL_VS_IGLK_DN	23	0.604160813733939	1.88695785714653	0.000820559254089802	0.368431105086321	0.363565332667332	1391	tags=35%, list=7%, signal=32%	RBL2/GAS2/HYAL1/ANKS1A/PNPLA6/CD46/SAMHD1/PRKD2
SESTO_RESPONSE_TO_UV_C6	SESTO_RESPONSE_TO_UV_C6	SESTO_RESPONSE_TO_UV_C6	39	-0.428187030558743	-1.88192790205321	0.00174535762841391	0.408868995734529	0.40346917076058	3175	tags=38%, list=16%, signal=32%	SND1/DUT/CYB5A/GADD45A/ACO2/RBP1/JUND/STK25/PYGL/TPBG/TGFBI/POLD2/ATXN10/ACY1/SEPTIN2
BIOCARTA_TRKA_PATHWAY	BIOCARTA_TRKA_PATHWAY	BIOCARTA_TRKA_PATHWAY	14	-0.578269874841726	-1.87690689538463	0.00734828126433314	0.55970818742963	0.552316269039789	1794	tags=43%, list=9%, signal=39%	NGF/PIK3CA/KLK2/NTRK1/DPM2/PRKCB
KEGG_ALLOGRAFT_REJECTION	KEGG_ALLOGRAFT_REJECTION	KEGG_ALLOGRAFT_REJECTION	27	-0.475996185367182	-1.84721928141268	0.00299941626700868	0.505026713957587	0.498356959363844	2947	tags=44%, list=15%, signal=38%	HLA-DRB1/HLA-C/CD86/IL12B/IL12A/IL5/FASLG/PRF1/IL4/HLA-B/HLA-A/IL10
WP_MIRNA_TARGETS_IN_ECM_AND_MEMBRANE_RECEPTORS	WP_MIRNA_TARGETS_IN_ECM_AND_MEMBRANE_RECEPTORS	WP_MIRNA_TARGETS_IN_ECM_AND_MEMBRANE_RECEPTORS	30	-0.464640961230112	-1.84119069406409	0.00295806214046327	0.505026713957587	0.498356959363844	406	tags=27%, list=2%, signal=26%	COL6A3/COL1A2/COL5A1/THBS1/COL6A2/COL6A1/COL5A2/COL3A1
CROMER_TUMORIGENESIS_UP	CROMER_TUMORIGENESIS_UP	CROMER_TUMORIGENESIS_UP	50	-0.401228426710625	-1.83927040303908	0.00132277434869406	0.389664389389941	0.384518194586135	2756	tags=38%, list=14%, signal=33%	LUM/ODC1/POSTN/SERPINE1/MMP1/ACTN1/RBP1/MYO1B/PLAU/KRT16/IL6/IFI6/COL1A2/MMP3/G0S2/COL5A2/COL3A1/THY1/SPARC
REACTOME_NEGATIVE_REGULATION_OF_MAPK_PATHWAY	REACTOME_NEGATIVE_REGULATION_OF_MAPK_PATHWAY	REACTOME_NEGATIVE_REGULATION_OF_MAPK_PATHWAY	42	0.521520768188145	1.82942900720769	0.000675960886028208	0.331097932174544	0.326725209122342	6182	tags=62%, list=32%, signal=42%	MAP2K1/PPP2R5C/KRAS/MAPK12/PPP2R5D/RAF1/NRAS/DUSP6/PPP2R5A/PAQR3/PPP2R5E/BRAF/UBB/PTPN3/PEBP1/PPP5C/DUSP5/HRAS/PPP2R5B/UBA52/PPP2R1B/DUSP7/DUSP10/YWHAB/MAPK3/RPS27A
REACTOME_FERTILIZATION	REACTOME_FERTILIZATION	REACTOME_FERTILIZATION	18	0.616450562134531	1.81771574036798	0.00337397982749923	0.520831197977197	0.513952717731962	2412	tags=39%, list=12%, signal=34%	ZP1/CATSPER2/IZUMO1/ZP2/CD9/CATSPERG/CATSPER1
BARIS_THYROID_CANCER_UP	BARIS_THYROID_CANCER_UP	BARIS_THYROID_CANCER_UP	24	0.579586011698665	1.81126933023864	0.00159105726922396	0.389664389389941	0.384518194586135	5670	tags=58%, list=29%, signal=41%	ATP6V1D/CYC1/CD46/GCHFR/LPGAT1/ADA/GSTM3/STIP1/RBBP5/CRNKL1/COPB1/COX7A2/COX7B/ERCC5
KAMIKUBO_MYELOID_MN1_NETWORK	KAMIKUBO_MYELOID_MN1_NETWORK	KAMIKUBO_MYELOID_MN1_NETWORK	19	-0.50827923276611	-1.80324279314562	0.007624930848916	0.564836350484426	0.557376705797842	2076	tags=32%, list=11%, signal=28%	GAS2L1/CRIP2/LRRC58/MN1/TPM4/MTUS1
STEGER_ADIPOGENESIS_DN	STEGER_ADIPOGENESIS_DN	STEGER_ADIPOGENESIS_DN	23	-0.48642584732664	-1.79979651626949	0.00444659151947866	0.520831197977197	0.513952717731962	3235	tags=52%, list=17%, signal=44%	CD44/THBS2/OLFML3/TIMP2/CMTM3/PLA2G7/POSTN/RBP1/OSR1/CCN4/MMP2/FSTL1
PEPPER_CHRONIC_LYMPHOCYTIC_LEUKEMIA_DN	PEPPER_CHRONIC_LYMPHOCYTIC_LEUKEMIA_DN	PEPPER_CHRONIC_LYMPHOCYTIC_LEUKEMIA_DN	20	0.592100418031873	1.79950441693534	0.00430463673556389	0.520831197977197	0.513952717731962	2745	tags=40%, list=14%, signal=34%	ADCY8/PROS1/GYPA/CDC14A/IL33/EXT1/MICAL2/CCR4
MEBARKI_HCC_PROGENITOR_WNT_UP_CTNNB1_DEPENDENT	MEBARKI_HCC_PROGENITOR_WNT_UP_CTNNB1_DEPENDENT	MEBARKI_HCC_PROGENITOR_WNT_UP_CTNNB1_DEPENDENT	75	-0.358363646368663	-1.79943299899754	0.000262591521962424	0.210436522707589	0.207657343061781	3169	tags=36%, list=16%, signal=30%	F3/IGFL1/PHLDB1/LUM/DLX5/RDH10/SLC12A8/SLC26A2/SERPINE1/BNC2/PRICKLE2/HMCN1/CLDN2/MMP13/MMP7/GCNT1/FBLIM1/ST6GAL2/TPM4/SLC1A3/COL1A1/COL1A2/LEF1/ODAPH/COL5A2/COL3A1/SPARC
REACTOME_COLLAGEN_DEGRADATION	REACTOME_COLLAGEN_DEGRADATION	REACTOME_COLLAGEN_DEGRADATION	61	-0.374080826727242	-1.7965798280948	0.000425149438320085	0.231196004042037	0.228142659402245	1301	tags=26%, list=7%, signal=25%	COL16A1/MMP13/MMP7/COL12A1/ADAM10/CTSD/COL6A3/MMP2/COL1A1/COL1A2/MMP3/COL5A1/COL6A2/COL6A1/COL5A2/COL3A1
KYNG_ENVIRONMENTAL_STRESS_RESPONSE_NOT_BY_UV_IN_OLD	KYNG_ENVIRONMENTAL_STRESS_RESPONSE_NOT_BY_UV_IN_OLD	KYNG_ENVIRONMENTAL_STRESS_RESPONSE_NOT_BY_UV_IN_OLD	22	0.57942101922059	1.79395843139273	0.00288946544396072	0.505026713957587	0.498356959363844	2724	tags=32%, list=14%, signal=27%	HGF/SOX7/AP3B2/TPR/HLA-DQA1/PRSS23/GALNT2
ZHAN_MULTIPLE_MYELOMA_SPIKED	ZHAN_MULTIPLE_MYELOMA_SPIKED	ZHAN_MULTIPLE_MYELOMA_SPIKED	22	-0.488371019497378	-1.79143303060295	0.00434591397564141	0.520831197977197	0.513952717731962	5031	tags=50%, list=26%, signal=37%	TSPAN7/FBLN2/AZGP1/LGALS3BP/CST6/GNAT1/FGFR3/IFI27/DSC3/CRYBB1/NEAT1
JEON_SMAD6_TARGETS_UP	JEON_SMAD6_TARGETS_UP	JEON_SMAD6_TARGETS_UP	20	-0.501422908866792	-1.79009850101809	0.00868646442861619	0.592438865080811	0.584614681265029	3234	tags=50%, list=17%, signal=42%	JUN/SERINC5/TIMP2/SERPINE1/TRIO/MMP7/TGFB2/PTX3/NRG1/THBS1
RAY_TARGETS_OF_P210_BCR_ABL_FUSION_DN	RAY_TARGETS_OF_P210_BCR_ABL_FUSION_DN	RAY_TARGETS_OF_P210_BCR_ABL_FUSION_DN	15	-0.532605640985107	-1.77002379801606	0.0152533702085584	0.657481269469701	0.648798087776239	3135	tags=40%, list=16%, signal=34%	SRGN/SATB1/IGFBP7/KCNAB2/AIF1/SNRPN
LIEN_BREAST_CARCINOMA_METAPLASTIC	LIEN_BREAST_CARCINOMA_METAPLASTIC	LIEN_BREAST_CARCINOMA_METAPLASTIC	33	-0.426584871447707	-1.76835403323763	0.00235233586892504	0.474620507414365	0.468352319569796	3531	tags=42%, list=18%, signal=35%	COL18A1/TMEM217/THBS2/LUM/POSTN/COL16A1/KCNE4/SFRP2/MSX1/TPM4/ACAN/THBS1/ADAMTS5/SPARC
REACTOME_NOREPINEPHRINE_NEUROTRANSMITTER_RELEASE_CYCLE	REACTOME_NOREPINEPHRINE_NEUROTRANSMITTER_RELEASE_CYCLE	REACTOME_NOREPINEPHRINE_NEUROTRANSMITTER_RELEASE_CYCLE	17	0.610302171647553	1.76741781885293	0.00471499943008105	0.529258686026598	0.522268906169723	5249	tags=71%, list=27%, signal=52%	PPFIA4/TSPOAP1/STXBP1/SLC18A2/PPFIA2/STX1A/UNC13B/PPFIA1/SNAP25/SLC22A2/RIMS1/RAB3A
WP_COVID19_ADVERSE_OUTCOME_PATHWAY	WP_COVID19_ADVERSE_OUTCOME_PATHWAY	WP_COVID19_ADVERSE_OUTCOME_PATHWAY	12	0.676270003679067	1.76114614049958	0.00696779766778535	0.553154959109036	0.545849587476994	1064	tags=50%, list=5%, signal=47%	TMPRSS2/IL1B/AGT/CCL3/IL7/IL2RA
YAO_TEMPORAL_RESPONSE_TO_PROGESTERONE_CLUSTER_5	YAO_TEMPORAL_RESPONSE_TO_PROGESTERONE_CLUSTER_5	YAO_TEMPORAL_RESPONSE_TO_PROGESTERONE_CLUSTER_5	27	-0.451771037134341	-1.75320768576036	0.00686257122315664	0.553154959109036	0.545849587476994	1037	tags=33%, list=5%, signal=32%	COL15A1/IER3/ADM/WWC1/KCNQ1/HOXA11-AS/BASP1/COL5A2/NDUFB2
REACTOME_PD_1_SIGNALING	REACTOME_PD_1_SIGNALING	REACTOME_PD_1_SIGNALING	18	0.594171837804404	1.7520229007833	0.00636074611373897	0.543995239060723	0.53681083743518	4376	tags=44%, list=22%, signal=35%	PDCD1LG2/PTPN11/CD3D/HLA-DQA1/HLA-DQA2/CD4/PDCD1/CD274
AZARE_STAT3_TARGETS	AZARE_STAT3_TARGETS	AZARE_STAT3_TARGETS	24	-0.468388553941703	-1.74350250925581	0.00632284573306595	0.543995239060723	0.53681083743518	4204	tags=50%, list=22%, signal=39%	MCL1/DHX9/NNMT/CDV3/CHP1/COPA/B4GALT1/CDK17/S100A9/MMP3/THBS1/PCDH7
CAIRO_PML_TARGETS_BOUND_BY_MYC_UP	CAIRO_PML_TARGETS_BOUND_BY_MYC_UP	CAIRO_PML_TARGETS_BOUND_BY_MYC_UP	21	-0.474756790298527	-1.73472093617865	0.00826804254341437	0.586044398896783	0.578304665109142	1787	tags=38%, list=9%, signal=35%	TK1/PTMA/DDX18/TP53/CUL1/CDK4/THBS1/BCAT1
REACTOME_DOPAMINE_NEUROTRANSMITTER_RELEASE_CYCLE	REACTOME_DOPAMINE_NEUROTRANSMITTER_RELEASE_CYCLE	REACTOME_DOPAMINE_NEUROTRANSMITTER_RELEASE_CYCLE	23	0.554799538684468	1.73278922575564	0.005660389322592	0.537584864962826	0.530485123457045	6214	tags=70%, list=32%, signal=47%	PPFIA4/CASK/TSPOAP1/STXBP1/SLC18A2/LIN7A/PPFIA2/APBA1/STX1A/UNC13B/PPFIA1/SNAP25/RIMS1/RAB3A/LIN7B/PPFIA3
REACTOME_ACETYLCHOLINE_BINDING_AND_DOWNSTREAM_EVENTS	REACTOME_ACETYLCHOLINE_BINDING_AND_DOWNSTREAM_EVENTS	REACTOME_ACETYLCHOLINE_BINDING_AND_DOWNSTREAM_EVENTS	13	-0.547978211668393	-1.73251848035733	0.0164531329156836	0.675565007723377	0.666642998868983	3617	tags=62%, list=19%, signal=50%	CHRNA7/CHRNB2/CHRNA1/CHRNE/CHRNA4/CHRNB3/CHRNG/CHRNB4
NAGY_STAGA_COMPONENTS_HUMAN	NAGY_STAGA_COMPONENTS_HUMAN	NAGY_STAGA_COMPONENTS_HUMAN	12	-0.567035582015735	-1.73182199211595	0.0218992733389384	0.708809211164131	0.699448154884153	3915	tags=58%, list=20%, signal=47%	TAF12/TRRAP/KAT2A/ATXN7/SUPT3H/TADA3/TAF6L
GOLUB_ALL_VS_AML_DN	GOLUB_ALL_VS_AML_DN	GOLUB_ALL_VS_AML_DN	21	-0.473676778541679	-1.73077466506846	0.00881467792571754	0.593668558297076	0.585828134247359	3135	tags=43%, list=16%, signal=36%	SRGN/ITGAX/LYZ/NFKBIA/CFD/CD33/CTSD/AZU1/PPIF
HASLINGER_B_CLL_WITH_6Q21_DELETION	HASLINGER_B_CLL_WITH_6Q21_DELETION	HASLINGER_B_CLL_WITH_6Q21_DELETION	21	-0.465893702772479	-1.70233596811753	0.010454587734176	0.630109939252117	0.621788243496746	3251	tags=43%, list=17%, signal=36%	H2AC6/EXOSC10/SEC63/NUP98/H2BC14/H2AC15/MDN1/SNX3/H2BC17
DORN_ADENOVIRUS_INFECTION_32HR_UP	DORN_ADENOVIRUS_INFECTION_32HR_UP	DORN_ADENOVIRUS_INFECTION_32HR_UP	11	-0.573088560536635	-1.70197887362849	0.0198866434825683	0.691831713867326	0.682694874915771	1609	tags=36%, list=8%, signal=33%	BACE2/MYC/TOP2A/H2BC12
TOOKER_GEMCITABINE_RESISTANCE_DN	TOOKER_GEMCITABINE_RESISTANCE_DN	TOOKER_GEMCITABINE_RESISTANCE_DN	120	0.414836844251961	1.69978751258183	0.000273395630837624	0.210436522707589	0.207657343061781	2525	tags=29%, list=13%, signal=26%	GNPAT/PAPSS2/ADD3/PPID/EHBP1/MARS1/CEPT1/MBD4/VEZF1/CACYBP/OSBPL1A/CAPRIN1/MTHFD1/DPYSL2/MKNK2/DHPS/AGPS/PTP4A2/PIK3CB/CYP24A1/WWTR1/SMURF2/LPGAT1/IPO5/FKBP3/SLC35A1/SMAD6/GLRX2/FKBP4/CLU/RIC8A/HSPB1/MLEC/P4HA2/PDGFC
REACTOME_ETHANOL_OXIDATION	REACTOME_ETHANOL_OXIDATION	REACTOME_ETHANOL_OXIDATION	12	0.652353135641769	1.69886169847557	0.0140044112769278	0.657481269469701	0.648798087776239	3348	tags=58%, list=17%, signal=48%	ACSS1/ADH5/ADH1C/ADH1B/ALDH1A1/ACSS2/ADH1A
REACTOME_PRESYNAPTIC_NICOTINIC_ACETYLCHOLINE_RECEPTORS	REACTOME_PRESYNAPTIC_NICOTINIC_ACETYLCHOLINE_RECEPTORS	REACTOME_PRESYNAPTIC_NICOTINIC_ACETYLCHOLINE_RECEPTORS	11	-0.571623872496391	-1.69762899077859	0.0205532280621889	0.691831713867326	0.682694874915771	3617	tags=55%, list=19%, signal=44%	CHRNA1/CHRNE/CHRNA4/CHRNB3/CHRNG/CHRNB4
KYNG_ENVIRONMENTAL_STRESS_RESPONSE_NOT_BY_4NQO_IN_WS	KYNG_ENVIRONMENTAL_STRESS_RESPONSE_NOT_BY_4NQO_IN_WS	KYNG_ENVIRONMENTAL_STRESS_RESPONSE_NOT_BY_4NQO_IN_WS	36	0.494001197774482	1.69231270500383	0.00541100374819231	0.537584864962826	0.530485123457045	4148	tags=33%, list=21%, signal=26%	NCOR1/CEPT1/HSD17B10/PDCD5/HGF/SOX7/HLA-DQA1/ITGB8/TXNRD2/GALNT2/SLC30A5/USP1
MATTHEWS_AP1_TARGETS	MATTHEWS_AP1_TARGETS	MATTHEWS_AP1_TARGETS	17	0.584348823201441	1.69225765617691	0.0107471540568048	0.630109939252117	0.621788243496746	4580	tags=53%, list=23%, signal=41%	PLAUR/IL1RL1/BCL3/HBEGF/CAV1/SPRY1/CA3/FLNC/MMP10
BOYAULT_LIVER_CANCER_SUBCLASS_G56_DN	BOYAULT_LIVER_CANCER_SUBCLASS_G56_DN	BOYAULT_LIVER_CANCER_SUBCLASS_G56_DN	16	-0.500522265381094	-1.68712772400229	0.012076664632491	0.637932049410408	0.629507049109517	5135	tags=56%, list=26%, signal=41%	MAFF/BHLHE40/HPS5/NAV2/LGALS3BP/THBS2/IER3/F2RL1/IL4R
WOTTON_RUNX_TARGETS_DN	WOTTON_RUNX_TARGETS_DN	WOTTON_RUNX_TARGETS_DN	29	0.516859505669164	1.68179152495322	0.0107003491541144	0.630109939252117	0.621788243496746	4291	tags=41%, list=22%, signal=32%	GAS2/ADD3/SGPP1/FDX1/ID3/PDE8B/RAMP3/PLOD2/ID2/MSLN/CEBPD/ENO2
BARRIER_CANCER_RELAPSE_TUMOR_SAMPLE_DN	BARRIER_CANCER_RELAPSE_TUMOR_SAMPLE_DN	BARRIER_CANCER_RELAPSE_TUMOR_SAMPLE_DN	11	0.658770860892267	1.67869529403652	0.00943005900103751	0.615465854674767	0.607337559481547	4384	tags=73%, list=22%, signal=56%	SZT2/TRPV4/MAN2A2/PMEL/WSCD1/ADPRH/REST/FOXO4
SCIAN_INVERSED_TARGETS_OF_TP53_AND_TP73_UP	SCIAN_INVERSED_TARGETS_OF_TP53_AND_TP73_UP	SCIAN_INVERSED_TARGETS_OF_TP53_AND_TP73_UP	11	-0.56524140298129	-1.67867410487735	0.0229995622639327	0.720474659756216	0.710959540973831	4932	tags=64%, list=25%, signal=48%	PCNA/GPR3/ST3GAL4/PEPD/ASB4/RHCE/TP53
DAZARD_UV_RESPONSE_CLUSTER_G3	DAZARD_UV_RESPONSE_CLUSTER_G3	DAZARD_UV_RESPONSE_CLUSTER_G3	13	-0.529965266785848	-1.6755677490506	0.0244026272563952	0.734293556071341	0.724595934770512	1037	tags=31%, list=5%, signal=29%	ADM/PPP1R15A/S100A9/ERCC1
CHEOK_RESPONSE_TO_HD_MTX_UP	CHEOK_RESPONSE_TO_HD_MTX_UP	CHEOK_RESPONSE_TO_HD_MTX_UP	19	-0.471290385236799	-1.67201596262767	0.0176432092854202	0.680592368078168	0.671603964201701	1187	tags=26%, list=6%, signal=25%	DEFA4/S100A9/AZU1/IL32/S100A8
BANDRES_RESPONSE_TO_CARMUSTIN_WITHOUT_MGMT_48HR_DN	BANDRES_RESPONSE_TO_CARMUSTIN_WITHOUT_MGMT_48HR_DN	BANDRES_RESPONSE_TO_CARMUSTIN_WITHOUT_MGMT_48HR_DN	27	-0.430749631502267	-1.67162899458659	0.0118116376882821	0.630109939252117	0.621788243496746	3365	tags=48%, list=17%, signal=40%	GTF2F1/LOXL1/FYN/AMH/YWHAH/PPM1G/LRCH4/ACTN1/ITGA3/INSIG1/AQP8/MAP4K2/TUBG1
REACTOME_ASSEMBLY_OF_COLLAGEN_FIBRILS_AND_OTHER_MULTIMERIC_STRUCTURES	REACTOME_ASSEMBLY_OF_COLLAGEN_FIBRILS_AND_OTHER_MULTIMERIC_STRUCTURES	REACTOME_ASSEMBLY_OF_COLLAGEN_FIBRILS_AND_OTHER_MULTIMERIC_STRUCTURES	61	-0.347920770197419	-1.67094219444626	0.00155256476956862	0.389664389389941	0.384518194586135	1301	tags=21%, list=7%, signal=20%	MMP13/MMP7/COL12A1/PLEC/COL6A3/COL1A1/COL1A2/MMP3/COL5A1/COL6A2/COL6A1/COL5A2/COL3A1
REACTOME_IKK_COMPLEX_RECRUITMENT_MEDIATED_BY_RIP1	REACTOME_IKK_COMPLEX_RECRUITMENT_MEDIATED_BY_RIP1	REACTOME_IKK_COMPLEX_RECRUITMENT_MEDIATED_BY_RIP1	23	0.534654332002702	1.66987028899596	0.0100683902466972	0.623545823554074	0.615310818343224	6794	tags=61%, list=35%, signal=40%	TICAM2/UBE2D3/UBE2N/IKBKG/UBB/LY96/IKBKB/TRAF6/UBA52/UBE2V1/RPS27A/CD14/CHUK/TLR4
TAVOR_CEBPA_TARGETS_DN	TAVOR_CEBPA_TARGETS_DN	TAVOR_CEBPA_TARGETS_DN	30	-0.420718356029183	-1.66714256076801	0.0114745923871259	0.630109939252117	0.621788243496746	3853	tags=43%, list=20%, signal=35%	GATA2/THBD/ISG15/GP9/SERPINB1/TBXAS1/IFI6/IFI27/FXR2/MC1R/MYC/ICAM2/GJA1
TONKS_TARGETS_OF_RUNX1_RUNX1T1_FUSION_SUSTAINDED_IN_ERYTHROCYTE_UP	TONKS_TARGETS_OF_RUNX1_RUNX1T1_FUSION_SUSTAINDED_IN_ERYTHROCYTE_UP	TONKS_TARGETS_OF_RUNX1_RUNX1T1_FUSION_SUSTAINDED_IN_ERYTHROCYTE_UP	41	0.477901811234152	1.66580351987665	0.00598646842943013	0.537584864962826	0.530485123457045	5480	tags=46%, list=28%, signal=33%	KLF6/PNRC1/DUSP6/CRHBP/ERG/HSPB1/MAGED2/IL17RB/HOMER3/GBP2/CD200/GDF15/TM4SF1/TCF7L2/UCHL1/CREM/ECM1/ARMCX2/RBPMS
WP_PRADERWILLI_AND_ANGELMAN_SYNDROME	WP_PRADERWILLI_AND_ANGELMAN_SYNDROME	WP_PRADERWILLI_AND_ANGELMAN_SYNDROME	55	-0.351745881021992	-1.66309902520616	0.0045563968559739	0.522337579999731	0.515439205364483	3399	tags=40%, list=17%, signal=33%	GABRG3/BDNF/GABRB3/CDC6/DLX5/CDKN2B/SNURF/KISS1/GABRA5/GHRL/UBE3A/NGF/TYR/NDN/PRKCZ/MDM4/OXT/ATP10A/MSX1/TP53/SNRPN/CDK4
PYEON_CANCER_HEAD_AND_NECK_VS_CERVICAL_DN	PYEON_CANCER_HEAD_AND_NECK_VS_CERVICAL_DN	PYEON_CANCER_HEAD_AND_NECK_VS_CERVICAL_DN	24	0.531949893665209	1.66240127983013	0.00981518510647836	0.615465854674767	0.607337559481547	4206	tags=42%, list=22%, signal=33%	ZFY/DDX3Y/NEB/USP9Y/FEZ1/KLK7/ASPRV1/H19/LY96/RPS4Y1
REACTOME_IRAK1_RECRUITS_IKK_COMPLEX	REACTOME_IRAK1_RECRUITS_IKK_COMPLEX	REACTOME_IRAK1_RECRUITS_IKK_COMPLEX	14	0.605294653779976	1.66087439740252	0.013610630335214	0.657481269469701	0.648798087776239	6770	tags=79%, list=35%, signal=51%	UBE2N/IKBKG/UBB/IKBKB/TRAF6/UBA52/PELI2/PELI3/UBE2V1/RPS27A/CHUK
SPIELMAN_LYMPHOBLAST_EUROPEAN_VS_ASIAN_2FC_UP	SPIELMAN_LYMPHOBLAST_EUROPEAN_VS_ASIAN_2FC_UP	SPIELMAN_LYMPHOBLAST_EUROPEAN_VS_ASIAN_2FC_UP	11	0.651762704393255	1.66083694596261	0.0117757983600867	0.630109939252117	0.621788243496746	2930	tags=36%, list=15%, signal=31%	DPYSL2/HSPB1/RRP1/MEIS2
HUPER_BREAST_BASAL_VS_LUMINAL_UP	HUPER_BREAST_BASAL_VS_LUMINAL_UP	HUPER_BREAST_BASAL_VS_LUMINAL_UP	53	-0.354426849000622	-1.65935724330286	0.00485849918587965	0.534236604357542	0.527181082446361	2423	tags=30%, list=12%, signal=27%	POSTN/PI3/SPRR1A/RHCG/SDC1/S100P/KRT16/KRT6A/IVL/DSC3/CLCA2/S100A9/MFAP5/SLPI/GJA1/S100A8
PID_HIF1A_PATHWAY	PID_HIF1A_PATHWAY	PID_HIF1A_PATHWAY	19	-0.466320542859162	-1.65438425180255	0.0202188174494198	0.691831713867326	0.682694874915771	4922	tags=63%, list=25%, signal=47%	ARNT/CDKN2A/HIF3A/COPS5/ELOC/OS9/ELOB/CUL2/NAA10/HIF1AN/HSP90AA1/TP53
WP_OSX_AND_MIRNAS_IN_TOOTH_DEVELOPMENT	WP_OSX_AND_MIRNAS_IN_TOOTH_DEVELOPMENT	WP_OSX_AND_MIRNAS_IN_TOOTH_DEVELOPMENT	20	-0.462876509473131	-1.65248641638043	0.022872179467971	0.720474659756216	0.710959540973831	2742	tags=35%, list=14%, signal=30%	BMP7/MIRLET7A1/ALPL/DMP1/MIRLET7I/NOTCH3/DSPP
KEGG_PRIMARY_IMMUNODEFICIENCY	KEGG_PRIMARY_IMMUNODEFICIENCY	KEGG_PRIMARY_IMMUNODEFICIENCY	34	0.487838152874803	1.65095824046371	0.00765275679015647	0.564836350484426	0.557376705797842	3561	tags=35%, list=18%, signal=29%	CIITA/TNFRSF13B/RAG2/CD8B/CD3D/RFX5/ZAP70/ADA/TAP2/IKBKG/CD4/CD40LG
REACTOME_RETROGRADE_NEUROTROPHIN_SIGNALLING	REACTOME_RETROGRADE_NEUROTROPHIN_SIGNALLING	REACTOME_RETROGRADE_NEUROTROPHIN_SIGNALLING	14	-0.507229504338843	-1.64632915469905	0.0311089454964724	0.773187187914026	0.762975908676932	2784	tags=43%, list=14%, signal=37%	AP2S1/DNM1/NGF/AP2M1/SH3GL2/NTRK1
NABA_COLLAGENS	NABA_COLLAGENS	NABA_COLLAGENS	43	-0.372215002016939	-1.64446722704937	0.0096590835977654	0.615465854674767	0.607337559481547	406	tags=28%, list=2%, signal=27%	COL15A1/COL22A1/COL16A1/COL12A1/COL6A3/COL1A1/COL1A2/COL5A1/COL6A2/COL6A1/COL5A2/COL3A1
REACTOME_COLLAGEN_CHAIN_TRIMERIZATION	REACTOME_COLLAGEN_CHAIN_TRIMERIZATION	REACTOME_COLLAGEN_CHAIN_TRIMERIZATION	43	-0.372215002016939	-1.64446722704937	0.0096590835977654	0.615465854674767	0.607337559481547	406	tags=28%, list=2%, signal=27%	COL15A1/COL22A1/COL16A1/COL12A1/COL6A3/COL1A1/COL1A2/COL5A1/COL6A2/COL6A1/COL5A2/COL3A1
KORKOLA_SEMINOMA_UP	KORKOLA_SEMINOMA_UP	KORKOLA_SEMINOMA_UP	42	0.468358736485684	1.64294331227274	0.00687174442794011	0.553154959109036	0.545849587476994	6242	tags=52%, list=32%, signal=36%	PHB2/ATN1/NDUFA9/CD27/CD9/SLC2A3/TPI1/ITFG2/TULP3/AK4/GABARAPL1/PLBD1/ENO2/CREBL2/DERA/ERC1/VAMP1/DPPA3/CCND2/TEAD4/NANOG/EMG1
WP_MAPK_PATHWAY_IN_CONGENITAL_THYROID_CANCER	WP_MAPK_PATHWAY_IN_CONGENITAL_THYROID_CANCER	WP_MAPK_PATHWAY_IN_CONGENITAL_THYROID_CANCER	16	0.572690840662357	1.6422896941109	0.0145777141145488	0.657481269469701	0.648798087776239	1212	tags=25%, list=6%, signal=23%	MAP2K1/ALK/KRAS/RAF1
SABATES_COLORECTAL_ADENOMA_SIZE_UP	SABATES_COLORECTAL_ADENOMA_SIZE_UP	SABATES_COLORECTAL_ADENOMA_SIZE_UP	21	-0.449316214558582	-1.64176323601228	0.0146950752263878	0.657481269469701	0.648798087776239	1799	tags=29%, list=9%, signal=26%	PGGHG/MDM4/ZNF697/FBXL6/CALHM6/NEAT1
GILDEA_METASTASIS	GILDEA_METASTASIS	GILDEA_METASTASIS	28	-0.424016150940174	-1.64106477318343	0.0151435929939306	0.657481269469701	0.648798087776239	1236	tags=32%, list=6%, signal=30%	VAMP5/IFI16/SRGN/IFI27/SLC2A10/PTX3/DUSP4/COL5A2/SPARC
WU_APOPTOSIS_BY_CDKN1A_VIA_TP53	WU_APOPTOSIS_BY_CDKN1A_VIA_TP53	WU_APOPTOSIS_BY_CDKN1A_VIA_TP53	48	0.457427897915399	1.64090235952371	0.00504882264908266	0.534491307426044	0.527432421718624	4257	tags=38%, list=22%, signal=29%	UBE2C/KNTC1/TPX2/MCM4/PRC1/DLGAP5/ATAD2/NCAPG/CCN1/PARP2/UBE2T/TCN2/RRM1/FANCI/P4HA1/PBK/AURKA/TUBA1A
KYNG_ENVIRONMENTAL_STRESS_RESPONSE_DN	KYNG_ENVIRONMENTAL_STRESS_RESPONSE_DN	KYNG_ENVIRONMENTAL_STRESS_RESPONSE_DN	16	0.571730301782884	1.63953518331633	0.0147905237072354	0.657481269469701	0.648798087776239	4148	tags=38%, list=21%, signal=30%	NCOR1/CEPT1/HSD17B10/SOX7/SLC30A5/USP1
REACTOME_FRS_MEDIATED_FGFR4_SIGNALING	REACTOME_FRS_MEDIATED_FGFR4_SIGNALING	REACTOME_FRS_MEDIATED_FGFR4_SIGNALING	18	0.555540921679773	1.63811267242463	0.021236596810659	0.697699900096528	0.688485561557372	4568	tags=61%, list=23%, signal=47%	FGF1/FGF17/KRAS/NRAS/PTPN11/FRS3/FGF23/FGF20/FGF16/KLB/HRAS
WP_DNA_IRDAMAGE_AND_CELLULAR_RESPONSE_VIA_ATR	WP_DNA_IRDAMAGE_AND_CELLULAR_RESPONSE_VIA_ATR	WP_DNA_IRDAMAGE_AND_CELLULAR_RESPONSE_VIA_ATR	77	0.424304208166034	1.63774897955792	0.00268216523553295	0.498327803070743	0.491746519226023	4148	tags=39%, list=21%, signal=31%	MLH1/H2AX/RMI1/CLSPN/ATR/CDC45/SMARCC2/FANCA/RAD17/CHEK1/UBE2D3/RAD51/RBBP8/FOXM1/IKBKG/E2F1/SMARCAL1/MCPH1/PLK1/MSH2/CDC25C/FANCI/SP1/TDP1/WRN/RAD52/RECQL4/CEP164/RPA2/USP1
YAO_HOXA10_TARGETS_VIA_PROGESTERONE_DN	YAO_HOXA10_TARGETS_VIA_PROGESTERONE_DN	YAO_HOXA10_TARGETS_VIA_PROGESTERONE_DN	18	-0.466526357997814	-1.63676042550303	0.0188622372562846	0.691831713867326	0.682694874915771	3181	tags=44%, list=16%, signal=37%	FST/CDKN2B/COL15A1/G6PD/ALPL/HOXA11-AS/DSG2/GJA1
REACTOME_CRISTAE_FORMATION	REACTOME_CRISTAE_FORMATION	REACTOME_CRISTAE_FORMATION	29	0.501706692872828	1.63248630397815	0.0173756450353434	0.680592368078168	0.671603964201701	4762	tags=48%, list=24%, signal=37%	IMMT/ATP5F1C/CHCHD3/ATP5PF/MICOS13/APOO/ATP5MC2/ATP5PD/ATP5PB/ATP5F1B/DNAJC11/ATP5MG/HSPA9/MTX1
SETLUR_PROSTATE_CANCER_TMPRSS2_ERG_FUSION_DN	SETLUR_PROSTATE_CANCER_TMPRSS2_ERG_FUSION_DN	SETLUR_PROSTATE_CANCER_TMPRSS2_ERG_FUSION_DN	17	0.561928613077741	1.62732936210238	0.0207492078117056	0.691831713867326	0.682694874915771	6404	tags=59%, list=33%, signal=40%	ALOX15B/RGS7/ADH5/AMELX/AADAC/CSDC2/HPS1/PNLIPRP2/FOXF2/MPPED2
WP_HEMATOPOIETIC_STEM_CELL_DIFFERENTIATION	WP_HEMATOPOIETIC_STEM_CELL_DIFFERENTIATION	WP_HEMATOPOIETIC_STEM_CELL_DIFFERENTIATION	59	0.439127996547669	1.62707270443786	0.00351767902326743	0.520831197977197	0.513952717731962	2893	tags=29%, list=15%, signal=25%	THRB/KCNH2/CIITA/IL1B/ACVR1B/GYPA/SEC14L2/RIOK3/ITGB3/MXI1/IRF5/MIR150/CSF2/GATA1/CSF1/NFE2/MIR128-1
REACTOME_DOWNSTREAM_SIGNALING_OF_ACTIVATED_FGFR4	REACTOME_DOWNSTREAM_SIGNALING_OF_ACTIVATED_FGFR4	REACTOME_DOWNSTREAM_SIGNALING_OF_ACTIVATED_FGFR4	23	0.518465968002306	1.61930964363384	0.0156050881987714	0.667303295356986	0.658490396758515	4568	tags=52%, list=23%, signal=40%	FGF1/FGF17/KRAS/GAB1/NRAS/PTPN11/FRS3/FGF23/FGF20/FGF16/KLB/HRAS
BIOCARTA_SPRY_PATHWAY	BIOCARTA_SPRY_PATHWAY	BIOCARTA_SPRY_PATHWAY	16	0.564462806697661	1.61869438854012	0.0181954831145223	0.691831713867326	0.682694874915771	6370	tags=69%, list=33%, signal=46%	MAP2K1/RASA1/RAF1/SPRY2/SPRY1/HRAS/SPRY4/CBL/MAPK3/GRB2/PTPRB
FIGUEROA_AML_METHYLATION_CLUSTER_2_UP	FIGUEROA_AML_METHYLATION_CLUSTER_2_UP	FIGUEROA_AML_METHYLATION_CLUSTER_2_UP	49	0.44976365813195	1.61827777991516	0.00982369404269301	0.615465854674767	0.607337559481547	3990	tags=35%, list=20%, signal=28%	TMEM263/MCTS1/EXOSC3/ZNF582/PCDHGB7/PIAS2/CRHBP/PABPN1/COL21A1/PFN2/ARHGAP27/MRPL9/RPRD2/IL11RA/CANT1/THBS4/PRR18
WP_HEREDITARY_LEIOMYOMATOSIS_AND_RENAL_CELL_CARCINOMA_PATHWAY	WP_HEREDITARY_LEIOMYOMATOSIS_AND_RENAL_CELL_CARCINOMA_PATHWAY	WP_HEREDITARY_LEIOMYOMATOSIS_AND_RENAL_CELL_CARCINOMA_PATHWAY	20	0.53171501760133	1.61598183954151	0.0254369561101197	0.734293556071341	0.724595934770512	2685	tags=40%, list=14%, signal=35%	PRKAG1/SLC2A1/CUL3/PDHB/EGLN1/PRKAB1/NFE2L2/RPS6
BANG_VERTEPORFIN_ENDOMETRIAL_CANCER_CELLS_DN	BANG_VERTEPORFIN_ENDOMETRIAL_CANCER_CELLS_DN	BANG_VERTEPORFIN_ENDOMETRIAL_CANCER_CELLS_DN	16	-0.478846167535395	-1.61406335074046	0.0207873382627522	0.691831713867326	0.682694874915771	3253	tags=38%, list=17%, signal=31%	MMP25/CEND1/PDE1B/BRICD5/DNLZ/EFCAB12
WESTON_VEGFA_TARGETS_12HR	WESTON_VEGFA_TARGETS_12HR	WESTON_VEGFA_TARGETS_12HR	24	-0.433447978016414	-1.61344172683933	0.0137247780387666	0.657481269469701	0.648798087776239	4071	tags=46%, list=21%, signal=36%	GEM/SAT1/NNMT/BDNF/SULT1E1/DLEU2/MEST/COL6A3/MMP2/COL1A2/THY1
REACTOME_RESPONSE_OF_EIF2AK1_HRI_TO_HEME_DEFICIENCY	REACTOME_RESPONSE_OF_EIF2AK1_HRI_TO_HEME_DEFICIENCY	REACTOME_RESPONSE_OF_EIF2AK1_HRI_TO_HEME_DEFICIENCY	14	-0.496011537993628	-1.60991868391101	0.0382330060098453	0.779086804682569	0.768797610763032	1648	tags=36%, list=8%, signal=33%	DDIT3/PPP1R15A/CEBPB/GRB10/ATF5
PID_MYC_PATHWAY	PID_MYC_PATHWAY	PID_MYC_PATHWAY	24	-0.431748471691356	-1.60711558262146	0.0147414191043827	0.657481269469701	0.648798087776239	3259	tags=50%, list=17%, signal=42%	CDKN2A/GSK3B/TAF12/TRRAP/RUVBL1/PML/KAT2A/SKP2/SUPT3H/MYC/PIN1/RUVBL2
MAYBURD_RESPONSE_TO_L663536_DN	MAYBURD_RESPONSE_TO_L663536_DN	MAYBURD_RESPONSE_TO_L663536_DN	52	0.44055460655212	1.60670977313009	0.0111581181865059	0.630109939252117	0.621788243496746	4374	tags=38%, list=22%, signal=30%	OSGEPL1/SNX10/ZNF207/HSDL2/GNPDA2/KPNA1/SNX5/USP15/ALDOB/PROX1/ADPGK/SRSF7/MSH2/DDOST/YWHAQ/EZR/CCZ1/SLC39A6/SLC30A5/SRRM1
MIKKELSEN_ES_ICP_WITH_H3K27ME3	MIKKELSEN_ES_ICP_WITH_H3K27ME3	MIKKELSEN_ES_ICP_WITH_H3K27ME3	39	-0.365249118357356	-1.60530903082255	0.0127797618383882	0.655784350335577	0.647123579405501	4588	tags=46%, list=24%, signal=35%	PCDHB6/KCNG4/PLEKHG4/KCNJ9/TLR9/ADCY6/UPK3A/MC3R/HPCA/CYP8B1/LEP/PARVG/ZIC4/XIRP1/TNNC2/CPLX3/FXYD7/TMEM255A
REACTOME_NEUROTRANSMITTER_RELEASE_CYCLE	REACTOME_NEUROTRANSMITTER_RELEASE_CYCLE	REACTOME_NEUROTRANSMITTER_RELEASE_CYCLE	47	0.448118110324091	1.60472701001914	0.00837517051133116	0.586044398896783	0.578304665109142	5249	tags=47%, list=27%, signal=34%	DNAJC5/PPFIA4/CASK/TSPOAP1/ARL6IP5/STXBP1/NAAA/SLC18A2/LIN7A/PPFIA2/ALDH5A1/SLC1A1/APBA1/SLC6A12/STX1A/UNC13B/PPFIA1/SNAP25/SLC22A2/RIMS1/GAD2/RAB3A
JACKSON_DNMT1_TARGETS_DN	JACKSON_DNMT1_TARGETS_DN	JACKSON_DNMT1_TARGETS_DN	21	-0.439152043916046	-1.60462422089379	0.0185404151347723	0.691831713867326	0.682694874915771	3845	tags=57%, list=20%, signal=46%	COL11A1/COL9A1/HMGB1/POLD1/MDH2/U2AF2/CENPA/GJB2/GRB10/DNMT1/COL6A2/COL6A1
MYLLYKANGAS_AMPLIFICATION_HOT_SPOT_24	MYLLYKANGAS_AMPLIFICATION_HOT_SPOT_24	MYLLYKANGAS_AMPLIFICATION_HOT_SPOT_24	13	-0.507522724838808	-1.60461215658086	0.0344371029158492	0.779086804682569	0.768797610763032	3005	tags=69%, list=15%, signal=59%	TPM3/PRRX1/ARNT/MUC1/PBX1/PRCC/CDC73/HSP90AA1/NTRK1
CEBALLOS_TARGETS_OF_TP53_AND_MYC_UP	CEBALLOS_TARGETS_OF_TP53_AND_MYC_UP	CEBALLOS_TARGETS_OF_TP53_AND_MYC_UP	19	-0.45187128790772	-1.60312204556266	0.026660392243659	0.745099277032482	0.735258947425286	3381	tags=47%, list=17%, signal=39%	HSPH1/NEK3/ACSL3/INSIG1/UAP1/MYC/DRG1/JUNB/ISLR
HUMMERICH_SKIN_CANCER_PROGRESSION_UP	HUMMERICH_SKIN_CANCER_PROGRESSION_UP	HUMMERICH_SKIN_CANCER_PROGRESSION_UP	86	-0.3135224984455	-1.6028046219257	0.00107941988792976	0.387727623744371	0.38260700729356	3662	tags=34%, list=19%, signal=28%	GCGR/COL18A1/IFI16/CD44/THBS2/CUL4A/GABRB3/ITGB1/NCF2/IL17RA/SERPINB1/APOC2/APC/SMAD1/KRT16/MMP13/S100A6/HSPA5/IL4R/CPXM1/MYC/CASP8/PLG/CTSD/JUNB/COL6A3/COL1A1/COL1A2/COL5A2
TURASHVILI_BREAST_LOBULAR_CARCINOMA_VS_LOBULAR_NORMAL_DN	TURASHVILI_BREAST_LOBULAR_CARCINOMA_VS_LOBULAR_NORMAL_DN	TURASHVILI_BREAST_LOBULAR_CARCINOMA_VS_LOBULAR_NORMAL_DN	73	-0.322646619098676	-1.60246146027779	0.00259104785978483	0.498327803070743	0.491746519226023	1100	tags=21%, list=6%, signal=19%	STK39/COL12A1/MXRA5/CCN4/SFRP2/COL6A3/NACA/MMP2/COL1A1/COL1A2/COL5A1/VCAN/NEAT1/COL5A2/COL3A1
SHI_SPARC_TARGETS_DN	SHI_SPARC_TARGETS_DN	SHI_SPARC_TARGETS_DN	12	-0.524589471174001	-1.60218443396803	0.0466294894456496	0.779086804682569	0.768797610763032	1165	tags=33%, list=6%, signal=31%	HILPDA/KIT/AHR/SPARC
REACTOME_CARGO_CONCENTRATION_IN_THE_ER	REACTOME_CARGO_CONCENTRATION_IN_THE_ER	REACTOME_CARGO_CONCENTRATION_IN_THE_ER	31	-0.396148297746121	-1.60069099714986	0.0114596663957564	0.630109939252117	0.621788243496746	1406	tags=26%, list=7%, signal=24%	STX5/F8/SEC24D/LMAN1L/CTSC/MCFD2/SEC23A/LMAN1
NIKOLSKY_BREAST_CANCER_1Q32_AMPLICON	NIKOLSKY_BREAST_CANCER_1Q32_AMPLICON	NIKOLSKY_BREAST_CANCER_1Q32_AMPLICON	12	-0.524040777840828	-1.6005086322874	0.0466294894456496	0.779086804682569	0.768797610763032	4221	tags=75%, list=22%, signal=59%	EIF2D/IKBKE/RASSF5/IL19/PIGR/IL20/FCMR/DYRK3/IL10
MEBARKI_HCC_PROGENITOR_WNT_UP_CTNNB1_DEPENDENT_BLOCKED_BY_FZD8CRD	MEBARKI_HCC_PROGENITOR_WNT_UP_CTNNB1_DEPENDENT_BLOCKED_BY_FZD8CRD	MEBARKI_HCC_PROGENITOR_WNT_UP_CTNNB1_DEPENDENT_BLOCKED_BY_FZD8CRD	39	-0.363665250983369	-1.59834776391924	0.0134752486302936	0.657481269469701	0.648798087776239	3169	tags=36%, list=16%, signal=30%	F3/PHLDB1/LUM/RDH10/SLC26A2/SERPINE1/PRICKLE2/ST6GAL2/TPM4/SLC1A3/ZNF503/LEF1/COL5A2/COL3A1
REACTOME_GABA_SYNTHESIS_RELEASE_REUPTAKE_AND_DEGRADATION	REACTOME_GABA_SYNTHESIS_RELEASE_REUPTAKE_AND_DEGRADATION	REACTOME_GABA_SYNTHESIS_RELEASE_REUPTAKE_AND_DEGRADATION	17	0.551406964905298	1.59685896673499	0.0245944799660408	0.734293556071341	0.724595934770512	5249	tags=53%, list=27%, signal=39%	DNAJC5/STXBP1/ALDH5A1/SLC6A12/STX1A/SNAP25/RIMS1/GAD2/RAB3A
REACTOME_ANTIGEN_PRESENTATION_FOLDING_ASSEMBLY_AND_PEPTIDE_LOADING_OF_CLASS_I_MHC	REACTOME_ANTIGEN_PRESENTATION_FOLDING_ASSEMBLY_AND_PEPTIDE_LOADING_OF_CLASS_I_MHC	REACTOME_ANTIGEN_PRESENTATION_FOLDING_ASSEMBLY_AND_PEPTIDE_LOADING_OF_CLASS_I_MHC	27	-0.41147423594748	-1.59682612132786	0.0176135965630458	0.680592368078168	0.671603964201701	1275	tags=26%, list=7%, signal=24%	HSPA5/SEC24D/CANX/HLA-B/HLA-A/ATG14/SEC23A
BIOCARTA_GSK3_PATHWAY	BIOCARTA_GSK3_PATHWAY	BIOCARTA_GSK3_PATHWAY	20	-0.447231996594734	-1.5966349214496	0.0329137942952349	0.773187187914026	0.762975908676932	1738	tags=30%, list=9%, signal=27%	APC/NFKB1/PIK3CA/FZD1/LEF1/GJA1
WP_SEROTONIN_TRANSPORTER_ACTIVITY	WP_SEROTONIN_TRANSPORTER_ACTIVITY	WP_SEROTONIN_TRANSPORTER_ACTIVITY	11	0.625706939905669	1.59444103833459	0.0223176982194724	0.715760464324507	0.706307604677663	2572	tags=27%, list=13%, signal=24%	IL1B/ITGB3/STX1A
REACTOME_SIGNALING_BY_FGFR4	REACTOME_SIGNALING_BY_FGFR4	REACTOME_SIGNALING_BY_FGFR4	37	0.463390779333021	1.59241578133145	0.015017413401722	0.657481269469701	0.648798087776239	6254	tags=57%, list=32%, signal=39%	FGF1/FGF17/KRAS/GAB1/NRAS/PTPN11/FRS3/SPRY2/FGF23/BRAF/UBB/FGF20/FGF16/KLB/HRAS/UBA52/CBL/FGF2/MAPK3/RPS27A/GRB2
BIOCARTA_PITX2_PATHWAY	BIOCARTA_PITX2_PATHWAY	BIOCARTA_PITX2_PATHWAY	16	-0.471126293437066	-1.58804170391685	0.0227789167711969	0.720474659756216	0.710959540973831	4905	tags=56%, list=25%, signal=42%	WNT1/GSK3B/DVL1/TRRAP/LDB1/APC/FZD1/HDAC1/LEF1
FARDIN_HYPOXIA_11	FARDIN_HYPOXIA_11	FARDIN_HYPOXIA_11	32	0.480261631410848	1.5876416559125	0.0246308706348678	0.734293556071341	0.724595934770512	2513	tags=28%, list=13%, signal=25%	PLOD1/SLC2A3/MXI1/EGLN1/TPI1/DDIT4/AK4/FUT11/P4HA2
MAINA_VHL_TARGETS_DN	MAINA_VHL_TARGETS_DN	MAINA_VHL_TARGETS_DN	15	-0.47685868114525	-1.58475830702147	0.0409580769504117	0.779086804682569	0.768797610763032	3169	tags=40%, list=16%, signal=34%	F3/BNIP3/MAF/GNG4/PSG1/SPARC
BIOCARTA_VITCB_PATHWAY	BIOCARTA_VITCB_PATHWAY	BIOCARTA_VITCB_PATHWAY	11	0.621165382074873	1.58286813459713	0.0268235277600786	0.745099277032482	0.735258947425286	6862	tags=82%, list=35%, signal=53%	SLC2A1/SLC23A1/SLC2A3/COL4A3/COL4A4/COL4A1/COL4A6/P4HB/COL4A5
MA_MYELOID_DIFFERENTIATION_UP	MA_MYELOID_DIFFERENTIATION_UP	MA_MYELOID_DIFFERENTIATION_UP	36	0.461770339678406	1.58189861917794	0.0176842857332857	0.680592368078168	0.671603964201701	5572	tags=47%, list=29%, signal=34%	ITGB7/RB1/DAD1/PTPN11/SH2D3C/VASP/CREG1/ADA/APBA1/MTF2/UBB/RGL2/GNAS/PPIA/ELAVL3/IMPDH2/EMP3
REACTOME_ECM_PROTEOGLYCANS	REACTOME_ECM_PROTEOGLYCANS	REACTOME_ECM_PROTEOGLYCANS	75	-0.314933419097353	-1.58135902609918	0.00322278350215945	0.520831197977197	0.513952717731962	2858	tags=31%, list=15%, signal=26%	ITGAX/ITGB1/LUM/IBSP/TGFB3/ITGAV/LAMC1/SERPINE1/DMP1/DSPP/HSPG2/TGFB2/COL6A3/COL1A1/COL1A2/ACAN/COL5A1/COL6A2/VCAN/COL6A1/COL5A2/COL3A1/SPARC
KYNG_WERNER_SYNDROM_AND_NORMAL_AGING_UP	KYNG_WERNER_SYNDROM_AND_NORMAL_AGING_UP	KYNG_WERNER_SYNDROM_AND_NORMAL_AGING_UP	77	0.409454425965219	1.58043110436842	0.00625333441059586	0.543995239060723	0.53681083743518	3520	tags=30%, list=18%, signal=25%	DCBLD2/HNRNPH1/FAM118A/ARMC8/DYNLT3/CHEK1/PRELID3B/LARP4B/PATL1/HSPB8/ARHGAP5/KTN1/PRKAB2/ZNF529/RPS6/RAB11A/RBM17/CPB2/MBD1/SRSF7/NRXN2/ILVBL/MYCN
REACTOME_LGI_ADAM_INTERACTIONS	REACTOME_LGI_ADAM_INTERACTIONS	REACTOME_LGI_ADAM_INTERACTIONS	13	0.590437377762847	1.579097024547	0.0247604545163135	0.734293556071341	0.724595934770512	6479	tags=77%, list=33%, signal=51%	ADAM22/LGI4/STX1A/CACNG2/LGI3/CACNG4/LGI1/STX1B/LGI2/CACNG8
VALK_AML_CLUSTER_6	VALK_AML_CLUSTER_6	VALK_AML_CLUSTER_6	32	-0.382966382850048	-1.57674165082834	0.0169740584748444	0.680592368078168	0.671603964201701	2947	tags=34%, list=15%, signal=29%	HLA-DRB1/FAM174B/SMC4/HOXB3/TP53BP1/SLC27A6/FOXC1/DSC2/HIGD1A/PIEZO2/PECAM1
MASRI_RESISTANCE_TO_TAMOXIFEN_AND_AROMATASE_INHIBITORS_UP	MASRI_RESISTANCE_TO_TAMOXIFEN_AND_AROMATASE_INHIBITORS_UP	MASRI_RESISTANCE_TO_TAMOXIFEN_AND_AROMATASE_INHIBITORS_UP	16	0.549602816521543	1.57608080545469	0.0284439602900041	0.758408040301956	0.748391945368886	4296	tags=56%, list=22%, signal=44%	DMD/PDZK1/ELOVL2/CYP26B1/ABCA12/GREB1/KLK11/PGR/MYBL1
ROVERSI_GLIOMA_COPY_NUMBER_DN	ROVERSI_GLIOMA_COPY_NUMBER_DN	ROVERSI_GLIOMA_COPY_NUMBER_DN	53	0.431613765580527	1.5756712130002	0.012631548918543	0.654411399741441	0.645768761007701	4704	tags=38%, list=24%, signal=29%	ZEB2/DHX32/HERPUD1/PTPRE/ATP5F1C/ARL2BP/POU3F2/KCNMA1/BBS2/SFTPA1/PSME3IP1/PTEN/SOX1/FHL5/GPR63/UROS/SFTPA2/PRDM13/NXPH2/BCCIP
ZHAN_LATE_DIFFERENTIATION_GENES_DN	ZHAN_LATE_DIFFERENTIATION_GENES_DN	ZHAN_LATE_DIFFERENTIATION_GENES_DN	16	0.549169174437768	1.57483726203728	0.0297271228116919	0.770046815910558	0.759877010738137	4296	tags=44%, list=22%, signal=34%	IRAG2/GPR183/EPHX1/MARCKSL1/ADA/RHOH/MYBL1
DACOSTA_ERCC3_ALLELE_XPCS_VS_TTD_UP	DACOSTA_ERCC3_ALLELE_XPCS_VS_TTD_UP	DACOSTA_ERCC3_ALLELE_XPCS_VS_TTD_UP	27	-0.40573338011129	-1.57454733019797	0.0200641259219311	0.691831713867326	0.682694874915771	2616	tags=30%, list=13%, signal=26%	NMB/CTSH/LHX2/GNG4/IGSF3/PTX3/MEST/PCDH7
WANG_ESOPHAGUS_CANCER_VS_NORMAL_UP	WANG_ESOPHAGUS_CANCER_VS_NORMAL_UP	WANG_ESOPHAGUS_CANCER_VS_NORMAL_UP	115	-0.292597063361912	-1.57446591072822	0.00118968323912079	0.389664389389941	0.384518194586135	3347	tags=29%, list=17%, signal=24%	GPX2/JUN/ARID5A/SRGN/MYADM/LUM/NOMO1/ECE1/ODC1/IRF3/IFITM1/SERPINE1/CTSH/SERPING1/IGFBP7/TBXAS1/MMP7/FCER1G/ANXA5/BAK1/TNFRSF1B/SOCS3/MST1L/COL6A3/HLA-A/ICAM2/PMEPA1/KCNK1/COL5A2/PECAM1/COL3A1/THY1/SPARC
REACTOME_SIGNALING_BY_FGFR_IN_DISEASE	REACTOME_SIGNALING_BY_FGFR_IN_DISEASE	REACTOME_SIGNALING_BY_FGFR_IN_DISEASE	59	0.424869679486525	1.57424227986052	0.00698116874896334	0.553154959109036	0.545849587476994	7560	tags=59%, list=39%, signal=36%	NCBP1/FGF1/FGF17/KRAS/POLR2L/GAB1/BCR/NRAS/FGFR1OP2/BAG4/POLR2G/ZMYM2/FGF23/POLR2B/FGF20/FGF16/STAT5B/CEP43/CUX1/HRAS/POLR2C/POLR2A/FGF2/CNTRL/CPSF6/STAT3/GRB2/FGF22/FGF10/FGF7/ERLIN2/FGF6/MYO18A/POLR2F/FRS2
REACTOME_SPHINGOLIPID_DE_NOVO_BIOSYNTHESIS	REACTOME_SPHINGOLIPID_DE_NOVO_BIOSYNTHESIS	REACTOME_SPHINGOLIPID_DE_NOVO_BIOSYNTHESIS	43	0.445680717044968	1.57252697042279	0.0143923847549497	0.657481269469701	0.648798087776239	2973	tags=30%, list=15%, signal=26%	SGPP1/SGMS2/PRKD3/SPTLC1/ORMDL1/CERT1/PLPP1/PRKD2/PLPP2/SPHK2/SGPP2/PPM1L/PRKD1
REACTOME_SEROTONIN_NEUROTRANSMITTER_RELEASE_CYCLE	REACTOME_SEROTONIN_NEUROTRANSMITTER_RELEASE_CYCLE	REACTOME_SEROTONIN_NEUROTRANSMITTER_RELEASE_CYCLE	18	0.532994033479574	1.57162910327042	0.036737104174599	0.779086804682569	0.768797610763032	5249	tags=61%, list=27%, signal=45%	PPFIA4/TSPOAP1/STXBP1/SLC18A2/PPFIA2/STX1A/UNC13B/PPFIA1/SNAP25/RIMS1/RAB3A
MARCHINI_TRABECTEDIN_RESISTANCE_DN	MARCHINI_TRABECTEDIN_RESISTANCE_DN	MARCHINI_TRABECTEDIN_RESISTANCE_DN	45	-0.356763910659019	-1.57155014429694	0.0113222758182943	0.630109939252117	0.621788243496746	2248	tags=38%, list=12%, signal=33%	PYCR1/LOXL1/IMPDH1/GABRA5/AKT2/PKN1/IGFBP7/CNTN2/SLC1A5/NID1/HSPA5/NOTCH3/ADM/GPI/HLA-B/FSTL1/COL3A1
REACTOME_SIGNALING_BY_FGFR1_IN_DISEASE	REACTOME_SIGNALING_BY_FGFR1_IN_DISEASE	REACTOME_SIGNALING_BY_FGFR1_IN_DISEASE	36	0.458213708533684	1.56971457569719	0.0195774994042327	0.691831713867326	0.682694874915771	7560	tags=67%, list=39%, signal=41%	FGF1/FGF17/KRAS/GAB1/BCR/NRAS/FGFR1OP2/BAG4/ZMYM2/FGF23/FGF20/STAT5B/CEP43/CUX1/HRAS/FGF2/CNTRL/CPSF6/STAT3/GRB2/ERLIN2/FGF6/MYO18A/FRS2
CHEN_LVAD_SUPPORT_OF_FAILING_HEART_DN	CHEN_LVAD_SUPPORT_OF_FAILING_HEART_DN	CHEN_LVAD_SUPPORT_OF_FAILING_HEART_DN	42	-0.355389243123539	-1.5692934880393	0.013579589608703	0.657481269469701	0.648798087776239	1492	tags=21%, list=8%, signal=20%	PLAU/NRP1/PFKFB2/CCL21/TGFBI/LEPROTL1/GJA1/G0S2/S100A8
CHEOK_RESPONSE_TO_MERCAPTOPURINE_AND_LD_MTX_DN	CHEOK_RESPONSE_TO_MERCAPTOPURINE_AND_LD_MTX_DN	CHEOK_RESPONSE_TO_MERCAPTOPURINE_AND_LD_MTX_DN	18	0.531975646982518	1.56862620688394	0.0375865076349	0.779086804682569	0.768797610763032	6236	tags=56%, list=32%, signal=38%	USP34/GCHFR/PRKCQ/L3MBTL1/KIF3A/CTSL/CDKL1/FZD6/CHD1L/CEACAM6
BIOCARTA_PML_PATHWAY	BIOCARTA_PML_PATHWAY	BIOCARTA_PML_PATHWAY	16	-0.465086897908371	-1.56768450437265	0.0252683923141597	0.734293556071341	0.724595934770512	2373	tags=44%, list=12%, signal=38%	SP100/PML/FASLG/TNFRSF1B/PAX3/TP53/SUMO1
REACTOME_SHC_MEDIATED_CASCADE_FGFR4	REACTOME_SHC_MEDIATED_CASCADE_FGFR4	REACTOME_SHC_MEDIATED_CASCADE_FGFR4	16	0.54630488841084	1.56662342816914	0.0331488939139087	0.773187187914026	0.762975908676932	6254	tags=69%, list=32%, signal=47%	FGF1/FGF17/KRAS/NRAS/FGF23/FGF20/FGF16/KLB/HRAS/FGF2/GRB2
JECHLINGER_EPITHELIAL_TO_MESENCHYMAL_TRANSITION_UP	JECHLINGER_EPITHELIAL_TO_MESENCHYMAL_TRANSITION_UP	JECHLINGER_EPITHELIAL_TO_MESENCHYMAL_TRANSITION_UP	62	-0.323634965648878	-1.56652306906652	0.00585789235265085	0.537584864962826	0.530485123457045	2976	tags=27%, list=15%, signal=23%	ISG15/SDC2/PLA2G7/GAS1/SDC1/CCK/PROCR/MMP13/VLDLR/CYP1B1/MMP2/COL6A2/COL6A1/SLPI/S100A8/COL3A1/SPARC
WP_MONOAMINE_TRANSPORT	WP_MONOAMINE_TRANSPORT	WP_MONOAMINE_TRANSPORT	29	0.481294554286383	1.56606794211324	0.0341336873433282	0.779086804682569	0.768797610763032	4002	tags=38%, list=21%, signal=30%	RBL2/IL1B/AGT/ITGB3/ACHE/TNFRSF11B/STX1A/CDC25C/UNC13B/HRH3/TH
BANG_VERTEPORFIN_ENDOMETRIAL_CANCER_CELLS_UP	BANG_VERTEPORFIN_ENDOMETRIAL_CANCER_CELLS_UP	BANG_VERTEPORFIN_ENDOMETRIAL_CANCER_CELLS_UP	18	-0.445446617790398	-1.56280429427937	0.0267158418577476	0.745099277032482	0.735258947425286	3790	tags=44%, list=19%, signal=36%	OS9/ADAM9/NUP210/ITGAV/COL12A1/THBS1/VCAN/DSG2
WANG_RESPONSE_TO_ANDROGEN_UP	WANG_RESPONSE_TO_ANDROGEN_UP	WANG_RESPONSE_TO_ANDROGEN_UP	28	-0.403744104495525	-1.56260610780739	0.0269673075300936	0.745127451139201	0.73528674944401	4937	tags=61%, list=25%, signal=45%	ATXN3/APPBP2/MAP7/BMPR1B/RRP12/MTERF4/CENPN/FADS1/PIAS1/KLK3/SPCS3/ACSL3/MAF/UBE2J1/EVI5/INSIG1/KLK2
REACTOME_CARBOXYTERMINAL_POST_TRANSLATIONAL_MODIFICATIONS_OF_TUBULIN	REACTOME_CARBOXYTERMINAL_POST_TRANSLATIONAL_MODIFICATIONS_OF_TUBULIN	REACTOME_CARBOXYTERMINAL_POST_TRANSLATIONAL_MODIFICATIONS_OF_TUBULIN	41	0.448176381354921	1.56219075976847	0.0193089800857208	0.691831713867326	0.682694874915771	5690	tags=49%, list=29%, signal=35%	TTLL5/TTLL7/VASH2/TUBA1C/TUBB2A/NICN1/AGBL3/TUBB4B/TPGS1/TUBA3C/TUBA3E/TUBA4A/TTLL4/TUBB6/AGBL5/TUBA1A/VASH1/TUBA8/AGTPBP1/TTL
KONG_E2F1_TARGETS	KONG_E2F1_TARGETS	KONG_E2F1_TARGETS	11	0.612033811590769	1.55959885341176	0.04047976011994	0.779086804682569	0.768797610763032	4008	tags=64%, list=21%, signal=51%	H2AX/GAS5/KPNA1/NUP58/E2F1/CFL2/PRG4
PID_SYNDECAN_1_PATHWAY	PID_SYNDECAN_1_PATHWAY	PID_SYNDECAN_1_PATHWAY	46	-0.353421436554068	-1.55744769070068	0.00652612134940016	0.549417841102626	0.542161824602306	2528	tags=30%, list=13%, signal=27%	COL15A1/MMP1/SDC1/COL16A1/MMP7/COL12A1/COL6A3/COL1A1/COL1A2/COL5A1/COL6A2/COL6A1/COL5A2/COL3A1
GARGALOVIC_RESPONSE_TO_OXIDIZED_PHOSPHOLIPIDS_BLACK_DN	GARGALOVIC_RESPONSE_TO_OXIDIZED_PHOSPHOLIPIDS_BLACK_DN	GARGALOVIC_RESPONSE_TO_OXIDIZED_PHOSPHOLIPIDS_BLACK_DN	11	0.611159667830729	1.55737133986585	0.0419790104947526	0.779086804682569	0.768797610763032	488	tags=27%, list=3%, signal=27%	OSGEPL1/ZEB2/MTSS1
REACTOME_TRANSPORT_OF_NUCLEOSIDES_AND_FREE_PURINE_AND_PYRIMIDINE_BASES_ACROSS_THE_PLASMA_MEMBRANE	REACTOME_TRANSPORT_OF_NUCLEOSIDES_AND_FREE_PURINE_AND_PYRIMIDINE_BASES_ACROSS_THE_PLASMA_MEMBRANE	REACTOME_TRANSPORT_OF_NUCLEOSIDES_AND_FREE_PURINE_AND_PYRIMIDINE_BASES_ACROSS_THE_PLASMA_MEMBRANE	11	0.610868217921583	1.55662866040023	0.0419790104947526	0.779086804682569	0.768797610763032	1414	tags=27%, list=7%, signal=25%	ARL2BP/SLC29A1/SLC25A4
WP_PREIMPLANTATION_EMBRYO	WP_PREIMPLANTATION_EMBRYO	WP_PREIMPLANTATION_EMBRYO	50	0.429932690804365	1.55541886967281	0.0151762533485722	0.657481269469701	0.648798087776239	6307	tags=52%, list=32%, signal=35%	AQP9/FOXD1/ESRRA/POU5F1/CELF3/ZSCAN4/TPRX1/PADI6/SIX3/TFAP2B/SOX11/MYBL1/ZFP36L2/MTA3/EGR1/E2F5/DPPA3/TCF7L1/FOXQ1/TEAD4/ZAR1/NANOG/DNMT3L/MXD1/ATP1A1/GATA3
SHIPP_DLBCL_CURED_VS_FATAL_UP	SHIPP_DLBCL_CURED_VS_FATAL_UP	SHIPP_DLBCL_CURED_VS_FATAL_UP	34	0.457944221915209	1.54979019658122	0.0209295785746797	0.691831713867326	0.682694874915771	6048	tags=50%, list=31%, signal=35%	CYP4A11/SLC11A1/ATP2A1/GATA1/MLC1/ZNF91/GPR12/APLP1/CLCNKB/ARC/HTR2B/RORA/EYA3/CHRNA3/FXYD2/SELE/CTSE
GU_PDEF_TARGETS_UP	GU_PDEF_TARGETS_UP	GU_PDEF_TARGETS_UP	69	-0.316675307959527	-1.54931865612525	0.00391483633660518	0.520831197977197	0.513952717731962	3031	tags=33%, list=16%, signal=28%	PIK3CD/SDC2/RAC3/LAMC1/SERPINE1/DOCK10/SDC1/ITGA3/COL16A1/SMAD1/SERPINB7/SMAD2/DOCK1/TGFBI/FZD1/HDAC1/COL6A3/COL1A1/LEF1/COL5A1/COL6A2/COL6A1/COL5A2
BIOCARTA_AKAP95_PATHWAY	BIOCARTA_AKAP95_PATHWAY	BIOCARTA_AKAP95_PATHWAY	10	0.617547407110348	1.5464257302804	0.0433482810164425	0.779086804682569	0.768797610763032	752	tags=30%, list=4%, signal=29%	PRKAG1/PRKAR2A/PRKACB
REACTOME_CREATINE_METABOLISM	REACTOME_CREATINE_METABOLISM	REACTOME_CREATINE_METABOLISM	11	0.606478424399898	1.54544248601987	0.0434782608695652	0.779086804682569	0.768797610763032	3636	tags=55%, list=19%, signal=44%	GAMT/CKMT1A/CKMT1B/SLC6A12/CKB/CKMT2
REACTOME_CHONDROITIN_SULFATE_DERMATAN_SULFATE_METABOLISM	REACTOME_CHONDROITIN_SULFATE_DERMATAN_SULFATE_METABOLISM	REACTOME_CHONDROITIN_SULFATE_DERMATAN_SULFATE_METABOLISM	47	-0.345569437031131	-1.54492160331073	0.0141860368140359	0.657481269469701	0.648798087776239	2970	tags=32%, list=15%, signal=27%	CSGALNACT2/SDC2/GPC5/XYLT1/SDC1/CHST12/CHST13/CHST15/HEXB/HSPG2/HYAL3/ARSB/GPC6/B3GAT1/VCAN
KYNG_ENVIRONMENTAL_STRESS_RESPONSE_NOT_BY_GAMMA_IN_OLD	KYNG_ENVIRONMENTAL_STRESS_RESPONSE_NOT_BY_GAMMA_IN_OLD	KYNG_ENVIRONMENTAL_STRESS_RESPONSE_NOT_BY_GAMMA_IN_OLD	28	0.476381898538274	1.5445641427464	0.0461552769069178	0.779086804682569	0.768797610763032	2521	tags=29%, list=13%, signal=25%	CEPT1/PDCD5/HGF/SOX7/AP3B2/HLA-DQA1/PRSS23/ITGB8
REACTOME_FORMATION_OF_ATP_BY_CHEMIOSMOTIC_COUPLING	REACTOME_FORMATION_OF_ATP_BY_CHEMIOSMOTIC_COUPLING	REACTOME_FORMATION_OF_ATP_BY_CHEMIOSMOTIC_COUPLING	16	0.538556189715808	1.54440269910194	0.0369983922554994	0.779086804682569	0.768797610763032	3583	tags=44%, list=18%, signal=36%	ATP5F1C/ATP5PF/ATP5MC2/ATP5PD/ATP5PB/ATP5F1B/ATP5MG
REACTOME_SIGNALING_BY_EGFR	REACTOME_SIGNALING_BY_EGFR	REACTOME_SIGNALING_BY_EGFR	48	0.430344229385797	1.54374681698397	0.0175110361244046	0.680592368078168	0.671603964201701	6645	tags=54%, list=34%, signal=36%	KRAS/GAB1/NRAS/PTPN11/HBEGF/ADAM17/SPRY2/PTPRK/SPRY1/PTPN12/PAG1/STAM/EPS15/HGS/UBB/PTPN3/AAMP/HRAS/UBA52/CBL/TGFA/RPS27A/GRB2/STAM2/AREG/SH3KBP1
CREIGHTON_AKT1_SIGNALING_VIA_MTOR_DN	CREIGHTON_AKT1_SIGNALING_VIA_MTOR_DN	CREIGHTON_AKT1_SIGNALING_VIA_MTOR_DN	22	0.497851826304961	1.5414102211643	0.0381474791625661	0.779086804682569	0.768797610763032	5962	tags=64%, list=31%, signal=44%	ATP6V1F/CTSA/CIB1/TUBB4B/GOT1/KRT8/RGL2/ALDOA/PPP4C/TSPAN1/MRPS7/TOM1/PAFAH1B3/YWHAB
REACTOME_METAL_ION_SLC_TRANSPORTERS	REACTOME_METAL_ION_SLC_TRANSPORTERS	REACTOME_METAL_ION_SLC_TRANSPORTERS	25	0.488167712139804	1.54060073887813	0.0265200319414759	0.745099277032482	0.735258947425286	6580	tags=60%, list=34%, signal=40%	SLC41A1/SLC11A1/SLC39A4/CP/SLC30A6/SLC39A10/SLC40A1/SLC39A6/SLC30A5/SLC39A1/SLC30A10/SLC39A5/SLC30A7/SLC41A2/SLC30A1
KIM_LRRC3B_TARGETS	KIM_LRRC3B_TARGETS	KIM_LRRC3B_TARGETS	28	-0.397449902048923	-1.53824572934657	0.0326476837221078	0.773187187914026	0.762975908676932	4079	tags=43%, list=21%, signal=34%	CXCL1/GM2A/IFI16/ISG15/HLA-DRB1/HLA-C/LYZ/C9/IFI27/CXCL9/HLA-B/HLA-A
BIOCARTA_ACH_PATHWAY	BIOCARTA_ACH_PATHWAY	BIOCARTA_ACH_PATHWAY	13	-0.486413839203964	-1.5378731262994	0.0453838558304514	0.779086804682569	0.768797610763032	4026	tags=54%, list=21%, signal=43%	RAPSN/CHRNB1/YWHAH/FASLG/CHRNG/PIK3CA/PTK2B
PARK_APL_PATHOGENESIS_DN	PARK_APL_PATHOGENESIS_DN	PARK_APL_PATHOGENESIS_DN	41	-0.350568085004181	-1.53749558380996	0.0158325281786434	0.668746210577118	0.659914255777952	1441	tags=22%, list=7%, signal=20%	S100P/LSP1/CEBPA/GPI/CTSD/JUNB/IL32/CKAP4/PECAM1
NGO_MALIGNANT_GLIOMA_1P_LOH	NGO_MALIGNANT_GLIOMA_1P_LOH	NGO_MALIGNANT_GLIOMA_1P_LOH	15	-0.462101743837982	-1.53571614860313	0.0497872668320892	0.796005322526103	0.785492690204225	1275	tags=27%, list=7%, signal=25%	STMN1/HSPA5/TPM4/SEPTIN2
NIKOLSKY_BREAST_CANCER_1Q21_AMPLICON	NIKOLSKY_BREAST_CANCER_1Q21_AMPLICON	NIKOLSKY_BREAST_CANCER_1Q21_AMPLICON	35	0.451678438547337	1.53391785220531	0.0219694020535282	0.708809211164131	0.699448154884153	5463	tags=49%, list=28%, signal=35%	PYGO2/TDRKH/DCST1/KRTCAP2/CELF3/DCST2/RORC/SCAMP3/MRPL9/TRIM46/HCN3/RUSC1-AS1/RUSC1/LENEP/MTX1/PBXIP1/ADAM15
GAVIN_FOXP3_TARGETS_CLUSTER_P2	GAVIN_FOXP3_TARGETS_CLUSTER_P2	GAVIN_FOXP3_TARGETS_CLUSTER_P2	73	-0.308750307483347	-1.53344383391684	0.00551951948327824	0.537584864962826	0.530485123457045	3722	tags=37%, list=19%, signal=30%	CCL20/LDHD/CEP192/MTMR9/PADI2/C3orf70/TNFSF8/BMP7/CXCR3/ABCB1/SERPINB1/SANBR/VDR/BICC1/PTGER3/NCKAP1L/IGFBP7/CHST15/RAMP1/ITGA4/KIF23/KLK1/DSP/IFI44L/ARSB/GEMIN5/GJA1
REACTOME_MITOCHONDRIAL_BIOGENESIS	REACTOME_MITOCHONDRIAL_BIOGENESIS	REACTOME_MITOCHONDRIAL_BIOGENESIS	91	0.388436820760965	1.53326546014942	0.0112799578835895	0.630109939252117	0.621788243496746	3060	tags=30%, list=16%, signal=25%	PRKAG1/IMMT/NCOR1/MAPK12/GABPA/SIRT3/ATP5F1C/TBL1XR1/TWNK/CHCHD3/CRTC3/ATP5PF/MICOS13/ESRRA/APOO/ATP5MC2/ATF2/IDH2/PPARGC1A/PRKAB1/PRKAB2/ATP5PD/SIRT5/ACSS2/ATP5PB/ATP5F1B/DNAJC11
SMID_BREAST_CANCER_RELAPSE_IN_LUNG_DN	SMID_BREAST_CANCER_RELAPSE_IN_LUNG_DN	SMID_BREAST_CANCER_RELAPSE_IN_LUNG_DN	34	0.452799384601489	1.53237886557138	0.0247697688406616	0.734293556071341	0.724595934770512	4346	tags=47%, list=22%, signal=37%	ABCA8/ACKR1/LRRN3/DUSP6/ADH1B/CILP/SLC1A1/ITGA7/PRODH/TBC1D19/CLDN5/TFAP2B/SCUBE2/LMOD1/CXCL14/LRRC31
BIOCARTA_CHREBP_PATHWAY	BIOCARTA_CHREBP_PATHWAY	BIOCARTA_CHREBP_PATHWAY	19	0.512089570759441	1.53158767662292	0.0350631136044881	0.779086804682569	0.768797610763032	4102	tags=47%, list=21%, signal=37%	PRKAG1/PRKAR2A/PRKACB/ACSBG1/ADCY1/PRKAB1/PRKAB2/PRKAR2B/GNAS
REACTOME_BINDING_AND_UPTAKE_OF_LIGANDS_BY_SCAVENGER_RECEPTORS	REACTOME_BINDING_AND_UPTAKE_OF_LIGANDS_BY_SCAVENGER_RECEPTORS	REACTOME_BINDING_AND_UPTAKE_OF_LIGANDS_BY_SCAVENGER_RECEPTORS	38	-0.352953946942071	-1.53000404428792	0.0271838125164101	0.746670225269847	0.736809148563669	856	tags=18%, list=4%, signal=18%	COLEC12/HSP90AA1/COL1A1/COL1A2/STAB1/COL3A1/SPARC
ZHANG_ANTIVIRAL_RESPONSE_TO_RIBAVIRIN_DN	ZHANG_ANTIVIRAL_RESPONSE_TO_RIBAVIRIN_DN	ZHANG_ANTIVIRAL_RESPONSE_TO_RIBAVIRIN_DN	45	0.428041032837362	1.52933690564598	0.0252698516766861	0.734293556071341	0.724595934770512	2550	tags=29%, list=13%, signal=25%	PPP3CC/CCL3/MAP4K5/IL15/CFLAR/ATP2B1/CDC14A/IRF5/UBE2D3/TUBB2A/AADAC/TFDP1/FOXO3
WP_RIBOFLAVIN_AND_COQ_DISORDERS	WP_RIBOFLAVIN_AND_COQ_DISORDERS	WP_RIBOFLAVIN_AND_COQ_DISORDERS	14	0.557337732643076	1.52928489467501	0.0422125181950509	0.779086804682569	0.768797610763032	3803	tags=43%, list=20%, signal=35%	ETFDH/COQ7/COQ9/SLC52A2/SLC52A1/PDSS2
DING_LUNG_CANCER_EXPRESSION_BY_COPY_NUMBER	DING_LUNG_CANCER_EXPRESSION_BY_COPY_NUMBER	DING_LUNG_CANCER_EXPRESSION_BY_COPY_NUMBER	100	0.379598717033416	1.52840852215246	0.00580504148726614	0.537584864962826	0.530485123457045	5114	tags=34%, list=26%, signal=25%	E2F3/RASA1/FXR1/TAF2/LSM1/GEMIN2/GABPA/EIF3H/TXNL1/PHC3/ARMC8/DNAJC2/PDCD6/ATP11B/TOMM70/NSD3/COG5/BAG4/MRPL47/CBLL1/THOC1/GZF1/C19orf12/MRPS28/RFC4/GOLGA7/PPFIA1/PPP1R12A/IPO8/KBTBD11/NDUFB5/FBXO3/MAP3K1/COG3
REACTOME_FRS_MEDIATED_FGFR2_SIGNALING	REACTOME_FRS_MEDIATED_FGFR2_SIGNALING	REACTOME_FRS_MEDIATED_FGFR2_SIGNALING	22	0.493649004905397	1.52839777143383	0.033921302578019	0.779086804682569	0.768797610763032	7062	tags=73%, list=36%, signal=46%	FGF1/FGF17/KRAS/NRAS/PTPN11/FRS3/FGF23/FGF20/FGF16/HRAS/FGF2/GRB2/FGF22/FGF10/FGF7/FGF6
AMIT_SERUM_RESPONSE_480_MCF10A	AMIT_SERUM_RESPONSE_480_MCF10A	AMIT_SERUM_RESPONSE_480_MCF10A	37	-0.359415222202516	-1.52809186312008	0.0228626080019189	0.720474659756216	0.710959540973831	3597	tags=46%, list=18%, signal=38%	POLR1G/SLC25A32/CDV3/TPM1/SLC26A2/MCM10/SPRR1A/HSPBP1/ACTN4/PARG/S100P/MRM2/KRT6A/NSMF/PTX3/MFAP5/MOB3B
REACTOME_INTEGRIN_CELL_SURFACE_INTERACTIONS	REACTOME_INTEGRIN_CELL_SURFACE_INTERACTIONS	REACTOME_INTEGRIN_CELL_SURFACE_INTERACTIONS	83	-0.302269145787095	-1.52498096487159	0.004044752306112	0.520831197977197	0.513952717731962	470	tags=28%, list=2%, signal=27%	ITGAX/ITGB1/LUM/IBSP/ITGAV/MADCAM1/ITGA3/ITGA4/COL16A1/HSPG2/ITGAE/ICAM4/COL6A3/ICAM2/COL1A1/COL1A2/COL5A1/THBS1/COL6A2/COL6A1/COL5A2/PECAM1/COL3A1
REACTOME_SIGNALING_BY_FGFR2	REACTOME_SIGNALING_BY_FGFR2	REACTOME_SIGNALING_BY_FGFR2	70	0.400390896118813	1.52397571017378	0.0110853067942929	0.630109939252117	0.621788243496746	6362	tags=47%, list=33%, signal=32%	NCBP1/FGF1/FGF17/KRAS/HNRNPH1/POLR2L/GAB1/NRAS/PTPN11/FRS3/SPRY2/POLR2G/ESRP1/FGF23/POLR2B/BRAF/UBB/FGF20/FGF16/FGFBP3/HRAS/POLR2C/UBA52/FGFBP2/POLR2A/ESRP2/CBL/FGF2/MAPK3/RPS27A/GRB2/FGF22/FGF10
LUI_THYROID_CANCER_PAX8_PPARG_UP	LUI_THYROID_CANCER_PAX8_PPARG_UP	LUI_THYROID_CANCER_PAX8_PPARG_UP	43	0.431898940180897	1.52389974696382	0.0204516499313668	0.691831713867326	0.682694874915771	5161	tags=37%, list=26%, signal=27%	ZC3H14/SMARCC1/DUSP6/SLC20A2/TULP3/ATP10B/SECISBP2L/SLC7A8/LASP1/POMK/CHD4/ADCY9/TPM2/EID1/SEPTIN9/GABBR2
COLLER_MYC_TARGETS_UP	COLLER_MYC_TARGETS_UP	COLLER_MYC_TARGETS_UP	24	-0.408948297385463	-1.52224553022743	0.0275851058689719	0.75064924455566	0.740735617991372	2623	tags=38%, list=13%, signal=32%	ODC1/NCL/ASS1/POLR2H/IARS1/GPI/AHCY/PPIF/G0S2
REACTOME_ACETYLCHOLINE_NEUROTRANSMITTER_RELEASE_CYCLE	REACTOME_ACETYLCHOLINE_NEUROTRANSMITTER_RELEASE_CYCLE	REACTOME_ACETYLCHOLINE_NEUROTRANSMITTER_RELEASE_CYCLE	16	0.530344299332284	1.52085368803267	0.0398293029871977	0.779086804682569	0.768797610763032	5249	tags=62%, list=27%, signal=46%	PPFIA4/TSPOAP1/STXBP1/PPFIA2/STX1A/UNC13B/PPFIA1/SNAP25/RIMS1/RAB3A
BURTON_ADIPOGENESIS_7	BURTON_ADIPOGENESIS_7	BURTON_ADIPOGENESIS_7	48	-0.334797056045608	-1.52078830129065	0.01238166606256	0.647693366457025	0.639139451016769	3437	tags=40%, list=18%, signal=33%	VAMP5/BAG6/CD44/IL6ST/TIMP2/SYNPO/CCN5/SSR3/DNM1/ACTN1/RBP1/PRRX2/S100A6/HMGA2/TGFBI/TPM4/TMEM45A/H2AZ2/THY1
WP_ZINC_HOMEOSTASIS	WP_ZINC_HOMEOSTASIS	WP_ZINC_HOMEOSTASIS	29	0.466672823342285	1.51849079027177	0.0416389600200899	0.779086804682569	0.768797610763032	4639	tags=48%, list=24%, signal=37%	SLC39A13/SLC30A9/SLC39A4/SLC30A6/MT2A/SLC39A10/SLC39A12/SLC39A6/SLC30A5/SLC39A11/MTF1/SLC39A1/SLC30A10/SLC39A5
BERENJENO_TRANSFORMED_BY_RHOA_REVERSIBLY_DN	BERENJENO_TRANSFORMED_BY_RHOA_REVERSIBLY_DN	BERENJENO_TRANSFORMED_BY_RHOA_REVERSIBLY_DN	29	-0.38575624666798	-1.51825549009693	0.0268279992101525	0.745099277032482	0.735258947425286	2343	tags=28%, list=12%, signal=24%	SERPINE1/LATS2/ACTN4/ADM/MYC/PHLDB2/THBS1/THY1
ZIRN_TRETINOIN_RESPONSE_WT1_UP	ZIRN_TRETINOIN_RESPONSE_WT1_UP	ZIRN_TRETINOIN_RESPONSE_WT1_UP	23	0.485100991022555	1.51510178368286	0.0403768506056528	0.779086804682569	0.768797610763032	5738	tags=52%, list=29%, signal=37%	PLAUR/RARB/CAPN7/RARRES1/GDE1/CLDN11/KANSL3/TAL1/IGFBP3/SMAD3/DLC1/ETV1
PID_FANCONI_PATHWAY	PID_FANCONI_PATHWAY	PID_FANCONI_PATHWAY	46	0.421536618816401	1.51444407418319	0.019289177288668	0.691831713867326	0.682694874915771	4148	tags=35%, list=21%, signal=27%	FAN1/H2AX/RMI1/ATR/FANCA/RAD17/CHEK1/WDR48/FANCM/FANCL/UBE2T/FANCI/RFC4/RPA2/HES1/USP1
MORI_MATURE_B_LYMPHOCYTE_UP	MORI_MATURE_B_LYMPHOCYTE_UP	MORI_MATURE_B_LYMPHOCYTE_UP	82	0.387687498876649	1.50885695538242	0.0136084569956107	0.657481269469701	0.648798087776239	4570	tags=34%, list=23%, signal=26%	MAP2K1/MYCBP2/PXK/FAM76B/SGPP1/PPM1M/RMI1/WDR43/CD74/SAMHD1/BARX1/ID3/HLA-DQA1/ABCA1/BGLAP/CMTM6/DGCR6/PEA15/SELL/OSBPL5/RGS14/SDF2/EBI3/ARHGEF3/SH3BP2/CNOT6L/ZFP36L1/IRF8
REACTOME_BASIGIN_INTERACTIONS	REACTOME_BASIGIN_INTERACTIONS	REACTOME_BASIGIN_INTERACTIONS	25	0.478032808579904	1.50861615750466	0.0437665782493369	0.779086804682569	0.768797610763032	5770	tags=56%, list=30%, signal=39%	SLC7A7/ATP1B3/SLC7A6/L1CAM/CAV1/SLC7A8/BSG/ITGA6/PPIA/SPN/SLC7A9/SLC3A2/ATP1B2/SLC16A8
NOUZOVA_METHYLATED_IN_APL	NOUZOVA_METHYLATED_IN_APL	NOUZOVA_METHYLATED_IN_APL	61	0.405479553602453	1.50814253259342	0.013511207842582	0.657481269469701	0.648798087776239	4205	tags=36%, list=22%, signal=28%	TMED5/MCTS1/ENTPD7/RARB/ZNF582-DT/EFNA5/SLC25A29/ZNF582/RUNDC3B/GAB1/PUS10/HOXB13/COMMD9/CPVL/LINC01305/SLC7A8/COLGALT2/MMP16/GBF1/FLCN/PLA2G15/SBSPON
KUMAR_AUTOPHAGY_NETWORK	KUMAR_AUTOPHAGY_NETWORK	KUMAR_AUTOPHAGY_NETWORK	65	0.402296432886034	1.50810136650656	0.0204131280001496	0.691831713867326	0.682694874915771	5030	tags=37%, list=26%, signal=27%	TLR8/GUK1/PXK/FUCA2/LAMB1/TLCD4/ABTB2/ZNF599/ARPP19/FRMD5/MAPK10/KRBA1/USP9Y/LETM2/FGF23/GALNT2/P2RY13/REV3L/ACAT2/RELL1/LGALS9/VPS26B/LCOR/TFAP2C
VILIMAS_NOTCH1_TARGETS_DN	VILIMAS_NOTCH1_TARGETS_DN	VILIMAS_NOTCH1_TARGETS_DN	22	0.486679920185529	1.50682063170715	0.0379918588873813	0.779086804682569	0.768797610763032	1453	tags=27%, list=7%, signal=25%	LILRB3/VPREB1/CMA1/TREM2/ITGB2/GFI1
REACTOME_BIOSYNTHESIS_OF_SPECIALIZED_PRORESOLVING_MEDIATORS_SPMS	REACTOME_BIOSYNTHESIS_OF_SPECIALIZED_PRORESOLVING_MEDIATORS_SPMS	REACTOME_BIOSYNTHESIS_OF_SPECIALIZED_PRORESOLVING_MEDIATORS_SPMS	16	0.525331688258148	1.50647916180815	0.0455192034139403	0.779086804682569	0.768797610763032	4131	tags=38%, list=21%, signal=30%	ALOX12/CYP2D6/ALOX5/LTA4H/HPGD/ALOX15
REACTOME_E2F_MEDIATED_REGULATION_OF_DNA_REPLICATION	REACTOME_E2F_MEDIATED_REGULATION_OF_DNA_REPLICATION	REACTOME_E2F_MEDIATED_REGULATION_OF_DNA_REPLICATION	20	0.495458240412167	1.50579068157441	0.046767537826685	0.779086804682569	0.768797610763032	5624	tags=50%, list=29%, signal=36%	PRIM1/ORC4/ORC2/RB1/TFDP1/E2F1/TFDP2/ORC6/PPP2R1B/ORC1
REACTOME_CREB1_PHOSPHORYLATION_THROUGH_THE_ACTIVATION_OF_ADENYLATE_CYCLASE	REACTOME_CREB1_PHOSPHORYLATION_THROUGH_THE_ACTIVATION_OF_ADENYLATE_CYCLASE	REACTOME_CREB1_PHOSPHORYLATION_THROUGH_THE_ACTIVATION_OF_ADENYLATE_CYCLASE	12	0.577782299954036	1.50466390949955	0.0410958904109589	0.779086804682569	0.768797610763032	3549	tags=50%, list=18%, signal=41%	ADCY8/PRKAR2A/PRKACB/ADCY1/PRKX/PRKAR2B
TSENG_ADIPOGENIC_POTENTIAL_DN	TSENG_ADIPOGENIC_POTENTIAL_DN	TSENG_ADIPOGENIC_POTENTIAL_DN	45	-0.341312115716721	-1.50348476591728	0.0189408262819827	0.691831713867326	0.682694874915771	3578	tags=33%, list=18%, signal=27%	THBD/ADAM23/IL6ST/PHKA2/EPHB6/NMB/EBF3/NRP1/TGFBI/SFRP2/HSBP1/PAX3/COL6A3/COL6A1/GJA1
REACTOME_SYNDECAN_INTERACTIONS	REACTOME_SYNDECAN_INTERACTIONS	REACTOME_SYNDECAN_INTERACTIONS	27	-0.387043087067083	-1.50201508992407	0.0347854934694437	0.779086804682569	0.768797610763032	2956	tags=41%, list=15%, signal=35%	SDC2/ITGB1/ITGAV/ACTN1/SDC1/COL1A1/COL1A2/COL5A1/THBS1/COL5A2/COL3A1
REACTOME_DOWNSTREAM_SIGNALING_OF_ACTIVATED_FGFR3	REACTOME_DOWNSTREAM_SIGNALING_OF_ACTIVATED_FGFR3	REACTOME_DOWNSTREAM_SIGNALING_OF_ACTIVATED_FGFR3	23	0.480441896618849	1.50055016995286	0.0430686406460296	0.779086804682569	0.768797610763032	3511	tags=43%, list=18%, signal=36%	FGF1/FGF17/KRAS/GAB1/NRAS/PTPN11/FRS3/FGF23/FGF20/FGF16
REACTOME_POST_CHAPERONIN_TUBULIN_FOLDING_PATHWAY	REACTOME_POST_CHAPERONIN_TUBULIN_FOLDING_PATHWAY	REACTOME_POST_CHAPERONIN_TUBULIN_FOLDING_PATHWAY	21	0.488915127090904	1.49917145695263	0.0383036935704514	0.779086804682569	0.768797610763032	5073	tags=52%, list=26%, signal=39%	TBCD/TBCE/TUBA1C/TUBB2A/TUBB4B/TUBA3C/TUBA3E/TUBA4A/TUBB6/TUBA1A/TUBA8
KANG_DOXORUBICIN_RESISTANCE_UP	KANG_DOXORUBICIN_RESISTANCE_UP	KANG_DOXORUBICIN_RESISTANCE_UP	52	0.410993480666246	1.49889986907012	0.0360614749885616	0.779086804682569	0.768797610763032	4175	tags=37%, list=21%, signal=29%	OIP5/TPX2/MCM4/PRC1/BUB1B/ATAD2/BIRC5/NCAPG/NEMP1/FOXM1/NSD2/PLK1/RRM1/FANCI/PLK4/POLQ/RFC4/PBK/AURKA
GAZDA_DIAMOND_BLACKFAN_ANEMIA_ERYTHROID_UP	GAZDA_DIAMOND_BLACKFAN_ANEMIA_ERYTHROID_UP	GAZDA_DIAMOND_BLACKFAN_ANEMIA_ERYTHROID_UP	25	0.474853342806902	1.49858213190789	0.0437665782493369	0.779086804682569	0.768797610763032	2393	tags=28%, list=12%, signal=25%	DPY19L1/TEFM/PDK3/CSF1/LIMK2/SPHK2/PRKX
HERNANDEZ_MITOTIC_ARREST_BY_DOCETAXEL_1_DN	HERNANDEZ_MITOTIC_ARREST_BY_DOCETAXEL_1_DN	HERNANDEZ_MITOTIC_ARREST_BY_DOCETAXEL_1_DN	36	0.437411072432432	1.49845044611548	0.0374439161170777	0.779086804682569	0.768797610763032	3801	tags=36%, list=19%, signal=29%	UBE2C/SLC29A1/FBXO5/DPYSL2/CTHRC1/PDGFC/PMEL/ADGRL2/GBE1/CASP7/PLOD2/FIS1/RASGRF1
LEE_NAIVE_T_LYMPHOCYTE	LEE_NAIVE_T_LYMPHOCYTE	LEE_NAIVE_T_LYMPHOCYTE	19	0.500581162795832	1.49716765164863	0.0448807854137447	0.779086804682569	0.768797610763032	4685	tags=53%, list=24%, signal=40%	RAB30/C1orf162/PLEKHA1/PCED1B/INPP4B/TAGAP/ADTRP/GIMAP8/RPS4Y1/SHISAL2A
CROONQUIST_NRAS_SIGNALING_UP	CROONQUIST_NRAS_SIGNALING_UP	CROONQUIST_NRAS_SIGNALING_UP	37	0.435391488553202	1.49619782773288	0.0366373224264075	0.779086804682569	0.768797610763032	1709	tags=24%, list=9%, signal=22%	CCL3/NCF1C/OSBPL1A/RP2/PLPP1/NRAS/DUSP6/CYBB/TUBB2A
GALE_APL_WITH_FLT3_MUTATED_UP	GALE_APL_WITH_FLT3_MUTATED_UP	GALE_APL_WITH_FLT3_MUTATED_UP	57	0.404600374341093	1.49304070176801	0.020322048816501	0.691831713867326	0.682694874915771	3690	tags=28%, list=19%, signal=23%	SLC46A3/PIGB/PHF11/MIS12/ATR/HNRNPH1/KPNB1/HEATR1/MTMR1/RFTN1/WIPF1/AHI1/ZNF529/FANCI/C6orf62/DELE1
LIN_MELANOMA_COPY_NUMBER_DN	LIN_MELANOMA_COPY_NUMBER_DN	LIN_MELANOMA_COPY_NUMBER_DN	39	0.43167482269186	1.4925250181054	0.0316856780735108	0.773187187914026	0.762975908676932	2916	tags=28%, list=15%, signal=24%	MYCBP2/PAPSS2/KLF6/MFAP1/LPAR6/EIF3J/SERF2/CLN5/SAP18/TXNL4A/PTEN
SCHWAB_TARGETS_OF_BMYB_POLYMORPHIC_VARIANTS_DN	SCHWAB_TARGETS_OF_BMYB_POLYMORPHIC_VARIANTS_DN	SCHWAB_TARGETS_OF_BMYB_POLYMORPHIC_VARIANTS_DN	16	0.520398371873372	1.49233202677254	0.0483641536273115	0.787610210958778	0.777208450660881	3008	tags=38%, list=15%, signal=32%	BCL3/GULP1/CDC14A/CAMK2B/HDAC6/CDK13
HASLINGER_B_CLL_WITH_17P13_DELETION	HASLINGER_B_CLL_WITH_17P13_DELETION	HASLINGER_B_CLL_WITH_17P13_DELETION	21	-0.408308082609423	-1.49192300939635	0.0389200861512304	0.779086804682569	0.768797610763032	1530	tags=48%, list=8%, signal=44%	HNRNPDL/GEMIN4/RRAS2/GLOD4/TNPO3/FXR2/RYR1/VDAC1/ZZEF1/TP53
FIGUEROA_AML_METHYLATION_CLUSTER_5_DN	FIGUEROA_AML_METHYLATION_CLUSTER_5_DN	FIGUEROA_AML_METHYLATION_CLUSTER_5_DN	38	0.430759566742301	1.48778589514957	0.0412751518679345	0.779086804682569	0.768797610763032	4283	tags=37%, list=22%, signal=29%	OGFOD1/FAM90A1/GPR17/CD3D/ITGB2/TUB/FUT11/RAPGEF1/SYT13/ASXL3/ST6GALNAC1/ARID5B/TRPC4AP/CBX6
MULLIGHAN_MLL_SIGNATURE_1_DN	MULLIGHAN_MLL_SIGNATURE_1_DN	MULLIGHAN_MLL_SIGNATURE_1_DN	224	0.345377931406244	1.48650013449562	0.00146768962681999	0.389664389389941	0.384518194586135	5787	tags=41%, list=30%, signal=29%	BTG3/JAK1/ADRM1/LAMB2/USP34/HGF/RPL13A/BCR/IL2RA/FAM117A/ITM2A/NID2/CSAD/HSPB2/IFI44/CD3D/EGFL7/TRMT1/SLC18A2/CAV1/AGRN/PRKCQ/BAIAP3/MUC4/KATNB1/ZMYND8/SLC24A3/SPRY1/ABCC4/DEPTOR/DCUN1D4/CLIP3/MRPS2/HYAL2/STAM/EPS15/METAP1/CKB/SEPTIN11/CLMN/HIP1R/SLC12A4/C1orf174/BRD8/SLC13A3/HSF4/NBL1/TNPO2/AP5S1/MACIR/NOVA2/ZNF274/RPL31/STAT5B/HPGD/HSD17B12/TAL1/CYTL1/RUNX1T1/DNAH2/PTH2R/SOX11/STAT4/CD200/DLEU1…
PID_BARD1_PATHWAY	PID_BARD1_PATHWAY	PID_BARD1_PATHWAY	28	0.458388786280761	1.48622541053462	0.0404699738903394	0.779086804682569	0.768797610763032	2245	tags=25%, list=12%, signal=22%	EWSR1/ATR/FANCA/UBE2D3/RAD51/RBBP8/FANCL
DORSAM_HOXA9_TARGETS_UP	DORSAM_HOXA9_TARGETS_UP	DORSAM_HOXA9_TARGETS_UP	35	0.436928808335977	1.48382752429991	0.0376342282701505	0.779086804682569	0.768797610763032	4872	tags=34%, list=25%, signal=26%	ADD3/RPL27A/MAFG/CALB1/GTPBP1/MAN2A2/ALDH1A1/OSBPL9/PKNOX1/DHX8/NLK/AHCYL1
BOYAULT_LIVER_CANCER_SUBCLASS_G123_DN	BOYAULT_LIVER_CANCER_SUBCLASS_G123_DN	BOYAULT_LIVER_CANCER_SUBCLASS_G123_DN	47	0.414302880290922	1.48363345960451	0.031299482257059	0.773187187914026	0.762975908676932	3023	tags=28%, list=16%, signal=23%	HYAL1/DMD/ETFDH/SLC16A2/PSD3/CUX2/SEC14L2/MTHFD1/ETNK2/SLC27A5/SLC6A12/GABARAPL1/ACADL
GENTILE_UV_HIGH_DOSE_UP	GENTILE_UV_HIGH_DOSE_UP	GENTILE_UV_HIGH_DOSE_UP	21	-0.406020596271297	-1.48356472885554	0.0405762328304319	0.779086804682569	0.768797610763032	4315	tags=52%, list=22%, signal=41%	TSC22D3/H2BC6/SAT1/IL11/ISG15/ELOB/FSTL3/LRBA/GADD45A/RRAD/MMP3
REACTOME_EGFR_DOWNREGULATION	REACTOME_EGFR_DOWNREGULATION	REACTOME_EGFR_DOWNREGULATION	29	0.455740934912884	1.48291989119641	0.036745406824147	0.779086804682569	0.768797610763032	6645	tags=62%, list=34%, signal=41%	HBEGF/SPRY2/PTPRK/SPRY1/PTPN12/STAM/EPS15/HGS/UBB/PTPN3/UBA52/CBL/TGFA/RPS27A/GRB2/STAM2/AREG/SH3KBP1
HOEBEKE_LYMPHOID_STEM_CELL_DN	HOEBEKE_LYMPHOID_STEM_CELL_DN	HOEBEKE_LYMPHOID_STEM_CELL_DN	85	-0.290120955348356	-1.48244759997411	0.00597424715477959	0.537584864962826	0.530485123457045	1772	tags=28%, list=9%, signal=26%	MARCKS/FHL2/IFI16/OGFOD3/SRGN/RALBP1/GADD45A/ACTN1/NUDT4/PRDX2/NDN/OXT/S100A6/PSEN2/CEBPB/ETV5/ICAM4/ICAM2/KHDRBS3/KLHL7/HMGB3/ALDH6A1/RPL35/TMEM45A
HOFFMANN_LARGE_TO_SMALL_PRE_BII_LYMPHOCYTE_DN	HOFFMANN_LARGE_TO_SMALL_PRE_BII_LYMPHOCYTE_DN	HOFFMANN_LARGE_TO_SMALL_PRE_BII_LYMPHOCYTE_DN	62	0.396693144842478	1.48024865457299	0.0263106183009301	0.745099277032482	0.735258947425286	3033	tags=31%, list=16%, signal=26%	KMT2B/BCL3/SBF2/PRRG2/GALT/GPR137B/UBA7/SAMHD1/AATK/ABCA1/PKIB/HSPB8/RABEP1/GOT1/COL4A3/CAPN1/RELN/HCK/SELENOP
PID_AVB3_OPN_PATHWAY	PID_AVB3_OPN_PATHWAY	PID_AVB3_OPN_PATHWAY	31	-0.366321462514725	-1.48017161867467	0.0282185713148905	0.758408040301956	0.748391945368886	3661	tags=48%, list=19%, signal=39%	GSN/RAC1/BCAR1/MAPK1/CD44/JUN/ITGAV/CDC42/NFKBIA/PIP5K1A/PLAU/NFKB1/PIK3CA/PTK2B/MMP2
NAKAMURA_METASTASIS_MODEL_UP	NAKAMURA_METASTASIS_MODEL_UP	NAKAMURA_METASTASIS_MODEL_UP	40	0.42682643898038	1.47959943195915	0.0314861460957179	0.773187187914026	0.762975908676932	4444	tags=38%, list=23%, signal=29%	BLVRA/HOXB7/KRT13/PDK3/TUBB2A/HPDL/DPCD/TYRO3/DUSP3/ACD/DUSP5/TUBB6/HS3ST1/LAPTM5/AKAP13
REACTOME_NEGATIVE_REGULATION_OF_FGFR4_SIGNALING	REACTOME_NEGATIVE_REGULATION_OF_FGFR4_SIGNALING	REACTOME_NEGATIVE_REGULATION_OF_FGFR4_SIGNALING	27	0.460352679731061	1.47761192792382	0.0434782608695652	0.779086804682569	0.768797610763032	6254	tags=59%, list=32%, signal=40%	FGF1/FGF17/PTPN11/SPRY2/FGF23/BRAF/UBB/FGF20/FGF16/KLB/UBA52/CBL/FGF2/MAPK3/RPS27A/GRB2
VETTER_TARGETS_OF_PRKCA_AND_ETS1_UP	VETTER_TARGETS_OF_PRKCA_AND_ETS1_UP	VETTER_TARGETS_OF_PRKCA_AND_ETS1_UP	16	-0.438000697095425	-1.47638410978457	0.0437813908660973	0.779086804682569	0.768797610763032	2975	tags=50%, list=15%, signal=42%	HS2ST1/BCL11A/SEC23IP/PML/RHOBTB3/INSIG1/TGFB2/RUNX1
PID_LYMPH_ANGIOGENESIS_PATHWAY	PID_LYMPH_ANGIOGENESIS_PATHWAY	PID_LYMPH_ANGIOGENESIS_PATHWAY	25	-0.389024192469028	-1.47588426556244	0.0461490932666087	0.779086804682569	0.768797610763032	3673	tags=44%, list=19%, signal=36%	ITGA1/MAPK1/ITGB1/MAP2K4/ITGA4/MAPK11/PIK3CA/CRK/COL1A1/RPS6KA1/COL1A2
FOURNIER_ACINAR_DEVELOPMENT_LATE_DN	FOURNIER_ACINAR_DEVELOPMENT_LATE_DN	FOURNIER_ACINAR_DEVELOPMENT_LATE_DN	19	-0.415757958864054	-1.47500132738952	0.0452963178856854	0.779086804682569	0.768797610763032	3024	tags=37%, list=16%, signal=31%	TRIP13/CDKN3/ODC1/ACTN1/DUSP4/ACTB/TUBG1
KEGG_AUTOIMMUNE_THYROID_DISEASE	KEGG_AUTOIMMUNE_THYROID_DISEASE	KEGG_AUTOIMMUNE_THYROID_DISEASE	35	-0.353181560323283	-1.47463032273464	0.0302937444342107	0.773187187914026	0.762975908676932	2947	tags=34%, list=15%, signal=29%	HLA-DRB1/HLA-C/CD86/IL5/FASLG/IFNA7/PRF1/IFNA8/IL4/HLA-B/HLA-A/IL10
WP_SPHINGOLIPID_METABOLISM_INTEGRATED_PATHWAY	WP_SPHINGOLIPID_METABOLISM_INTEGRATED_PATHWAY	WP_SPHINGOLIPID_METABOLISM_INTEGRATED_PATHWAY	26	0.462978636628201	1.47377949142205	0.0486842105263158	0.787719298245614	0.777316097260696	2233	tags=27%, list=11%, signal=24%	SGPP1/SGMS2/SPTLC1/PLPP1/PLPP2/SPHK2/SGPP2
WP_INFLAMMATORY_RESPONSE_PATHWAY	WP_INFLAMMATORY_RESPONSE_PATHWAY	WP_INFLAMMATORY_RESPONSE_PATHWAY	28	-0.379739678311339	-1.46970205657254	0.0472278153035895	0.781791545175973	0.771466630462205	1038	tags=36%, list=5%, signal=34%	CD86/LAMC1/IL5/IL4R/TNFRSF1B/IL4/COL1A1/COL1A2/THBS1/COL3A1
REACTOME_A_TETRASACCHARIDE_LINKER_SEQUENCE_IS_REQUIRED_FOR_GAG_SYNTHESIS	REACTOME_A_TETRASACCHARIDE_LINKER_SEQUENCE_IS_REQUIRED_FOR_GAG_SYNTHESIS	REACTOME_A_TETRASACCHARIDE_LINKER_SEQUENCE_IS_REQUIRED_FOR_GAG_SYNTHESIS	23	-0.397072861887005	-1.46918663442137	0.043033839427209	0.779086804682569	0.768797610763032	2956	tags=35%, list=15%, signal=30%	SDC2/GPC5/XYLT1/SDC1/HSPG2/GPC6/B3GAT1/VCAN
SASSON_RESPONSE_TO_FORSKOLIN_UP	SASSON_RESPONSE_TO_FORSKOLIN_UP	SASSON_RESPONSE_TO_FORSKOLIN_UP	87	0.373997577810684	1.46871125290376	0.0160111843289622	0.668746210577118	0.659914255777952	5869	tags=38%, list=30%, signal=27%	MAP2K1/PPFIA4/GPRC5B/POP5/CFLAR/ATP2B1/PLPP1/TUBB2A/CASP9/ATP5IF1/GNLY/BAG1/PRKX/P4HA2/STIP1/GDE1/ACP2/DUSP3/EZR/PLIN3/GNAS/CREBL2/ARHGEF5/NLK/PPP2R5B/PTPN21/BECN1/MAP3K5/MAP1LC3B2/MAPK14/RAB1A/GRK5/MAP3K7
VERRECCHIA_RESPONSE_TO_TGFB1_C1	VERRECCHIA_RESPONSE_TO_TGFB1_C1	VERRECCHIA_RESPONSE_TO_TGFB1_C1	19	-0.413917387238073	-1.46847145698392	0.0468493178762347	0.779086804682569	0.768797610763032	3235	tags=42%, list=17%, signal=35%	CD44/ADAM9/SERPINE1/ITGA3/NID1/HSPG2/VCAN/SPARC
REACTOME_FGFR1_MUTANT_RECEPTOR_ACTIVATION	REACTOME_FGFR1_MUTANT_RECEPTOR_ACTIVATION	REACTOME_FGFR1_MUTANT_RECEPTOR_ACTIVATION	29	0.451103950566236	1.46783176591285	0.041994750656168	0.779086804682569	0.768797610763032	7385	tags=66%, list=38%, signal=41%	FGF1/FGF17/BCR/FGFR1OP2/BAG4/ZMYM2/FGF23/FGF20/STAT5B/CEP43/CUX1/FGF2/CNTRL/CPSF6/STAT3/GRB2/ERLIN2/FGF6/MYO18A
PID_INTEGRIN3_PATHWAY	PID_INTEGRIN3_PATHWAY	PID_INTEGRIN3_PATHWAY	41	-0.334231184566025	-1.46584641393042	0.0310770707028146	0.773187187914026	0.762975908676932	2629	tags=29%, list=13%, signal=25%	IBSP/ITGAV/LAMC1/SDC1/PLAU/TGFBI/SPHK1/COL1A1/COL1A2/THBS1/PECAM1/THY1
REACTOME_RESPIRATORY_ELECTRON_TRANSPORT_ATP_SYNTHESIS_BY_CHEMIOSMOTIC_COUPLING_AND_HEAT_PRODUCTION_BY_UNCOUPLING_PROTEINS	REACTOME_RESPIRATORY_ELECTRON_TRANSPORT_ATP_SYNTHESIS_BY_CHEMIOSMOTIC_COUPLING_AND_HEAT_PRODUCTION_BY_UNCOUPLING_PROTEINS	REACTOME_RESPIRATORY_ELECTRON_TRANSPORT_ATP_SYNTHESIS_BY_CHEMIOSMOTIC_COUPLING_AND_HEAT_PRODUCTION_BY_UNCOUPLING_PROTEINS	111	0.361208897521609	1.46548396390107	0.0193091176218084	0.691831713867326	0.682694874915771	3931	tags=31%, list=20%, signal=25%	COX5B/ETFDH/NDUFV3/CYC1/ATP5F1C/SLC25A27/COQ10A/TMEM126B/NDUFB9/NDUFA9/COX14/ATP5PF/NDUFB3/NDUFAB1/NDUFA2/ATP5MC2/NDUFAF7/NDUFS2/NDUFS5/ATP5PD/COX18/SDHA/NDUFV2/COX20/ATP5PB/ATP5F1B/UCP1/TACO1/COX16/ACAD9/ATP5MG/SCO2/COX8A/NDUFS4
PID_IL4_2PATHWAY	PID_IL4_2PATHWAY	PID_IL4_2PATHWAY	59	-0.305294500773939	-1.46471124373646	0.0236844293195347	0.734293556071341	0.724595934770512	2715	tags=32%, list=14%, signal=28%	STAT6/AICDA/SOCS5/TFF3/IL5/EGR2/JAK2/PIK3CA/IL13RA1/RETNLB/IL4R/IRS2/CEBPB/SOCS3/IL4/COL1A1/COL1A2/IL10/THY1
VERRECCHIA_RESPONSE_TO_TGFB1_C2	VERRECCHIA_RESPONSE_TO_TGFB1_C2	VERRECCHIA_RESPONSE_TO_TGFB1_C2	21	-0.400715369258334	-1.46417988053187	0.0455446786782484	0.779086804682569	0.768797610763032	406	tags=24%, list=2%, signal=23%	COL6A3/COL1A2/MMP3/COL6A1/COL3A1
RIGGINS_TAMOXIFEN_RESISTANCE_UP	RIGGINS_TAMOXIFEN_RESISTANCE_UP	RIGGINS_TAMOXIFEN_RESISTANCE_UP	61	0.393579893650887	1.46388288216984	0.0334928229665072	0.777841940273882	0.767569186950217	5320	tags=41%, list=27%, signal=30%	TNIK/MGST3/SLC16A2/TGFBR3/KCNMA1/KRT13/ADCY1/CTSA/ARMCX3/FASN/SRPX/PFN2/BAG1/ST3GAL5/PRODH/STARD8/OGFRL1/H1-2/WDR45B/IGFBP3/DGKZ/HGD/SPRY4/ARMCX6/ARMCX2
WP_GLYCEROPHOSPHOLIPID_BIOSYNTHETIC_PATHWAY	WP_GLYCEROPHOSPHOLIPID_BIOSYNTHETIC_PATHWAY	WP_GLYCEROPHOSPHOLIPID_BIOSYNTHETIC_PATHWAY	29	0.449594371785145	1.46291979898094	0.0446194225721785	0.779086804682569	0.768797610763032	2950	tags=31%, list=15%, signal=26%	GNPAT/PI4K2A/CEPT1/IPMK/AGPS/PLA2G2A/PIK3CB/GPD1/PEMT
MATZUK_SPERMATID_DIFFERENTIATION	MATZUK_SPERMATID_DIFFERENTIATION	MATZUK_SPERMATID_DIFFERENTIATION	34	0.431340754390917	1.45975784942814	0.0383141762452107	0.779086804682569	0.768797610763032	6282	tags=50%, list=32%, signal=34%	PYGO2/UBE2B/RNF17/CIB1/TBPL1/PARP2/TNP1/PRND/SLC4A2/BCL2L2/CREM/STYX/SIX5/CAMK4/PAFAH1B1/TDRD1/PACRG
REACTOME_COPI_MEDIATED_ANTEROGRADE_TRANSPORT	REACTOME_COPI_MEDIATED_ANTEROGRADE_TRANSPORT	REACTOME_COPI_MEDIATED_ANTEROGRADE_TRANSPORT	97	0.365034811910825	1.45756001561297	0.0176582638223307	0.680592368078168	0.671603964201701	6399	tags=47%, list=33%, signal=32%	KDELR3/COPZ1/ARFGAP2/TUBA1C/TUBB2A/COG5/COG2/TUBB4B/ARF4/COPB2/ARF1/ARFGAP1/GOLGA2/TUBA3C/SPTBN2/DCTN3/TUBA3E/USO1/GBF1/ACTR10/CAPZA2/COPB1/TUBA4A/TMED10/BET1/TUBB6/NAPB/TUBA1A/YKT6/GOSR2/DCTN5/COPE/TUBA8/COG3/DYNC1I2/KDELR1/DCTN1/ANK3/KDELR2/RAB1A/ARF3/DYNC1LI2/DCTN6/COG1/SPTBN1/ARFGAP3
LEE_LIVER_CANCER_MYC_UP	LEE_LIVER_CANCER_MYC_UP	LEE_LIVER_CANCER_MYC_UP	53	0.39923078636946	1.45745225845543	0.0383233532934132	0.779086804682569	0.768797610763032	6128	tags=43%, list=31%, signal=30%	MGST3/PALMD/CSRP2/RPL13A/TPR/RNASE4/CCN1/PDGFC/CISH/SLC13A3/FBXO21/RPL12/RPLP2/LY6E/RPS16/LY6D/LECT2/KIF20A/MAT2A/CTSE/ACTG1/DCLRE1A/RPS14
GRABARCZYK_BCL11B_TARGETS_UP	GRABARCZYK_BCL11B_TARGETS_UP	GRABARCZYK_BCL11B_TARGETS_UP	74	0.379775186665737	1.45507462173526	0.0219548531476683	0.708809211164131	0.699448154884153	4533	tags=35%, list=23%, signal=27%	JAK1/ITGB7/ZBTB16/ZNF678/MAPK6/AGPS/SLC30A9/GSAP/SLC35A1/AK4/HSH2D/AASDHPPT/USP44/TRAM2/NUS1/TIMP1/CCR7/USO1/TOR1AIP2/MYCN/PRKAR2B/ID2/MSI2/TPRG1L/PLEKHA8/STK26
TURASHVILI_BREAST_DUCTAL_CARCINOMA_VS_DUCTAL_NORMAL_UP	TURASHVILI_BREAST_DUCTAL_CARCINOMA_VS_DUCTAL_NORMAL_UP	TURASHVILI_BREAST_DUCTAL_CARCINOMA_VS_DUCTAL_NORMAL_UP	46	-0.330179684283072	-1.45502658756886	0.0144393589000008	0.657481269469701	0.648798087776239	784	tags=35%, list=4%, signal=33%	EPB41L3/MBTPS2/GDPD1/COL11A1/CD44/RET/LUM/POSTN/EDEM3/SFRP2/COL1A1/COL1A2/TOP2A/VCAN/COL5A2/COL3A1
REACTOME_AMINO_ACIDS_REGULATE_MTORC1	REACTOME_AMINO_ACIDS_REGULATE_MTORC1	REACTOME_AMINO_ACIDS_REGULATE_MTORC1	50	0.401266288234161	1.45170899964662	0.0408163265306122	0.779086804682569	0.768797610763032	5126	tags=40%, list=26%, signal=30%	ATP6V1D/ATP6V1F/SLC38A9/FNIP1/RRAGA/SZT2/ITFG2/LAMTOR1/CASTOR1/LAMTOR2/ATP6V1A/LAMTOR3/MIOS/SH3BP4/ATP6V1E2/FLCN/SESN1/RHEB/ATP6V1C1/RPTOR
FIGUEROA_AML_METHYLATION_CLUSTER_6_UP	FIGUEROA_AML_METHYLATION_CLUSTER_6_UP	FIGUEROA_AML_METHYLATION_CLUSTER_6_UP	133	0.350310323372198	1.44772433445266	0.0116254596075517	0.630109939252117	0.621788243496746	4856	tags=35%, list=25%, signal=26%	COCH/TMEM263/MCTS1/FARP2/EXOSC3/HNRNPD/ZFR/ZNF582/OSBPL1A/INO80C/PIAS2/CRHBP/PABPN1/POU5F1/BTBD3/NTN5/RIPPLY3/MAD1L1/NNAT/PFN2/NFIX/SPHK2/SGPP2/TP53INP2/MRPL9/SLC7A8/ZCCHC14/SMPD2/TADA2B/IL11RA/FGF20/MT2A/CANT1/ICA1L/THBS4/IPO8/KCNAB3/EDEM1/C3orf38/IRAK3/MAP7D2/TEK/ZBTB14/GTF2A1/ZSCAN1/CNTROB
WP_COHESIN_COMPLEX_CORNELIA_DE_LANGE_SYNDROME	WP_COHESIN_COMPLEX_CORNELIA_DE_LANGE_SYNDROME	WP_COHESIN_COMPLEX_CORNELIA_DE_LANGE_SYNDROME	33	0.432242270523601	1.44760085295018	0.0400516795865633	0.779086804682569	0.768797610763032	7181	tags=61%, list=37%, signal=38%	SMC1B/PPP2R5C/ESCO1/PDS5B/SGO1/PPP2R5D/ESPL1/PPP2R5A/PTPA/PLK1/PPP2R5E/PPP2R5B/PPP2R1B/REC8/STAG3/ESCO2/MAU2/PDS5A/CDCA5/SGO2
JAZAG_TGFB1_SIGNALING_VIA_SMAD4_DN	JAZAG_TGFB1_SIGNALING_VIA_SMAD4_DN	JAZAG_TGFB1_SIGNALING_VIA_SMAD4_DN	62	0.387527410494755	1.44604698985358	0.0392857142857143	0.779086804682569	0.768797610763032	4276	tags=34%, list=22%, signal=27%	SNX10/NEMF/CD1A/CLEC11A/ITGB7/CCL27/LCP2/RPL13A/NID2/ACKR1/BMP2/POU2F2/CDK18/SCAMP3/SHISA5/CLDN4/PRODH/RASSF1/SH3BP2/PNOC/ITGA6
PID_NOTCH_PATHWAY	PID_NOTCH_PATHWAY	PID_NOTCH_PATHWAY	57	-0.302408934134399	-1.44540724009113	0.0239901529298259	0.734293556071341	0.724595934770512	1468	tags=23%, list=8%, signal=21%	CTBP1/SKP2/NOTCH3/NCOR2/ADAM10/MYC/HDAC1/YY1/IL4/MFAP5/DLL3/CUL1/MYCBP
WP_NEURAL_CREST_DIFFERENTIATION	WP_NEURAL_CREST_DIFFERENTIATION	WP_NEURAL_CREST_DIFFERENTIATION	89	-0.277896468535441	-1.4451185241284	0.00723590755508744	0.55970818742963	0.552316269039789	2847	tags=26%, list=15%, signal=22%	ITGB1/GFAP/DLX5/BMP7/HOXB1/HDAC5/LHX2/SMAD1/FGFR3/NFKB1/GBX2/HDAC10/NOTCH3/ISL1/MYC/MSX1/HDAC1/HDAC8/PAX3/DMBX1/DLL3/MSX2/MBP
SCHLINGEMANN_SKIN_CARCINOGENESIS_TPA_DN	SCHLINGEMANN_SKIN_CARCINOGENESIS_TPA_DN	SCHLINGEMANN_SKIN_CARCINOGENESIS_TPA_DN	24	-0.388068716587162	-1.44452458421435	0.0407754437889667	0.779086804682569	0.768797610763032	2091	tags=38%, list=11%, signal=34%	CCDC28B/GRN/AEBP1/PLEKHA5/CCL21/COL1A1/COL1A2/DEAF1/TMEM255A
VERRECCHIA_EARLY_RESPONSE_TO_TGFB1	VERRECCHIA_EARLY_RESPONSE_TO_TGFB1	VERRECCHIA_EARLY_RESPONSE_TO_TGFB1	54	-0.308241428967736	-1.44305697875427	0.0288961361093808	0.759784822687627	0.749750544952761	1811	tags=22%, list=9%, signal=20%	ITGA3/IGF2R/APC/NID1/HSPG2/COL6A3/COL1A2/MMP3/VCAN/COL6A1/COL3A1/SPARC
WANG_LMO4_TARGETS_DN	WANG_LMO4_TARGETS_DN	WANG_LMO4_TARGETS_DN	338	0.327508078979334	1.44176353104404	0.000923296072809034	0.376184104627857	0.371215940389033	6115	tags=39%, list=31%, signal=27%	AHRR/PAPSS2/PSMC5/MGST3/FXR1/DMD/EIF3A/TRNP1/FDX1/PHF11/DTNA/DKC1/DAPP1/GULP1/ZFR/EIF5B/CHMP4A/TEFM/CDC37L1/GPR87/RBM26/MTMR2/EXOC6/CASK/PDK3/LCA5L/MAPK6/PLRG1/KRTCAP2/SAMHD1/TNFRSF18/KALRN/PLEKHA1/PIK3CB/RNF181/TMEM64/LIN7A/NSD3/COG5/HSPB8/RABGEF1/TOPORS/SYTL2/INPP4B/ZNF407/PTPRK/ACTR2/GGNBP2/ITCH/RUFY2/RPL35A/KAT14/MEAF6/NAA20/RETREG1/AP3B1/CYP2U1/LURAP1L/KBTBD4/ACBD3/MBD1/IRGQ/WDR6/EIF2B4/DUSP…
REACTOME_ACTIVATION_OF_ATR_IN_RESPONSE_TO_REPLICATION_STRESS	REACTOME_ACTIVATION_OF_ATR_IN_RESPONSE_TO_REPLICATION_STRESS	REACTOME_ACTIVATION_OF_ATR_IN_RESPONSE_TO_REPLICATION_STRESS	36	0.420563940989565	1.44073679134688	0.0429835651074589	0.779086804682569	0.768797610763032	1297	tags=25%, list=7%, signal=23%	ORC4/CLSPN/ATR/MCM4/CDC45/RAD17/CHEK1/ORC2/RPA3
DARWICHE_SKIN_TUMOR_PROMOTER_DN	DARWICHE_SKIN_TUMOR_PROMOTER_DN	DARWICHE_SKIN_TUMOR_PROMOTER_DN	176	0.339730739567885	1.43997307865714	0.0113457675877048	0.630109939252117	0.621788243496746	5619	tags=39%, list=29%, signal=28%	MEOX2/MRPL19/FES/EBF2/CLEC3B/RNF26/PRRC1/PYGO2/IL1B/CCL27/PDS5B/AMBRA1/FBRSL1/CACYBP/ACSBG1/CSPP1/SLC39A13/AKIRIN2/SAMHD1/CHCHD5/TREM2/PUS10/BID/PDP2/ZNF830/GDF5/LYAR/NFE2L2/SLC35B1/CP/MYO1A/PHF2/SMIM8/TYRO3/SPAG5/HEXA/JAG1/AKR1C3/EIF5A/SUCLG2/ACAD9/MYCN/SFN/C16orf90/CENPC/RPAIN/PABPC4/AFF3/CX3CR1/ZNF493/ZNF787/DOK4/SOX5/SRF/ANP32A/ANKEF1/TNFRSF25/PEX16/TUBA8/IL17A/DCTN1/TXN/NEK4/STRAP/IFT20/RASI…
KASLER_HDAC7_TARGETS_2_DN	KASLER_HDAC7_TARGETS_2_DN	KASLER_HDAC7_TARGETS_2_DN	32	0.435585979435305	1.43995355958663	0.0458715596330275	0.779086804682569	0.768797610763032	4615	tags=41%, list=24%, signal=31%	ADD3/NDUFV3/GAMT/MPP2/OAZ2/CACNB3/CUL7/KLF2/KLHL24/BBC3/HYI/CDH22/PTCH1
TURASHVILI_BREAST_LOBULAR_CARCINOMA_VS_LOBULAR_NORMAL_UP	TURASHVILI_BREAST_LOBULAR_CARCINOMA_VS_LOBULAR_NORMAL_UP	TURASHVILI_BREAST_LOBULAR_CARCINOMA_VS_LOBULAR_NORMAL_UP	94	0.362061979881198	1.43949245700655	0.0302351623740202	0.773187187914026	0.762975908676932	4961	tags=38%, list=25%, signal=29%	HSDL2/DMD/THRB/FAM76B/ZBTB16/PDZK1/FHOD3/MYBPC1/PI15/FMO5/CCPG1/IL20RA/OXTR/ITGA2/PTK2/CD36/IL17RB/LYPD6/ACTA2/SGK3/TM4SF18/TOM1L1/GPM6B/BHLHE41/PAWR/PAPOLA/KRT17/PGR/PERP/CYP2J2/DERA/LAMB3/GRIA2/FBXO3/AMDHD1/CHL1
TENEDINI_MEGAKARYOCYTE_MARKERS	TENEDINI_MEGAKARYOCYTE_MARKERS	TENEDINI_MEGAKARYOCYTE_MARKERS	56	0.391421212976674	1.43914968748505	0.0443645083932854	0.779086804682569	0.768797610763032	3777	tags=30%, list=19%, signal=25%	CCNE2/RASA1/IL1B/RASGRP2/MAFG/GP1BA/ITGB3/CD9/CASP9/GATA1/TGFB1/NFE2/PDGFC/CDKN1B/IL11RA/IL3RA/TAL1
MEBARKI_HCC_PROGENITOR_WNT_UP_CTNNB1_INDEPENDENT	MEBARKI_HCC_PROGENITOR_WNT_UP_CTNNB1_INDEPENDENT	MEBARKI_HCC_PROGENITOR_WNT_UP_CTNNB1_INDEPENDENT	22	-0.392082699744088	-1.43823009762623	0.045446780728684	0.779086804682569	0.768797610763032	942	tags=27%, list=5%, signal=26%	TGFBI/MRC2/SPOCD1/MMP2/COL5A1/VCAN
PARK_TRETINOIN_RESPONSE_AND_PML_RARA_FUSION	PARK_TRETINOIN_RESPONSE_AND_PML_RARA_FUSION	PARK_TRETINOIN_RESPONSE_AND_PML_RARA_FUSION	29	-0.364684026613218	-1.43531966193338	0.0451939742243573	0.779086804682569	0.768797610763032	2244	tags=31%, list=12%, signal=28%	IER3/PKN1/JUND/LITAF/LSP1/CEBPA/IRF1/TNFRSF1B/PSAP
VANDESLUIS_COMMD1_TARGETS_GROUP_3_DN	VANDESLUIS_COMMD1_TARGETS_GROUP_3_DN	VANDESLUIS_COMMD1_TARGETS_GROUP_3_DN	34	0.423672967090928	1.43380826644772	0.0485312899106003	0.787610210958778	0.777208450660881	2707	tags=32%, list=14%, signal=28%	MEOX2/NREP/CLEC1B/YJU2/TUBB2A/NNAT/CRABP2/FEZ1/CP/SPSB4/TCF15
CORRE_MULTIPLE_MYELOMA_DN	CORRE_MULTIPLE_MYELOMA_DN	CORRE_MULTIPLE_MYELOMA_DN	51	-0.308258856209641	-1.43208921050734	0.0189664903439694	0.691831713867326	0.682694874915771	2996	tags=33%, list=15%, signal=28%	OLFML3/HS3ST3B1/NLGN4X/SETBP1/GAS1/TMEM119/FBLN1/MAF/INSIG1/IMPA2/KIF21A/CCN4/FZD1/COLEC12/IGF1/SLC1A3/ACAN
RHODES_CANCER_META_SIGNATURE	RHODES_CANCER_META_SIGNATURE	RHODES_CANCER_META_SIGNATURE	65	-0.294130823833745	-1.43146624424946	0.0285740223053632	0.758408040301956	0.748391945368886	1685	tags=20%, list=9%, signal=18%	ACLY/CRIP2/IARS1/PTMA/HDAC1/G3BP1/AHCY/KPNA2/CANX/COL1A2/TOP2A/SSR1/MANF
WP_PROXIMAL_TUBULE_TRANSPORT	WP_PROXIMAL_TUBULE_TRANSPORT	WP_PROXIMAL_TUBULE_TRANSPORT	53	0.392014960473253	1.43110979663107	0.0467065868263473	0.779086804682569	0.768797610763032	6432	tags=53%, list=33%, signal=35%	ATP6V1D/ATP6V0A4/ATP6V1F/SLC47A2/SLC2A1/SLC7A7/SLC22A7/ABCG2/SLC20A2/SLC1A1/ABCC4/SLC7A8/ATP6V1A/SLC12A4/SLC13A3/SLC36A2/SLC22A8/SLC22A2/ATP6V1C1/SLC4A2/SLC7A9/SLC3A2/FXYD2/SLC5A1/ATP6V0D2/ATP1A1/SLC2A2/SLC26A6
HADDAD_T_LYMPHOCYTE_AND_NK_PROGENITOR_UP	HADDAD_T_LYMPHOCYTE_AND_NK_PROGENITOR_UP	HADDAD_T_LYMPHOCYTE_AND_NK_PROGENITOR_UP	77	0.370433763765102	1.42981735020337	0.0370799536500579	0.779086804682569	0.768797610763032	4027	tags=35%, list=21%, signal=28%	RASA1/FXR1/FOXO1/CHN2/PTPRD/RIOK3/FAM117A/CACNB2/CRHBP/ID3/ZNF165/HLA-DQA1/CCDC88A/CDC14B/PTK2/ASAP2/INPP4B/HSPB1/ALDH1A1/FOXO3/ARMCX1/MSH2/DACH1/PLOD2/TAL1/SMAD7/PDZD2
LIU_SMARCA4_TARGETS	LIU_SMARCA4_TARGETS	LIU_SMARCA4_TARGETS	45	-0.324544240968205	-1.42962203711181	0.0342406203811001	0.779086804682569	0.768797610763032	2835	tags=29%, list=15%, signal=25%	SLC15A2/IFITM1/LPCAT2/CA10/AHNAK/IFI27/LRRC61/IGF1/TMEM130/MMP2/IL32/COL3A1/SPARC
WP_INTERLEUKIN11_SIGNALING_PATHWAY	WP_INTERLEUKIN11_SIGNALING_PATHWAY	WP_INTERLEUKIN11_SIGNALING_PATHWAY	44	0.402304935615369	1.42883886027472	0.0452876376988984	0.779086804682569	0.768797610763032	3311	tags=34%, list=17%, signal=28%	FES/MAP2K1/JAK1/ATF1/RAF1/BIRC5/PTPN11/ITGA2/BGLAP/PIAS3/PTPA/TGFB1/RPS6/RPS6KB1/IL11RA
REACTOME_SIGNALING_BY_FGFR3	REACTOME_SIGNALING_BY_FGFR3	REACTOME_SIGNALING_BY_FGFR3	38	0.413442428958775	1.42797481879081	0.0463659147869674	0.779086804682569	0.768797610763032	6254	tags=53%, list=32%, signal=36%	FGF1/FGF17/KRAS/GAB1/NRAS/PTPN11/FRS3/SPRY2/FGF23/BRAF/UBB/FGF20/FGF16/HRAS/UBA52/CBL/FGF2/MAPK3/RPS27A/GRB2
PID_GMCSF_PATHWAY	PID_GMCSF_PATHWAY	PID_GMCSF_PATHWAY	35	0.420396944137237	1.42768465924256	0.0432020330368488	0.779086804682569	0.768797610763032	6254	tags=46%, list=32%, signal=31%	MAP2K1/KRAS/PRKACB/RAF1/NRAS/PTPN11/CSF2/CISH/STAT5B/IKBKB/HRAS/IRF8/STAT3/MAPK3/PRKACA/GRB2
LINDGREN_BLADDER_CANCER_CLUSTER_2A_DN	LINDGREN_BLADDER_CANCER_CLUSTER_2A_DN	LINDGREN_BLADDER_CANCER_CLUSTER_2A_DN	136	0.343442112298226	1.42669054461485	0.019694001163	0.691831713867326	0.682694874915771	3505	tags=26%, list=18%, signal=22%	DCBLD2/PALLD/DDX3Y/CYBRD1/ALG2/KIF2A/SLC66A3/RCAN2/ARMC8/PSIP1/DPYSL2/ITM2A/GLIPR1/STXBP1/MS4A4A/NUDCD3/TGOLN2/DUSP22/PNMA1/CYBB/IQGAP2/SERF2/CNN3/RNASE4/BMP2K/POLE3/RIC1/PRKCQ/TGFB1/AFAP1L1/GABARAPL1/CFL2/SELENOP/TBC1D8/MT2A/MBNL1
ROSS_AML_OF_FAB_M7_TYPE	ROSS_AML_OF_FAB_M7_TYPE	ROSS_AML_OF_FAB_M7_TYPE	66	0.378344179019083	1.42520384610553	0.041031652989449	0.779086804682569	0.768797610763032	5350	tags=39%, list=27%, signal=29%	TNIK/RASA1/CAVIN2/KCNH2/PROS1/PSMD6/ARMC8/GP1BA/PTGS1/BMP2K/SLC39A4/GATA1/ALDH1A1/ZMYND8/ABCC4/DNAJC9/UROD/PLOD2/TAL1/PRUNE1/CTNNBL1/TEK/RHAG/RDX/STXBP6/DLC1
TSAI_RESPONSE_TO_RADIATION_THERAPY	TSAI_RESPONSE_TO_RADIATION_THERAPY	TSAI_RESPONSE_TO_RADIATION_THERAPY	31	-0.352664620414662	-1.424989293461	0.0401611386532328	0.779086804682569	0.768797610763032	2976	tags=35%, list=15%, signal=30%	ISG15/IFITM1/SERPINE1/LIPC/IL6/IFI6/TGFB2/COL6A3/THBS1/COL6A2/COL6A1
SCHAEFFER_PROSTATE_DEVELOPMENT_6HR_UP	SCHAEFFER_PROSTATE_DEVELOPMENT_6HR_UP	SCHAEFFER_PROSTATE_DEVELOPMENT_6HR_UP	152	0.340056897225769	1.42474537801989	0.0148337964104231	0.657481269469701	0.648798087776239	6173	tags=43%, list=32%, signal=30%	EIF2AK2/CAVIN2/SPPL2A/SEMA3G/PRKD3/SYNPR/DIXDC1/ZNF639/PIAS2/TREM2/SLC38A9/NUP58/PTGS1/SMURF2/CAV1/SLC25A12/SP110/RNF11/AGBL3/RIC8A/KTN1/GFPT1/P4HA2/GIN1/C8orf34/GBE1/FNDC1/SGCE/PTEN/IFRD1/CLEC14A/MBD1/SBDS/RPS6KB1/LY96/SFXN3/PLEKHS1/SMPDL3A/RHOJ/CAST/ACAT1/ZNF559-ZNF177/CD300C/TYROBP/SYNCRIP/SESN1/FGFBP3/VEGFD/SMG7/SCYL3/PAIP1/TMEM126A/ORC6/OGN/SLC35A5/USP16/C5orf34/ARL13B/LRRC17/ATP6AP2/NAB1/ZN…
GERHOLD_ADIPOGENESIS_DN	GERHOLD_ADIPOGENESIS_DN	GERHOLD_ADIPOGENESIS_DN	60	-0.293903452163862	-1.42095039924864	0.024594557115122	0.734293556071341	0.724595934770512	3578	tags=38%, list=18%, signal=31%	THBD/DNAJB1/CD44/TNFAIP2/THBS2/ITGB1/UBTF/CCT5/GAS1/EIF3C/IER3/VDR/SDC1/GAS7/CCT2/IL4R/ANXA5/CASP8/CDK4/THBS1/ZNF148/VCAN/G0S2
BRIDEAU_IMPRINTED_GENES	BRIDEAU_IMPRINTED_GENES	BRIDEAU_IMPRINTED_GENES	58	-0.296619008087205	-1.42093679456654	0.0388262305783458	0.779086804682569	0.768797610763032	2482	tags=31%, list=13%, signal=27%	COPG2/SNURF/MST1R/CNTN3/UBE3A/APOC2/IMPACT/IGF2R/ART5/NDN/ASB4/NAP1L4/ATP10A/GRB10/MEST/CMAHP/KCNQ1/SNRPN
WILCOX_RESPONSE_TO_PROGESTERONE_DN	WILCOX_RESPONSE_TO_PROGESTERONE_DN	WILCOX_RESPONSE_TO_PROGESTERONE_DN	59	-0.295867847855819	-1.4194849966702	0.0327068339172377	0.773187187914026	0.762975908676932	1684	tags=20%, list=9%, signal=19%	COL16A1/DES/PLAU/ATP2B4/PLEC/MMP2/COL1A1/COL1A2/THBS1/COL6A1/COL5A2/PECAM1
YAMASHITA_METHYLATED_IN_PROSTATE_CANCER	YAMASHITA_METHYLATED_IN_PROSTATE_CANCER	YAMASHITA_METHYLATED_IN_PROSTATE_CANCER	60	-0.293584587104194	-1.41940876565943	0.0254651385706641	0.734293556071341	0.724595934770512	2544	tags=23%, list=13%, signal=20%	IFITM1/CLDN6/SERPINE1/RBP7/AEBP1/MMP13/MMP7/AQP8/COL1A1/CLDN18/G0S2/S100A8/OPTN/SPARC
BILD_E2F3_ONCOGENIC_SIGNATURE	BILD_E2F3_ONCOGENIC_SIGNATURE	BILD_E2F3_ONCOGENIC_SIGNATURE	235	0.329667198695854	1.41911395516049	0.00439887355068872	0.520831197977197	0.513952717731962	6492	tags=42%, list=33%, signal=28%	TENT5A/CHST2/CCNE2/SAMD1/NEMF/DPY19L1/IL1B/TMEM200B/GAS5/TAF1D/PKN3/INO80C/GPR137B/PSIP1/FANCA/ABCG2/SOBP/NAT9/ATAD2/SBK1/STXBP1/DGKQ/PTGS1/EPB41L4A/TLCD1/SLC25A12/SMAD6/AK4/MAP3K21/RIPPLY3/MFHAS1/E2F7/NFATC3/EML6/ALDH5A1/ADGRB2/CDKN2C/FUT11/PXMP2/SSX2IP/NCKIPSD/TFDP1/HACE1/IL17RB/MMP15/GNAL/PHF2/LYPD6/RETREG1/WIPI2/ABCC10/ZNF367/SRSF7/CIBAR1/KDM4B/SLC16A6/DNAJC9/ANKRD18B/MACIR/FBXO21/HEY1/CAMK2N…
AIGNER_ZEB1_TARGETS	AIGNER_ZEB1_TARGETS	AIGNER_ZEB1_TARGETS	33	-0.341736092636616	-1.41662407217108	0.0410109782468947	0.779086804682569	0.768797610763032	1764	tags=24%, list=9%, signal=22%	SHROOM3/GJB3/CDH3/DSP/GJB2/DSC2/PMEPA1/PCDH7
DE_YY1_TARGETS_DN	DE_YY1_TARGETS_DN	DE_YY1_TARGETS_DN	92	0.357863903202536	1.41515122929702	0.0417136414881623	0.779086804682569	0.768797610763032	5340	tags=39%, list=27%, signal=29%	CCNE2/RBL2/NCOR1/RASA1/NAA15/CD2AP/HNRNPH1/PRKACB/PRKD3/RB1/FGF13/TNFRSF11B/TACC1/RBBP8/CDC27/ANXA1/CCNL1/CALD1/RGS17/PTEN/CUL5/SRSF9/NBL1/ERAP1/OSMR/CAPZA2/EPS8/EPAS1/AGGF1/GDI2/TDRD3/GNA13/HIF1A/USP16/TUSC3/MPHOSPH9
HALMOS_CEBPA_TARGETS_UP	HALMOS_CEBPA_TARGETS_UP	HALMOS_CEBPA_TARGETS_UP	45	-0.321107584372663	-1.41448351550898	0.0380687175237736	0.779086804682569	0.768797610763032	1696	tags=18%, list=9%, signal=16%	JAK2/UAP1/IL4R/PTK2B/PTX3/ZNF250/SF3A2/CKAP4
CARRILLOREIXACH_MRS3_VS_LOWER_RISK_HEPATOBLASTOMA_UP	CARRILLOREIXACH_MRS3_VS_LOWER_RISK_HEPATOBLASTOMA_UP	CARRILLOREIXACH_MRS3_VS_LOWER_RISK_HEPATOBLASTOMA_UP	39	0.40909636734171	1.41445952132675	0.0481622306717364	0.787610210958778	0.777208450660881	3699	tags=28%, list=19%, signal=23%	IGF2BP2/SNHG16/GALT/FASN/GREB1/SEMA4G/AK4/PTPRF/FOXA1/CHKA/SMG5
SHEPARD_BMYB_TARGETS	SHEPARD_BMYB_TARGETS	SHEPARD_BMYB_TARGETS	66	0.373753468420426	1.40791086589232	0.0457209847596717	0.779086804682569	0.768797610763032	3999	tags=32%, list=21%, signal=25%	TPX2/PRC1/POU3F2/DLGAP5/FBXO5/BIRC5/PLP1/TM7SF2/CDC14B/FOXM1/PCDH18/INKA2/PRR11/S1PR1/MT2A/NOVA2/HEY1/NDE1/ARID5B/CTSL/SOX11
TURASHVILI_BREAST_LOBULAR_CARCINOMA_VS_DUCTAL_NORMAL_DN	TURASHVILI_BREAST_LOBULAR_CARCINOMA_VS_DUCTAL_NORMAL_DN	TURASHVILI_BREAST_LOBULAR_CARCINOMA_VS_DUCTAL_NORMAL_DN	84	0.360619627574936	1.40584495012359	0.0490307867730901	0.787719298245614	0.777316097260696	4715	tags=33%, list=24%, signal=25%	DMD/PDZK1/MYBPC1/CDC37L1/PI15/ENTPD5/RIOK3/ITM2A/ATP11B/FMO5/RARRES1/CX3CL1/IL20RA/MRPS25/OXTR/ITGA2/CP/IL17RB/LYPD6/ERICH1/CCL28/TM4SF18/CX3CR1/PAPOLA/KRT17/PERP/CYP2J2/LAMB3
ROSS_AML_WITH_AML1_ETO_FUSION	ROSS_AML_WITH_AML1_ETO_FUSION	ROSS_AML_WITH_AML1_ETO_FUSION	73	0.366622276633249	1.40287822508155	0.0491228070175439	0.787719298245614	0.777316097260696	5643	tags=38%, list=29%, signal=27%	TMEM43/CIITA/ADRM1/PSD3/MKNK2/VOPP1/EGFL7/CAV1/SLCO4A1/BAIAP3/PTPN12/DEPTOR/IL17RB/ARHGEF6/HYAL2/RASA4/KDM4B/CD58/RUNX1T1/ENDOD1/HPGDS/LAPTM5/PELI2/ADPRM/EPCAM/NIT2/DISC1/BAALC
PID_INTEGRIN1_PATHWAY	PID_INTEGRIN1_PATHWAY	PID_INTEGRIN1_PATHWAY	64	-0.289192031973078	-1.40178689805868	0.0306640415033287	0.773187187914026	0.762975908676932	1811	tags=23%, list=9%, signal=21%	ITGA3/ITGA4/NID1/PLAU/TGFBI/F13A1/COL6A3/COL1A1/COL1A2/COL5A1/THBS1/COL6A2/COL6A1/COL5A2/COL3A1
RICKMAN_TUMOR_DIFFERENTIATED_WELL_VS_MODERATELY_UP	RICKMAN_TUMOR_DIFFERENTIATED_WELL_VS_MODERATELY_UP	RICKMAN_TUMOR_DIFFERENTIATED_WELL_VS_MODERATELY_UP	100	0.347830567339473	1.4004978929894	0.038716814159292	0.779086804682569	0.768797610763032	6094	tags=43%, list=31%, signal=30%	ACSS1/ZNF207/RARB/FAM118A/TIFA/KRT13/FAM117A/ASXL2/EDEM2/ETNK2/ABHD12/ALDH5A1/KAT6B/ZDHHC2/EML4/ZNF513/JTB/SRSF7/HEY1/PRKAR2B/USP21/ZNF704/ZNF550/TRAF5/MSI2/KAT7/SCPEP1/MAP7D2/DIPK2A/CLN3/THAP9-AS1/GPD1L/LPIN1/E2F5/CYP4X1/C2CD5/PDCD4/DZIP3/TSPAN6/ABCC5/PASK/SFT2D3/MAP2K6
WP_OVERLAP_BETWEEN_SIGNAL_TRANSDUCTION_PATHWAYS_CONTRIBUTING_TO_LMNA_LAMINOPATHIES	WP_OVERLAP_BETWEEN_SIGNAL_TRANSDUCTION_PATHWAYS_CONTRIBUTING_TO_LMNA_LAMINOPATHIES	WP_OVERLAP_BETWEEN_SIGNAL_TRANSDUCTION_PATHWAYS_CONTRIBUTING_TO_LMNA_LAMINOPATHIES	55	-0.295983406103342	-1.39944698922257	0.0374422538588127	0.779086804682569	0.768797610763032	1803	tags=25%, list=9%, signal=23%	MAOB/APC/SMAD2/MSTN/HMGA2/CEBPA/TGFB2/CEBPB/LEMD3/HDAC1/JUNB/LEF1/CDK4/ACTB
GAL_LEUKEMIC_STEM_CELL_UP	GAL_LEUKEMIC_STEM_CELL_UP	GAL_LEUKEMIC_STEM_CELL_UP	118	0.342493860995383	1.39857762780571	0.0294438386041439	0.770046815910558	0.759877010738137	5480	tags=35%, list=28%, signal=25%	TNIK/PEX1/INO80B/AGT/MFSD6/GEMIN6/GAN/LAMB2/CACYBP/CDC37L1/IRF6/YWHAH-AS1/ZNF639/AMELX/ITGB3/SENP6/ZCCHC4/ANXA9/HDAC6/ITFG2/SMAD6/GATA1/ARIH2/EXO5/FOXO3/KBTBD4/SMIM2/IDI2-AS1/DBT/PPP1R3D/UNC5B/ZFP36L1/KMT2A/MAB21L2/N4BP1/MPHOSPH9/CMKLR2/TRIM33/CEP76/ZMYM5/RBPMS
REACTOME_DISEASES_ASSOCIATED_WITH_O_GLYCOSYLATION_OF_PROTEINS	REACTOME_DISEASES_ASSOCIATED_WITH_O_GLYCOSYLATION_OF_PROTEINS	REACTOME_DISEASES_ASSOCIATED_WITH_O_GLYCOSYLATION_OF_PROTEINS	61	-0.290631010352543	-1.39579944576765	0.0280257705639175	0.758408040301956	0.748391945368886	3311	tags=30%, list=17%, signal=25%	POMGNT1/ADAMTS18/THBS2/MUC1/ADAMTS15/SPON2/ADAMTS16/B3GLCT/ADAMTSL3/THSD7A/MUC12/ADAMTS6/NOTCH3/ADAMTS7/ADAMTS14/MUC20/THBS1/ADAMTS5
DELYS_THYROID_CANCER_DN	DELYS_THYROID_CANCER_DN	DELYS_THYROID_CANCER_DN	219	0.324806572308456	1.39574430981823	0.011419840585704	0.630109939252117	0.621788243496746	5269	tags=36%, list=27%, signal=26%	MEOX2/ADD3/CYBRD1/FBLN5/KCNK2/SLC16A2/PRKACB/CSRP2/TGFBR3/RAP1GAP/CRYAB/ARHGEF28/PLN/ITM2A/TBC1D4/TSPOAP1/FXYD6/BMP2/TOB1/ID3/NEB/ADH1B/IQGAP2/EML1/FGF13/SRPX/GNAI1/TNFRSF11B/CD36/RASSF9/LIMK2/CCN1/GNA14/PRKCQ/SLC1A1/FEZ1/ALDH1A1/NDRG4/PRKX/GSTM3/GCAT/RELN/TRAPPC6A/RGS17/RPS6KA5/DLG2/CLMN/MEIS2/DPP6/TNFAIP8/MATN2/ADH1A/CLCNKA/EDN3/MYCN/ENPP1/IPCEF1/PHYH/CITED2/PCLO/CLDN5/TAL1/NUCB2/CLCNKB/FLRT2/Z…
VECCHI_GASTRIC_CANCER_ADVANCED_VS_EARLY_DN	VECCHI_GASTRIC_CANCER_ADVANCED_VS_EARLY_DN	VECCHI_GASTRIC_CANCER_ADVANCED_VS_EARLY_DN	127	0.338218756662759	1.39554900843497	0.0289079229122056	0.759784822687627	0.749750544952761	3757	tags=30%, list=19%, signal=24%	TMPRSS2/NUDT6/BTD/EIF3H/HSD17B2/CYC1/ADH1C/ABCG5/ABCG2/GOLM1/FMO5/CHCHD5/RBM19/ALDOB/CKMT1B/AADAC/STARD10/PRSS2/C9orf152/ABHD12/ATP10B/ADRA2A/CHAC2/GOT1/CYSTM1/C6orf58/ETHE1/SMIM31/SSTR1/DOT1L/AKR1C3/BCL2L15/CA13/ALDH3A1/PTPRN2/FXYD3/ENTPD3/COX8A
REACTOME_HEDGEHOG_OFF_STATE	REACTOME_HEDGEHOG_OFF_STATE	REACTOME_HEDGEHOG_OFF_STATE	107	0.34498797104824	1.39454809275721	0.040929203539823	0.779086804682569	0.768797610763032	4663	tags=35%, list=24%, signal=26%	PSMC5/ADCY8/PSMA3/PRKAR2A/PSMD6/PRKACB/RPGRIP1L/PSMB6/GPR161/ADCY1/PSMC4/FUZ/TUBA1C/TUBB2A/TULP3/BTRC/PSMB4/PSMB2/TUBB4B/ITCH/TUBA3C/UBB/KIF3A/PSMD3/PRKAR2B/ADCY9/TUBA4A/SMO/TUBB6/PSMC2/GNAS/TUBA1A/PSMD7/PSMF1/PTCH1/SKP1/IFT122
WU_SILENCED_BY_METHYLATION_IN_BLADDER_CANCER	WU_SILENCED_BY_METHYLATION_IN_BLADDER_CANCER	WU_SILENCED_BY_METHYLATION_IN_BLADDER_CANCER	48	-0.306146852879995	-1.3906470918114	0.0328135961736549	0.773187187914026	0.762975908676932	1944	tags=23%, list=10%, signal=21%	PTGER3/COBL/PLEK/GUCY1A1/PRKCD/PTX3/IGF1/COL6A3/ZCCHC24/VCAN/COL5A2
WAKABAYASHI_ADIPOGENESIS_PPARG_RXRA_BOUND_WITH_H4K20ME1_MARK	WAKABAYASHI_ADIPOGENESIS_PPARG_RXRA_BOUND_WITH_H4K20ME1_MARK	WAKABAYASHI_ADIPOGENESIS_PPARG_RXRA_BOUND_WITH_H4K20ME1_MARK	142	0.333719241883491	1.38956021796778	0.0308182784272051	0.773187187914026	0.762975908676932	3184	tags=22%, list=16%, signal=18%	GINM1/TXLNG/IMMT/NCBP1/HSDL2/PLOD1/FDX1/SLC66A3/ATN1/CHCHD3/GPRC5B/ATP1B3/ATP5PF/MKNK2/FAM13A/CYRIB/CSAD/ESRRA/LIPE/PUS10/MTCH2/ABCC4/MLF2/CPEB3/PNPLA2/HIBCH/TANK/SELENOP/HIBADH/TMCC3/ZNF219
KEGG_CELL_CYCLE	KEGG_CELL_CYCLE	KEGG_CELL_CYCLE	115	0.341145960029714	1.38817683756587	0.0392156862745098	0.779086804682569	0.768797610763032	5460	tags=40%, list=28%, signal=29%	CCNE2/RBL2/E2F3/SMC1B/CCNH/ORC4/ATR/MCM4/CDC45/WEE2/CHEK1/FZR1/BUB1B/ANAPC13/ORC2/ESPL1/RB1/CDC14A/CDC14B/MAD1L1/CDC27/WEE1/CDKN2C/TFDP1/TGFB1/DBF4/E2F1/PLK1/ANAPC7/CDKN1B/TFDP2/CDC25C/SFN/YWHAQ/SMAD4/ANAPC4/SKP1/CDKN1C/ORC6/MAD2L2/ANAPC5/SMAD3/CDKN2D/E2F5/GADD45G/CCND2
WP_CELL_CYCLE	WP_CELL_CYCLE	WP_CELL_CYCLE	111	0.342150396026511	1.3881604856903	0.0417124039517014	0.779086804682569	0.768797610763032	5460	tags=41%, list=28%, signal=29%	CCNE2/RBL2/E2F3/SMC1B/CCNH/ORC4/ATR/MCM4/CDC45/WEE2/CHEK1/FZR1/ANAPC13/ORC2/ESPL1/RB1/CDC14A/CDC14B/MAD1L1/CDC27/WEE1/CDKN2C/TFDP1/TGFB1/DBF4/E2F1/PLK1/ANAPC7/CDKN1B/TFDP2/CDC25C/SFN/YWHAQ/SMAD4/ANAPC4/SKP1/CDKN1C/ORC6/MAD2L2/ANAPC5/SMAD3/CDKN2D/E2F5/GADD45G/CCND2
ZHOU_INFLAMMATORY_RESPONSE_FIMA_DN	ZHOU_INFLAMMATORY_RESPONSE_FIMA_DN	ZHOU_INFLAMMATORY_RESPONSE_FIMA_DN	260	0.319916356647812	1.38741852901768	0.00737551620406528	0.55970818742963	0.552316269039789	5709	tags=37%, list=29%, signal=26%	OSGEPL1/IRAG2/GFOD1/ZFP3/NIF3L1/ZC3H14/GEMIN2/DNAI1/GEMIN6/LPAR6/NVL/ARHGEF40/PPFIA4/MAP4K1/LIFR-AS1/CLPX/PDE5A/ZNF571/PTH/ZNF718/CACNB2/ZNF785/SHPK/ZNF165/VASH2/RANBP6/MRPS25/XPC/ARID4A/LRRC1/FAM217B/NDRG2/SPRY2/PIMREG/KLHL23/NFATC3/DHRS9/NCKIPSD/WIPF1/VIPAS39/YAE1/KAT14/SETDB2/STN1/SLC25A30/MTF2/NLRC4/SLAMF6/ZNF605/VGLL4/NDE1/CD300LB/GPR180/CITED2/ARHGEF3/CEP85/AFF3/XKR6/GLT8D1/NHSL1/PDE6C/PAGR…
MCDOWELL_ACUTE_LUNG_INJURY_UP	MCDOWELL_ACUTE_LUNG_INJURY_UP	MCDOWELL_ACUTE_LUNG_INJURY_UP	45	-0.313366343570463	-1.38038323872576	0.0474472597016599	0.781791545175973	0.771466630462205	2782	tags=24%, list=14%, signal=21%	TPM1/PLA2G7/NFKBIA/LITAF/RETNLB/TGFBI/MYC/PTX3/SPHK1/S100A8/COL3A1
FOROUTAN_INTEGRATED_TGFB_EMT_UP	FOROUTAN_INTEGRATED_TGFB_EMT_UP	FOROUTAN_INTEGRATED_TGFB_EMT_UP	115	-0.25624088304405	-1.37883316617138	0.015903932101	0.668746210577118	0.659914255777952	2803	tags=27%, list=14%, signal=23%	FSTL3/TPM1/LUM/HS3ST3B1/NCF2/POSTN/SLC26A2/SERPINE1/MMP1/XYLT1/IGFBP7/BMPR2/ZNF365/MAF/ADAMTS6/TGFBI/MRC2/MN1/SPHK1/JUNB/COL6A3/MMP2/COL1A1/COL5A1/THBS1/VCAN/PMEPA1/HS3ST3A1/COL5A2/COL3A1/SPARC
DARWICHE_SQUAMOUS_CELL_CARCINOMA_DN	DARWICHE_SQUAMOUS_CELL_CARCINOMA_DN	DARWICHE_SQUAMOUS_CELL_CARCINOMA_DN	169	0.325839332853759	1.37599773739399	0.0262054507337526	0.745099277032482	0.735258947425286	4297	tags=30%, list=22%, signal=24%	MEOX2/MRPL19/EBF2/CLEC3B/RNF26/PRRC1/PYGO2/CCL27/GABARAPL2/AMBRA1/FBRSL1/ACSBG1/SMU1/CSPP1/SLC39A13/AKIRIN2/CHCHD5/TREM2/PUS10/PDP2/ZNF830/LYAR/SLC35B1/CP/EML4/MYO1A/PHF2/HOMER3/CA3/TYRO3/SPAG5/AKR1C3/EIF5A/ACTA2/ACAD9/MYCN/SFN/C16orf90/CENPC/RPAIN/PABPC4/AFF3/CX3CR1/RPS3A/MAP1LC3A/ZNF493/ARHGAP4/ZNF787/DOK4/SOX5/SRF
BROWNE_HCMV_INFECTION_30MIN_UP	BROWNE_HCMV_INFECTION_30MIN_UP	BROWNE_HCMV_INFECTION_30MIN_UP	48	-0.302294434933622	-1.37314779772045	0.0376584886219059	0.779086804682569	0.768797610763032	2327	tags=25%, list=12%, signal=22%	TSFM/EGR3/EGR2/TFEC/IFI27/PTK2B/SOCS3/JUNB/AJAP1/THBS1/COL6A2/COL6A1
MIKKELSEN_NPC_ICP_WITH_H3K4ME3	MIKKELSEN_NPC_ICP_WITH_H3K4ME3	MIKKELSEN_NPC_ICP_WITH_H3K4ME3	428	0.307851737389462	1.37185935888965	0.00157863017008033	0.389664389389941	0.384518194586135	6229	tags=39%, list=32%, signal=27%	OSGEPL1/ZEB2/GPR183/LYSMD4/CAVIN2/HYAL1/NUDT13/ADD3/MCTS1/EHBP1/PPP2R5C/NIF3L1/ASB15/PRIM1/RUFY3/DTNA/FLRT3/GEMIN6/LPAR6/ZNF235/LAMB2/NEIL1/ARHGAP18/DPP7/ACSBG1/KATNAL2/ABCA8/TBC1D22B/WDR12/ENTPD1/LOXL3/LYSMD1/DYNLT3/CHM/NSUN6/RP2/ITM2A/FAM13A/NAV3/CNTNAP1/MAPK10/ASB7/GALE/LRRN3/MPI/BLZF1/NCKAP5/CORO1A/LRRTM3/HDAC6/SAT2/USP49/MED24/CSRNP3/TPP1/ARMH4/DUSP19/RFX5/TTC23/NMRAL1/MOSPD1/NICN1/CHAC2/PPA…
WP_CILIOPATHIES	WP_CILIOPATHIES	WP_CILIOPATHIES	181	0.323495014716443	1.37178123876524	0.0208509948736943	0.691831713867326	0.682694874915771	5072	tags=35%, list=26%, signal=26%	BBIP1/WDPCP/B9D1/RPGRIP1/TMEM17/DNAAF2/SPAG1/DNAI1/ARL2BP/TTLL5/TMEM216/RPGRIP1L/XPNPEP3/NME9/DNAJB13/GPR161/CSPP1/RP2/NPHP1/DNAAF3/NEK1/IFT81/MAK/INVS/KIAA0586/TOPORS/BBS2/TUB/DNAAF11/CC2D2A/PCARE/POC1B/KATNIP/CEP290/AHI1/PIK3R4/ODAD4/DYNC2I2/ARL6/PLK4/TAPT1/TBC1D32/CFAP52/CCDC40/TCTN2/CEP164/SMO/NME7/FLCN/IFT27/CFAP298/DNAH6/GALNT11/BBS7/KIAA0753/MCIDAS/RP1/ODAD3/IFT122/LZTFL1/ODAD2/DNAH11/NPHP…
WANG_CISPLATIN_RESPONSE_AND_XPC_DN	WANG_CISPLATIN_RESPONSE_AND_XPC_DN	WANG_CISPLATIN_RESPONSE_AND_XPC_DN	212	0.319983164807377	1.3716176993952	0.0165505903896596	0.675565007723377	0.666642998868983	5115	tags=34%, list=26%, signal=26%	ADD3/DNAJA2/CYBRD1/FNTA/TAF2/GEMIN2/PHF11/UBE2B/CSRNP2/CYBA/VEZF1/MAP4K5/DEDD/TXNRD1/CUL3/CNTNAP1/CD46/PTPN11/KALRN/MASP2/PNMA1/SNAPC2/KHNYN/SYNJ1/PTGS1/ACVR1/MRPL40/SLC35A1/MAN2A2/GNAI1/RABEP1/MED13/CSF1/CLK3/C1D/GLIPR2/EIF2S1/CDC40/PRKG1/SRRD/TANK/GALNS/PTPRT/NT5C2/SLC12A4/BBC3/WASHC2A/TGIF1/ACP2/KIF3A/SUSD6/DELE1/TRIP10/SMAD7/TAF7/UROS/RAMP2/SESN1/STEAP2-AS1/FERMT2/ITIH4/WTAP/EFTUD2/TSC1/PAIP1…
YAUCH_HEDGEHOG_SIGNALING_PARACRINE_DN	YAUCH_HEDGEHOG_SIGNALING_PARACRINE_DN	YAUCH_HEDGEHOG_SIGNALING_PARACRINE_DN	209	0.319715608280172	1.3679059650506	0.0205721235430791	0.691831713867326	0.682694874915771	5892	tags=36%, list=30%, signal=25%	FARSA/SLC22A25/B3GALT1/RPGRIP1/KCNH2/ASB15/MYOT/FASTKD3/SLC25A27/MYBPC1/CUX2/CD27/ATP2A1/GABRB1/PROX2/CEP128/NEB/MS4A2/USP53/TMOD4/AK4/KLHL41/NPAS3/LRRC39/SLC5A12/PRDM16/TAS1R3/RUFY2/B3GALT6/APOM/RSPH10B/OR5B3/NRSN1/MB/TNP1/COL4A4/TRDN/PYGM/EPHA1/NEXMIF/POLQ/CKMT2/C1orf50/PAX9/THBS4/ITSN1/CFAP206/STAC3/RIPK4/SMO/A2M/SBSPON/IL16/SERPINB5/CECR2/FLRT2/HSPA4L/ODAD3/KYAT1/LENEP/LRRTM2/NPHP3/RHAG/HIF1A…
AZARE_NEOPLASTIC_TRANSFORMATION_BY_STAT3_UP	AZARE_NEOPLASTIC_TRANSFORMATION_BY_STAT3_UP	AZARE_NEOPLASTIC_TRANSFORMATION_BY_STAT3_UP	120	-0.254169125163235	-1.36759661297036	0.00778078645534091	0.566525370559146	0.559043419429971	2544	tags=23%, list=13%, signal=20%	IFITM1/SSR3/XYLT1/VNN1/CHP1/COPA/B4GALT1/HMGCS1/CPS1/CDK17/IL13RA1/IFI6/IFI27/PLTP/EOGT/SLC4A7/S100A9/DUSP4/MMP3/COL5A1/SNRPN/RAB6A/THBS1/NEAT1/PCDH7/G0S2/S100A8/COL5A2
REACTOME_COLLAGEN_BIOSYNTHESIS_AND_MODIFYING_ENZYMES	REACTOME_COLLAGEN_BIOSYNTHESIS_AND_MODIFYING_ENZYMES	REACTOME_COLLAGEN_BIOSYNTHESIS_AND_MODIFYING_ENZYMES	66	-0.280340610021962	-1.36708573282478	0.0382172347006031	0.779086804682569	0.768797610763032	406	tags=14%, list=2%, signal=13%	COL6A3/ADAMTS14/COL1A1/COL1A2/COL5A1/COL6A2/COL6A1/COL5A2/COL3A1
LI_INDUCED_T_TO_NATURAL_KILLER_UP	LI_INDUCED_T_TO_NATURAL_KILLER_UP	LI_INDUCED_T_TO_NATURAL_KILLER_UP	300	0.311330016470525	1.36346326905988	0.00855554140999476	0.590990475859638	0.583185420538239	5519	tags=35%, list=28%, signal=26%	DENND4A/FES/TENT5A/AQP9/PPP3CC/GSTP1/SERP2/GFOD1/CLNK/GVINP1/FNBP1/PRRC1/BSCL2/TAF9B/ITGB7/CCL3/SIRT3/PDZK1/PLP2/F2RL2/MYO1F/MYL6/TRPM6/GOLM1/FURIN/ARL6IP5/CD9/GLIPR1/TNFRSF18/DUSP6/UAP1L1/RGS1/KHNYN/IQGAP2/TUBA1C/CD63/FAM185A/GPR68/PLPP2/SLC39A4/TNFRSF11B/GPR15/SYTL2/CASTOR1/GLIPR2/HOPX/PRMT2/NRGN/SLC24A3/TFDP1/FAM20A/PEA15/STX7/XCL1/SEC61B/LASP1/GNG2/CISH/GBP2/RNF19B/SLC19A2/CRYBG2/VPS29/NDFIP1…
ZHENG_FOXP3_TARGETS_IN_THYMUS_UP	ZHENG_FOXP3_TARGETS_IN_THYMUS_UP	ZHENG_FOXP3_TARGETS_IN_THYMUS_UP	193	0.32058324214513	1.36172459834212	0.0189105821179171	0.691831713867326	0.682694874915771	5107	tags=34%, list=26%, signal=25%	PPP3CC/ZC3HAV1/GPR183/CNOT2/LINC-PINT/ADD3/GPHN/FAM76B/PPP2R5C/ZKSCAN4/KLF6/ABTB2/WDR37/DIPK1A/ATP2B1/ASXL2/SAMHD1/NUDCD3/VOPP1/DUSP22/RGS1/TMEM64/EXT1/INPP4B/ARHGAP5/TUBB4B/KAT6B/TNFSF11/DBF4/ATP6V1A/ETNK1/SLC37A3/GBP2/WBP4/SLAMF6/MBNL1/LTA4H/IPCEF1/PAK1IP1/CAST/CITED2/ARHGEF3/FAM8A1/STAT5B/ARID5B/SLAMF1/STAT4/SESN1/GPRIN3/ITGA6/HEATR5A/TLR1/CD84/GALNT4/GPR18/TBC1D5/CNOT6L/AKAP13/ZFP36L2/NT5E/GD…
PID_AP1_PATHWAY	PID_AP1_PATHWAY	PID_AP1_PATHWAY	66	-0.278102020106641	-1.35616921118832	0.0422137540516243	0.779086804682569	0.768797610763032	2427	tags=26%, list=12%, signal=23%	CRTC1/IL5/MMP1/JUND/MAF/DMP1/PLAU/IL6/MYC/IL4/JUNB/HLA-A/COL1A2/TP53/FOSL2/GJA1/IL10
CROONQUIST_NRAS_VS_STROMAL_STIMULATION_DN	CROONQUIST_NRAS_VS_STROMAL_STIMULATION_DN	CROONQUIST_NRAS_VS_STROMAL_STIMULATION_DN	91	-0.260365194008252	-1.35142033100143	0.0251530562606515	0.734293556071341	0.724595934770512	2423	tags=25%, list=12%, signal=22%	POSTN/CENPA/IER3/NFKBIA/MCM3/PTGER3/CCNB2/IGFBP7/H2BC11/TK1/SMARCD3/COL16A1/IL6/NOTCH3/PPP1R15A/TGFBI/COL6A3/COL1A2/KIF2C/VCAN/GJA1/BASP1/SPARC
ROSS_AML_WITH_CBFB_MYH11_FUSION	ROSS_AML_WITH_CBFB_MYH11_FUSION	ROSS_AML_WITH_CBFB_MYH11_FUSION	51	-0.29086747708227	-1.35129345751456	0.0354135651083777	0.779086804682569	0.768797610763032	1407	tags=18%, list=7%, signal=16%	NRP1/IL13RA1/TGFBI/MN1/S100A9/FYB1/KCTD12/S100A8/SPARC
FOSTER_TOLERANT_MACROPHAGE_UP	FOSTER_TOLERANT_MACROPHAGE_UP	FOSTER_TOLERANT_MACROPHAGE_UP	155	0.320471261815197	1.34618423604153	0.0463645943097998	0.779086804682569	0.768797610763032	6261	tags=41%, list=32%, signal=28%	PPP3CC/DCBLD2/BTG3/CEP85L/SMG1/GALNT15/FBRSL1/IL18BP/TXNRD1/RIOK3/PLPP1/IFI44/MIR4435-2HG/RGS1/ID3/CLN5/GPR61/SLX4IP/MTHFD2/SMAD6/CP/ELL2/ADHFE1/PRDX5/ZDHHC2/SLC7A8/SELL/TANK/IFRD1/CLEC4E/SLC13A3/JAG1/TMCC3/BRDT/AGTRAP/CFAP210/ID2/SMAD7/PEDS1/CD200/RGL1/XAF1/GPR18/IRAK3/HP/SMURF1/ITGAL/PVR/WNK2/TSPO/CCDC68/SERPINB9/RBPMS/ELK3/KPNA4/NRIP2/CFB/ETF1/SLC7A2/MCHR1/PPFIA3/F10/CXADR
BORCZUK_MALIGNANT_MESOTHELIOMA_DN	BORCZUK_MALIGNANT_MESOTHELIOMA_DN	BORCZUK_MALIGNANT_MESOTHELIOMA_DN	88	-0.259726415126172	-1.34598976567332	0.0360272659882175	0.779086804682569	0.768797610763032	4248	tags=33%, list=22%, signal=26%	CTTN/AMPD1/SAT1/PLXNB1/CD6/C7/RGS16/CD38/FKBP2/VIPR2/CPT1B/OVOL3/XPNPEP2/SEMA3F/FCMR/APOD/CASP10/PRB1/B4GALT1/THSD7A/STS/RAD9A/RBBP6/MYL3/CCL21/LCAT/ZBTB7A/NEAT1/FSCN2
YANG_BCL3_TARGETS_UP	YANG_BCL3_TARGETS_UP	YANG_BCL3_TARGETS_UP	315	0.305985647072472	1.34377763677469	0.00807675251271203	0.580233900513232	0.572570904445031	3814	tags=26%, list=20%, signal=22%	CCNE2/TNIK/ACSS1/EIF2AK2/SLC24A5/UBE2C/TAF9B/KNTC1/NDUFV3/HSD17B10/TBL1XR1/PRC1/ITGA8/OSBPL1A/TGFBR3/SPTLC1/IRF6/DLGAP5/ACOT7/LOXL3/PDK3/UBA7/NID2/ESPL1/SLC2A3/RSAD2/LIPE/CEP128/NDUFA2/BSPRY/LNX1/FASN/ABCA1/TNFSF4/RBM47/RXRG/CKMT1B/S100A3/IFI35/SP110/ACADVL/PIMREG/PARP14/FOXM1/PPARGC1A/GNA14/PCSK5/CDKN2C/LRRC39/CP/SECISBP2L/ZNF23/MOV10/ELOVL6/SLC7A8/VPS13C/NDUFV2/E2F1/GPD1/PGAM2/LIMCH1/FNDC1/TIMP…
WP_BURN_WOUND_HEALING	WP_BURN_WOUND_HEALING	WP_BURN_WOUND_HEALING	101	-0.256862662499422	-1.34304746732707	0.0138664946428854	0.657481269469701	0.648798087776239	1673	tags=18%, list=9%, signal=16%	FLG/FGFR3/NFKB1/MMP13/S100A6/IL6/KRT6A/TGFB2/F13A1/SFRP2/S100A9/MMP2/COL1A1/COL1A2/MMP3/TP53/PECAM1/SPARC
CHIANG_LIVER_CANCER_SUBCLASS_PROLIFERATION_DN	CHIANG_LIVER_CANCER_SUBCLASS_PROLIFERATION_DN	CHIANG_LIVER_CANCER_SUBCLASS_PROLIFERATION_DN	159	0.318608764600152	1.33890641587808	0.0484720758693361	0.787610210958778	0.777208450660881	3725	tags=25%, list=19%, signal=21%	AQP9/SLC46A3/NUDT6/ETFDH/CYP4A11/WNK3/CPED1/ANGPTL3/BTD/RTP3/SLC16A2/GAMT/RUNDC3B/ABCA8/CUX2/TST/SEC14L2/EPHX1/MTHFD1/MASP2/BLOC1S1/NECAB2/CDC14B/ETNK2/AADAC/NUDT7/RORC/TPRG1/ALDH5A1/FMO4/GPLD1/CPB2/BHMT2/ACADL/SLC38A4/HIBADH/ADH1A/PNPO/KNG1/HAGH
RICKMAN_TUMOR_DIFFERENTIATED_WELL_VS_POORLY_UP	RICKMAN_TUMOR_DIFFERENTIATED_WELL_VS_POORLY_UP	RICKMAN_TUMOR_DIFFERENTIATED_WELL_VS_POORLY_UP	235	0.311033256999922	1.33890067702741	0.0171516406413107	0.680592368078168	0.671603964201701	6135	tags=40%, list=31%, signal=28%	IMMT/ACSS1/NCOR1/SEPHS1/ABI2/ATF7IP2/RABL2B/CACYBP/FAM118A/GPR161/CSPP1/FAM117A/CD8B/TSPOAP1/SBK1/MTMR1/ZBTB39/FARP1/RMI2/TOMM70/NFYA/ATP5MC2/MAN2A2/ABHD12/MDH1/SPRY2/NEMP1/AHCTF1/PSMB4/GFPT1/LIPT1/ALDH1A1/RPL35A/EML4/EARS2/TRAPPC6A/POLR2B/OGT/JRK/LRRC14/POGZ/UBE2T/SPAG5/SRSF7/TFDP2/HOXC9/OARD1/MYCN/CLDN11/E2F6/MSH6/TTLL4/TGS1/USP21/ZNF704/SLC5A6/TRAF5/GNAS/AGBL5/MSI2/LBR/SLC45A4/ERO1B/KLHL12/MAP…
CONCANNON_APOPTOSIS_BY_EPOXOMICIN_DN	CONCANNON_APOPTOSIS_BY_EPOXOMICIN_DN	CONCANNON_APOPTOSIS_BY_EPOXOMICIN_DN	161	0.31844742649628	1.33841102563117	0.0473684210526316	0.781791545175973	0.771466630462205	3271	tags=24%, list=17%, signal=20%	NREP/SCHIP1/VSNL1/UBE2C/DPY19L1/POLR2L/PPFIA4/IL7/TWIST1/DNPH1/DLGAP5/EMILIN1/KCNMA1/MARCKSL1/LINC00847/TSPOAP1/ADCY1/ESPL1/RPA3/BIRC5/MXI1/LRRN3/CLCN4/NDUFA2/ABCA12/SMAD6/SPRY2/AK4/LIMK2/SLC1A1/NHP2/NFE2L3/PDGFRL/PLK1/TRAPPC6A/SIX3/CETN3/DACH1/PEBP1
WP_ALLOGRAFT_REJECTION	WP_ALLOGRAFT_REJECTION	WP_ALLOGRAFT_REJECTION	77	-0.263980261458031	-1.3370439862274	0.0297211122513968	0.770046815910558	0.759877010738137	2971	tags=31%, list=15%, signal=27%	CSNK2A2/CXCL11/HLA-DRB1/HLA-C/CD86/IL12B/IL12A/C2/C9/IL5/ABCB1/FASLG/GDNF/PRKCZ/PRF1/CXCL9/CCL21/CASP8/PECR/IL4/HLA-B/HLA-A/COL5A1/IL10
BROWNE_HCMV_INFECTION_16HR_DN	BROWNE_HCMV_INFECTION_16HR_DN	BROWNE_HCMV_INFECTION_16HR_DN	79	-0.266653557679772	-1.33284620232265	0.0330498768235533	0.773187187914026	0.762975908676932	1567	tags=22%, list=8%, signal=20%	RHOBTB3/AP4S1/NRP1/CACNA1E/MXD4/CXCL9/ATP2B4/POLD2/SLIT2/PTX3/PLEC/RUNX1/ACY1/COL1A1/COL1A2/THBS1/GJA1
KIM_GLIS2_TARGETS_UP	KIM_GLIS2_TARGETS_UP	KIM_GLIS2_TARGETS_UP	75	-0.264499235043898	-1.32811644420531	0.0320940105603717	0.773187187914026	0.762975908676932	2976	tags=25%, list=15%, signal=22%	ISG15/CMTM3/LUM/COL15A1/POSTN/SERPINE1/NID1/AIF1/S100A6/LSP1/FCER1G/TGFBI/IRF1/SOCS3/LAD1/COL1A1/COL1A2/COL3A1/SPARC
LINSLEY_MIR16_TARGETS	LINSLEY_MIR16_TARGETS	LINSLEY_MIR16_TARGETS	198	0.309000078108957	1.32039868562007	0.0319258496395469	0.773187187914026	0.762975908676932	7037	tags=45%, list=36%, signal=29%	DNAJC5/BTG3/NUBP1/ZFYVE9/WWP1/ANKS1A/COMMD6/H2AX/ABI2/GNPDA2/CDC37L1/BCR/DEDD/TNFSF12/CHEK1/MKNK2/ANAPC13/USP15/SMURF2/ATXN7L3/MAP4/DHDDS/TACC1/BTRC/E2F7/CDC27/WEE1/EIF2S1/GFPT1/NCKIPSD/MIEF1/CARD10/AKTIP/MGLL/PURA/E2F1/FOXK1/KLHL15/KBTBD4/PEX12/RAB11FIP2/LYPLA2/RAB11FIP5/CASP7/TVP23B/AP5S1/PLEKHM1/SUSD6/SRPRA/TFAP4/DDHD2/ATG9A/ASNSD1/TPRG1L/CBX6/MYBL1/SLC39A5/MKRN1/C9orf40/IPPK/LCOR/RNH1/EGR1/FB…
MITSIADES_RESPONSE_TO_APLIDIN_UP	MITSIADES_RESPONSE_TO_APLIDIN_UP	MITSIADES_RESPONSE_TO_APLIDIN_UP	417	0.296497179044494	1.31933168800054	0.00907852901824434	0.603890300620994	0.595914880716727	5324	tags=33%, list=27%, signal=24%	DENND4A/TENT5A/CHST2/BTG3/PDE3B/NEMF/FOXO1/BCL3/SEC23B/FNBP1/HERPUD1/BIN3/JAK1/UNC50/DMTF1/MIS12/KLF6/CCL3/MBTPS1/FOXD1/UBE2B/PGM3/TAF1D/MAP1LC3B/CHMP4A/RPGRIP1L/NFU1/ABCA8/CLK1/ATP1B3/MAP3K13/ZNF571/PNRC1/RIOK3/FAM13A/NAT9/CDC14A/GLIPR1/SLC2A3/GTPBP1/NEK1/DUSP6/HBEGF/TSTD2/MOB4/CCPG1/ID3/ARMCX3/ZNF165/C3orf52/SC5D/POFUT2/TJAP1/UFSP2/SLCO4A1/CASP9/EXT1/CLK3/SQSTM1/RNF11/PPARGC1A/CCN1/ASCC1/ARF4/N…
ZHENG_BOUND_BY_FOXP3	ZHENG_BOUND_BY_FOXP3	ZHENG_BOUND_BY_FOXP3	481	0.293312792157971	1.31031890582873	0.00541286619492901	0.537584864962826	0.530485123457045	5144	tags=31%, list=26%, signal=24%	RBL2/PPP3CC/ZC3HAV1/TLR8/GPR183/CNOT2/ANKRD55/GVINP1/ANKRD11/ADD3/USF3/TMEM222/GPHN/FAM76B/PPP2R5C/TMEM252/NSMAF/JAK1/FBLN5/ITM2B/KLF6/MRTFA/ABTB2/DTX4/WDR37/PGBD1/SHTN1/CLCA1/ATP1B3/IL2RA/DIPK1A/PIAS2/ANKRD44/TBC1D4/ATP2B1/SELP/RB1/ASXL2/SAMHD1/NUDCD3/VOPP1/DAD1/AGPS/MIR4435-2HG/DUSP6/RGS1/ENPP6/RMI2/TMEM64/NSD3/ZNRF1/CTLA4/EXT1/INPP4B/CEP97/ARHGAP5/ZAP70/SPEF2/PTPRK/CC2D2A/PRKCQ/MRS2/ANXA1/CR1L…
PID_AVB3_INTEGRIN_PATHWAY	PID_AVB3_INTEGRIN_PATHWAY	PID_AVB3_INTEGRIN_PATHWAY	74	-0.261378615820485	-1.30875664169229	0.0282961274174257	0.758408040301956	0.748391945368886	1362	tags=19%, list=7%, signal=18%	COL16A1/PIK3CA/COL12A1/PTK2B/HSP90AA1/CASP8/COL6A3/COL1A1/COL1A2/COL5A1/COL6A2/COL6A1/COL5A2/COL3A1
ZWANG_EGF_INTERVAL_UP	ZWANG_EGF_INTERVAL_UP	ZWANG_EGF_INTERVAL_UP	83	-0.258873832947275	-1.30604685608899	0.0328397549388506	0.773187187914026	0.762975908676932	2973	tags=25%, list=15%, signal=22%	USP17L2/CLDN15/ZDHHC11/MROH7/KIFC3/HOXB1/AKR1D1/ZNF202/ACSL4/KRTAP5-11/INSIG1/UVSSA/MCM6/UAP1/MARCHF4/TRIM73/GLDN/CSMD3/MUC20/SLC33A1/KCND1
ACEVEDO_LIVER_CANCER_WITH_H3K27ME3_UP	ACEVEDO_LIVER_CANCER_WITH_H3K27ME3_UP	ACEVEDO_LIVER_CANCER_WITH_H3K27ME3_UP	235	0.30289933457328	1.3038866905844	0.0318602261048304	0.773187187914026	0.762975908676932	5480	tags=37%, list=28%, signal=27%	KIF5C/CHST2/TLR8/TNIK/AWAT2/CHRM3/CEP126/PALLD/SDHAF3/IL1RL1/ZBTB46/USP51/CRISP3/UBE2G2/KCNK2/RTL9/GABARAPL2/GNPDA2/CLCA1/C7orf31/NAV3/SELP/CACNB2/PLA2G2A/ANGEL1/C3orf52/ENPP6/SERPINB11/MCU/NUTM1/CSRNP3/TMEM243/MTX3/KLHL41/PRKCQ/PRMT2/ESRP1/CR1L/GRM8/MAGEH1/PSME3IP1/CALD1/CCR9/LIMCH1/C6orf141/PTEN/PRKD1/ZNF311/DOCK8/OSMR/PRKAR2B/IPCEF1/TSGA13/WDR64/MBOAT2/TMEM71/PLBD1/ADGRF2/PDZD2/ENDOD1/TINAG/CC…
REACTOME_RESPONSE_TO_ELEVATED_PLATELET_CYTOSOLIC_CA2	REACTOME_RESPONSE_TO_ELEVATED_PLATELET_CYTOSOLIC_CA2	REACTOME_RESPONSE_TO_ELEVATED_PLATELET_CYTOSOLIC_CA2	122	-0.242283058169398	-1.29509639857747	0.0161891560650086	0.67097825290974	0.662116820116262	1605	tags=20%, list=8%, signal=19%	ACTN1/SERPING1/CFD/ACTN4/A1BG/F8/AHSG/HSPA5/PLEK/SYTL4/ANXA5/TGFB2/F13A1/PLG/IGF1/ISLR/PSAP/TOR4A/THBS1/PRKCB/PCDH7/MANF/PECAM1/FERMT3/SPARC
REACTOME_COLLAGEN_FORMATION	REACTOME_COLLAGEN_FORMATION	REACTOME_COLLAGEN_FORMATION	89	-0.248168052989283	-1.29052467763172	0.0316817878674659	0.773187187914026	0.762975908676932	1301	tags=16%, list=7%, signal=15%	MMP13/MMP7/COL12A1/PLEC/COL6A3/ADAMTS14/COL1A1/COL1A2/MMP3/COL5A1/COL6A2/COL6A1/COL5A2/COL3A1
REACTOME_INTERLEUKIN_4_AND_INTERLEUKIN_13_SIGNALING	REACTOME_INTERLEUKIN_4_AND_INTERLEUKIN_13_SIGNALING	REACTOME_INTERLEUKIN_4_AND_INTERLEUKIN_13_SIGNALING	104	-0.243710505455508	-1.28648120424627	0.0325519598199625	0.773187187914026	0.762975908676932	3268	tags=29%, list=17%, signal=24%	TYK2/STAT6/MUC1/ITGAX/IL12B/ITGB1/SOCS5/BATF/NOS2/IL12A/MMP1/FASLG/OPRD1/NDN/JAK2/IL13RA1/IL6/IL4R/MYC/F13A1/HSP90AA1/TNFRSF1B/SOCS3/IL4/JUNB/MMP2/COL1A2/MMP3/TP53/IL10
MUELLER_PLURINET	MUELLER_PLURINET	MUELLER_PLURINET	283	0.294051126411696	1.28512292317669	0.0273003033367037	0.746670225269847	0.736809148563669	6985	tags=41%, list=36%, signal=27%	TOE1/WRAP73/NACC1/TMSB4Y/EWSR1/PPID/PSMA3/SEPHS1/VAMP8/LSM1/GEMIN2/FUS/TPX2/GEMIN6/MCM4/EXOSC3/CDC45/KPNB1/GDF9/PSIP1/SMARCC1/CHEK1/POP5/MTHFD1/PIAS2/BUB1B/ORC2/RPA3/BIRC5/PFN1/ZNF165/POU5F1/FKBP3/PLPP2/CASP9/VASP/RAD51/ITGB3BP/GEMIN7/WEE1/RMND5B/SSB/CEBPZ/LSM5/ELAC2/STIP1/TUBA3C/SPAG5/TGIF1/CHAF1A/MSH2/CDC25C/SP1/POLQ/TRAIP/RFC4/MSH6/WRN/DIAPH1/CASP6/RECQL4/NME1/RPA2/SYNCRIP/AURKA/STRBP/ZNF593/K…
BOQUEST_STEM_CELL_UP	BOQUEST_STEM_CELL_UP	BOQUEST_STEM_CELL_UP	250	-0.21096981912015	-1.27977102604314	0.0050592161616051	0.534491307426044	0.527432421718624	3235	tags=25%, list=17%, signal=21%	CD44/TENM1/SFRP4/FST/F3/GFPT2/THBS2/OLFML3/SDC2/LUM/SPON2/ANG/APOE/CCN5/SETBP1/OLFML1/CRIP1/GAS1/OLFML2B/APOD/AEBP1/FBLN1/BICC1/ATP8B4/CFD/GAS7/RCN3/COL16A1/RHOBTB3/SCARA3/FAT1/STEAP1/PRELP/SLC2A10/PDGFD/PLTP/MXRA5/TGFB2/MRC2/IRS2/CEBPB/COLEC12/PDE4DIP/SLIT2/PTX3/IGF1/MEST/MFAP5/ISLR/COL6A3/MMP2/COL1A1/COL1A2/COL5A1/COL6A2/VCAN/COL6A1/MBP/KCNK1/BASP1/COL5A2/TMEM45A/COL3A1
WANG_SMARCE1_TARGETS_UP	WANG_SMARCE1_TARGETS_UP	WANG_SMARCE1_TARGETS_UP	284	-0.210491397630797	-1.26995353552838	0.00237838784339047	0.474620507414365	0.468352319569796	3011	tags=24%, list=15%, signal=21%	IER5L/F2R/TIMP2/SDC2/ZNF703/LUM/HS3ST3B1/ANG/NLGN4X/COL15A1/LPCAT2/ATP9A/POSTN/SLC12A8/JDP2/RTN1/CTDSP2/SIPA1L2/PRRX2/BMPR2/KLHL28/TBX18/BACE2/NID1/RHOBTB3/HMCN1/MAN2A1/RNF144A/SERPINB7/STEAP1/IL13RA1/SAMD5/FBLIM1/CLEC2B/COL12A1/GJB2/VLDLR/TPBG/PLXDC2/TMEM108/TGFBI/CCN4/FZD1/TGFB2/TSHZ2/SPOCD1/SOCS3/PTX3/GRB10/VAT1L/MYOCD/MFAP5/PCYOX1/TOX2/CEMIP2/COL6A3/MMP2/COL1A1/ACAN/COL5A1/ALDH6A1/VCAN/BOC/DS…
CHARAFE_BREAST_CANCER_LUMINAL_VS_BASAL_UP	CHARAFE_BREAST_CANCER_LUMINAL_VS_BASAL_UP	CHARAFE_BREAST_CANCER_LUMINAL_VS_BASAL_UP	362	0.285458885591168	1.26056107834989	0.0241709295022956	0.734293556071341	0.724595934770512	6376	tags=37%, list=33%, signal=26%	PRKAG1/TMEM184A/MARS1/CHN2/PRR14/FUS/ACVR1B/CSRNP2/RAB17/ELOVL2/SLC25A29/SLC25A44/GAMT/FBRSL1/SHTN1/CACYBP/EFR3B/DDX42/SMARCC2/VPS72/KLHL22/ATXN7L3B/SBK1/DHRS13/LARP4B/LMCD1/TOB1/UAP1L1/LNX1/SERF2/ANXA9/TOMM70/LIN7A/SLC35A1/ETNK2/STARD10/RAB40C/C9orf152/ABHD12/DOP1B/SNED1/FKBP4/CACNB3/ADGRB2/KATNIP/SLC24A3/CAMSAP3/RALGAPA1/KAT6B/MAGED2/DEPTOR/SLC7A8/KLF2/IVD/USP42/POGZ/FOXA1/HIP1R/BCAS1/CISH/IRGQ…
HORIUCHI_WTAP_TARGETS_UP	HORIUCHI_WTAP_TARGETS_UP	HORIUCHI_WTAP_TARGETS_UP	292	0.287471865556318	1.2567929870248	0.0385395537525355	0.779086804682569	0.768797610763032	4866	tags=31%, list=25%, signal=23%	CHST2/ZEB2/GVINP1/RANBP3/LRRC8B/PARD3B/SESN3/SNHG7/CHN2/COX7A1/SSH1/SPAG16/HOXB7/ZNF678/ENTPD1/IL15/CD109/CPPED1/ITM2A/RIT1/SLC2A3/RSAD2/IFI44/KALRN/KHNYN/PTGS1/ABCA1/LRRC1/TPP1/CREG1/CSF1/GLIS3/PTPN4/GFPT1/RFTN1/NDRG4/ZNF91/PRKAB2/H2AJ/C6orf58/CEP290/PAQR3/MOBP/LIMCH1/IFRD1/KCTD7/HEXA/TCN2/JAG1/SMCR8/ZSCAN30/ST3GAL5/CD58/CASP7/RAPGEF5/NR1D2/ACTA2/DUSP23/ERAP1/HEY1/TMED4/OSMR/DNAJB2/CAST/SLC40A1/…
SENGUPTA_NASOPHARYNGEAL_CARCINOMA_WITH_LMP1_UP	SENGUPTA_NASOPHARYNGEAL_CARCINOMA_WITH_LMP1_UP	SENGUPTA_NASOPHARYNGEAL_CARCINOMA_WITH_LMP1_UP	375	0.282937432798558	1.2545393747567	0.0312815338042381	0.773187187914026	0.762975908676932	5494	tags=31%, list=28%, signal=23%	MEOX2/TRNT1/ZFY/CHRM3/SDHAF3/DDX3Y/DMD/BLVRA/SESN3/NAA15/CRISP3/TCF4/KRAS/WDFY1/SERBP1/TBL1XR1/SPIB/ARHGAP18/PRKD3/CALB1/FOXP2/RBM26/ZNF678/PDE5A/CSPP1/CBX3/IL15/MUC15/RSAD2/TPR/RGS1/ING3/VASH2/C3orf52/HLA-DQA1/LPGAT1/RNASE4/PKIB/SLC25A36/CYP7B1/MTHFD2/DNAJB14/OXR1/BMP2K/MIR374C/TNFRSF11B/ADGRG2/LYAR/NPAS3/FMNL2/ASB17/WDR72/ANO1/SUCNR1/ADA/ZMYM2/CP/ELL2/IGF2BP3/CEP290/LSM5/MOB1A/NEXN/KLHL24/ZNF80…
SHEN_SMARCA2_TARGETS_UP	SHEN_SMARCA2_TARGETS_UP	SHEN_SMARCA2_TARGETS_UP	420	0.280563369043544	1.24880908734187	0.0254849471019563	0.734293556071341	0.724595934770512	5160	tags=31%, list=26%, signal=24%	BBIP1/MLH1/EIF2AK2/NCOR1/RASA1/HSDL2/NEMF/PPP2R5C/TAF9B/SEPHS1/MBD4/UNC50/MFSD6/ORC4/ATF1/PEX19/TMEM126B/NFU1/TRAPPC4/OSBPL1A/PRKD3/ARMC8/SPTLC1/CAPN7/MAP4K5/AKAP11/ZNF415/RIOK3/PDHB/ELMO2/RAF1/HNRNPH3/ZDHHC6/SNX5/UBE2A/RB1/MRPS14/TGOLN2/SENP6/PTPN11/MOB4/RHOT1/LMBRD1/ACVR1/MRFAP1L1/PPWD1/FBXL5/MARCHF7/BTBD3/UFSP2/TRAPPC11/USP9Y/SLC25A12/CREG1/RCOR3/ARHGAP5/AASDHPPT/KTN1/MRS2/SSB/SMAP1/ERCC3/AKTI…
OISHI_CHOLANGIOMA_STEM_CELL_LIKE_UP	OISHI_CHOLANGIOMA_STEM_CELL_LIKE_UP	OISHI_CHOLANGIOMA_STEM_CELL_LIKE_UP	330	0.283919218101294	1.24830151786916	0.0374873353596758	0.779086804682569	0.768797610763032	3735	tags=25%, list=19%, signal=21%	UTP25/TM4SF4/OGFOD1/FGF1/POGK/AGT/PDZK1/ABI2/NVL/SLC25A44/RABL2B/PEX19/DGCR5/TRAPPC4/ZNF20/PSMB6/EIF4ENIF1/XPNPEP3/GPR137B/CRYAB/DNPH1/VPS72/TIMM23/WDR12/DEDD/KLHL22/PIAS2/MRPL24/UBAP2L/MRPS14/NUDCD3/HEATR1/NDUFA2/SETDB1/FARP1/LPGAT1/EFCAB11/ANXA9/SLC30A9/UFC1/COG2/H3C6/RCOR3/TOPORS/NDUFS2/AHCTF1/CBLL1/PPARGC1A/AASDHPPT/RMND5B/ZNF672/MRS2/METTL18/WARS2/SMIM7/GOT1/MIEF1/SCAMP3/ABCC4/RAB3GAP2/MRPL2…
YAGI_AML_WITH_INV_16_TRANSLOCATION	YAGI_AML_WITH_INV_16_TRANSLOCATION	YAGI_AML_WITH_INV_16_TRANSLOCATION	391	0.280356873256924	1.24490856809562	0.0311557788944724	0.773187187914026	0.762975908676932	3086	tags=21%, list=16%, signal=18%	IMMT/GPR183/SCHIP1/MTUS2/DMD/F2/NEMF/FOXO1/RPL27A/UBE2C/OIP5/PI4KB/SPEN/DPY19L1/NAALAD2/DPYSL3/PTPRE/ACVR1B/SRSF8/DTNA/COX7A1/ELOVL2/BCAM/TOR1A/CHD1/MON2/DGKD/FKBP6/RS1/RPL13A/IQCK/SPTLC1/ABCB9/GAB1/C12orf29/VPS72/TST/KRT13/ITM2A/ATP2B1/RPS18/RPS20/CD9/ZBTB39/ID3/MPZ/CDK2AP2/ALDOB/RPL37A/FBXL5/POFUT2/CRIM1/POU2F2/TM9SF4/SMAD6/GNAI1/ERG/KRT32/SPRY2/TACC1/CLEC16A/NFATC3/WEE1/HSPB1/CDC40/PARP2/TOR1B…
REACTOME_DEGRADATION_OF_THE_EXTRACELLULAR_MATRIX	REACTOME_DEGRADATION_OF_THE_EXTRACELLULAR_MATRIX	REACTOME_DEGRADATION_OF_THE_EXTRACELLULAR_MATRIX	132	-0.23026515504135	-1.23092288591461	0.0490996228533391	0.787719298245614	0.777316097260696	1684	tags=17%, list=9%, signal=16%	COL16A1/NID1/KLK2/MMP13/MMP7/CAPN12/COL12A1/HSPG2/ADAM10/PLG/CTSD/COL6A3/MMP2/COL1A1/COL1A2/MMP3/ACAN/COL5A1/COL6A2/COL6A1/ADAMTS5/COL5A2/COL3A1
PUJANA_BRCA2_PCC_NETWORK	PUJANA_BRCA2_PCC_NETWORK	PUJANA_BRCA2_PCC_NETWORK	409	0.274848601092934	1.22297839813623	0.041123370110331	0.779086804682569	0.768797610763032	5916	tags=34%, list=30%, signal=24%	DNAJC5/CCNE2/GNPAT/DCBLD2/MLH1/PEX1/UBE2C/PPP2R5C/SEPHS1/CD1A/TBCD/KNTC1/PRIM1/TPX2/H2AX/EIF3H/ATN1/NR2C1/ASF1A/ATR/MCM4/RAG2/CD2AP/CDC45/DDX39B/PSIP1/FANCA/DLGAP5/CBX3/IL15/CHEK1/PRPS1/BUB1B/ITM2A/ORC2/ATP11B/LCT/ESPL1/RB1/AGPS/CD3D/ZBTB39/HMGXB4/CAMK2B/NFYA/NEMP1/MFHAS1/RBBP8/ITGB3BP/CDC27/POLR2G/ZAP70/FOXM1/NFATC3/PRKCQ/ADA/CDKN2C/TFDP1/MRPL9/CEP290/PAQR3/DBF4/E2F1/NSD2/RBBP5/TRAPPC6A/POLR2B/O…
MOOTHA_PGC	MOOTHA_PGC	MOOTHA_PGC	400	0.274837924261669	1.22235811040575	0.0481927710843374	0.787610210958778	0.777208450660881	4769	tags=28%, list=24%, signal=22%	PHB2/MAP2K1/COX5B/ATP6V1D/GUK1/MARS1/TTC1/VAMP8/LSM1/FDX1/DPYSL3/GABPA/UBE2B/HSD17B10/COX7A1/ATN1/CYC1/ATP5F1C/F2RL2/AMACR/OSBPL1A/GSTO1/PTPRD/TIMM23/ACOT7/PRELID3B/PDHB/NDUFB3/NDUFAB1/PDCD6/TMX2/RPA3/ESRRA/SLC25A4/EGLN1/DUSP6/TPI1/HCCS/NR0B2/LMBRD1/LPGAT1/BID/CX3CL1/MTCH2/PRSS23/EMC2/MRPL40/MTHFD2/RAMP3/DDIT4/HSPB8/RAB40C/NDRG2/ERO1A/DNAJA3/NECAP2/CDK18/NFIX/LATS1/FOXM1/IDH2/NDRG4/ACTR2/MRPS18A/…
SHEDDEN_LUNG_CANCER_POOR_SURVIVAL_A6	SHEDDEN_LUNG_CANCER_POOR_SURVIVAL_A6	SHEDDEN_LUNG_CANCER_POOR_SURVIVAL_A6	433	0.272555350465528	1.21460666322127	0.0460921843687375	0.779086804682569	0.768797610763032	5881	tags=33%, list=30%, signal=24%	MRPL19/CCNE2/FAM216A/NCBP1/PPID/UBE2C/OIP5/SEPHS1/SLC2A1/KNTC1/PRIM1/TPX2/ZSCAN5A/ADRM1/KIF2A/H2AX/PGM3/ATG5/MCM4/FIP1L1/CDC45/PRC1/EIF5B/NDUFA9/ARPP19/WDR43/FANCA/DLGAP5/ACOT7/IL2RA/CHEK1/FBXO5/CORT/PRPS1/BUB1B/ATP2B1/ATAD2/BIRC5/NRAS/BPNT2/NCAPG/HCCS/PKP2/IPO5/MTCH2/COMMD8/MTHFD2/MFSD12/PIMREG/AK4/ERO1A/NEMP1/PPAT/CDC27/FKBP4/PFN2/MRGBP/FOXM1/DSN1/PSMB2/SLBP/GPSM2/CDKN2C/SSX2IP/IGF2BP3/TFDP1/IT…
ENK_UV_RESPONSE_KERATINOCYTE_DN	ENK_UV_RESPONSE_KERATINOCYTE_DN	ENK_UV_RESPONSE_KERATINOCYTE_DN	469	0.268605555872473	1.19900484906911	0.0461384152457372	0.779086804682569	0.768797610763032	5462	tags=31%, list=28%, signal=23%	ABCE1/SIAH1/GNPAT/CNOT2/RASA1/PSPH/DDX3Y/VSNL1/UBE2C/MBD4/SLC2A1/KRAS/TPX2/KIF2A/DKC1/ATR/ADH5/TOR1A/HNRNPD/CD2AP/EIF3J/EFEMP1/ZFR/STT3A/DDX42/RBMX/ATP1B3/AKAP11/CBX3/MTHFD1/KDM5A/RP2/ARL6IP5/RPA3/RB1/SLC2A3/CD46/TPR/AGPS/IFI44/UBE2D3/PTP4A2/WWTR1/FASN/CNN3/IPO5/MARCHF7/MAP4/CRIM1/COG5/SLC35A1/MDH1/DOP1B/TACC1/TOPORS/RBBP8/STK3/C1D/CPD/TBL2/SLBP/AASDHPPT/KTN1/ZMYM2/FEZ1/ACTR2/SSB/IGF2BP3/KATNB1/Z…
OISHI_CHOLANGIOMA_STEM_CELL_LIKE_DN	OISHI_CHOLANGIOMA_STEM_CELL_LIKE_DN	OISHI_CHOLANGIOMA_STEM_CELL_LIKE_DN	257	-0.195977900551199	-1.19246647196695	0.0434388819016822	0.779086804682569	0.768797610763032	2061	tags=18%, list=11%, signal=16%	SERPINB1/BNC2/ETV7/VDR/AEBP1/ARHGAP10/TSPAN13/RCN3/RCN1/RPP25/MOXD1/PROCR/ZFPM2/KCNMB4/KCNE4/IFI27/LSP1/CLEC2B/SEC24D/PLTP/PRSS12/NCOR2/HSPG2/CYP1B1/CD164/PTK2B/SGCA/AHR/UNC5C/PRKCD/STX11/CTBS/CD82/PLA2R1/IER5/ICAM2/SMPDL3B/RPS6KA1/COL5A1/SDF4/CDYL/COL6A2/RHOF/COL5A2/COL3A1
