# Supplementary material for: Exploring hub genes related to adipocytokines in keloids: a combined analysis integrating single-cell, Mendelian randomization and bulk transcriptome data with experimental verification
Source: Front Mol Biosci. 2026 Mar 11;13:1740876. doi: 10.3389/fmolb.2026.1740876 (PMC13012983; doi:10.3389/fmolb.2026.1740876)
Supplement: Supplementary file 1 [file Supplementaryfile1.zip › Supplementary Table 16.csv]

Cell1	Cell2	Correlation	P_value	Adjusted_P
Macrophage	Regulatory.T.cell	-0.685850439882698	2.43548821233976e-05	2.43548821233976e-05
