# Supplementary material for: Exploring hub genes related to adipocytokines in keloids: a combined analysis integrating single-cell, Mendelian randomization and bulk transcriptome data with experimental verification
Source: Front Mol Biosci. 2026 Mar 11;13:1740876. doi: 10.3389/fmolb.2026.1740876 (PMC13012983; doi:10.3389/fmolb.2026.1740876)
Supplement: Supplementary file 1 [file Supplementaryfile1.zip › Supplementary Table 18.csv]

name	min	max	diff
Synthesis of PS	-0.6889252	0.6735458687	1.3624710687
Biogenic amines are oxidatively deaminated to aldehydes by MAOA and MAOB	-0.5373451513	0.5712227	1.1085678513
Metabolism of ingested MeSeO2H into MeSeH	-0.8925774	0.1704436884	1.0630210884
Amine Oxidase reactions	-0.3638218279	0.5123125	0.8761343279
Classical antibody-mediated complement activation	-0.4207155739	0.4266793	0.8473948739
Ficolins bind to repetitive carbohydrate structures on the target cell surface	-0.2877543513	0.5582645	0.8460188513
FGFR1c and Klotho ligand binding and activation	-7.46046e-05	0.828929	0.8290036046
Transport of glycerol from adipocytes to the liver by Aquaporins	-0.0566813245	0.6998033	0.7564846245
Creation of C4 and C2 activators	-0.3751673457	0.3406468	0.7158141457
Transfer of LPS from LBP carrier to CD14	-0.3547796576	0.3556035	0.7103831576
Sensory perception of sour taste	-0.3231836	0.3569154866	0.6800990866
Threonine catabolism	-0.2882831035	0.3863841	0.6746672035
Aromatic amines can be N-hydroxylated or N-dealkylated by CYP1A2	-0.0123262442	0.638739	0.6510652442
Abacavir metabolism	-0.007218598	0.6324881215	0.6397067195
Calcitonin-like ligand receptors	-0.2242565	0.3744920899	0.5987485899
Synthesis of 15-eicosatetraenoic acid derivatives	-0.3599804271	0.2242642	0.5842446271
Biosynthesis of DPAn-6 SPMs	-0.039355122	0.5411481	0.580503222
Lectin pathway of complement activation	-0.3161012264	0.2314821	0.5475833264
Interleukin-33 signaling	-0.3410649	0.204421132	0.545486032
Vitamin B2 (riboflavin) metabolism	-0.4138057	0.1125641691	0.5263698691
Mineralocorticoid biosynthesis	0.0749685993	0.5555164	0.4805478007
Metallothioneins bind metals	-0.3326410145	0.1416537	0.4742947145
Propionyl-CoA catabolism	-0.1685404939	0.2891252	0.4576656939
Collagen chain trimerization	-0.3964164384	0.06112314	0.4575395784
CS/DS degradation	-0.2862112945	0.1690934	0.4553046945
TGFBR3 PTM regulation	-0.5153179348	-0.06053307	0.4547848648
Alternative complement activation	-0.2553065618	0.1934374	0.4487439618
Classical Kir channels	-0.1507374	0.294147816	0.444885216
Metabolism of ingested H2SeO4 and H2SeO3 into H2Se	-0.5963143	-0.1582012985	0.4381130015
Assembly of collagen fibrils and other multimeric structures	-0.4258807911	0.005497619	0.4313784101
Acetylation	0.1036689	0.5317009855	0.4280320855
Presynaptic depolarization and calcium channel opening	-0.2498123691	0.1775218	0.4273341691
Dermatan sulfate biosynthesis	-0.3812255486	0.04493208	0.4261576286
NADPH regeneration	-0.5202762	-0.1024426629	0.4178335371
Lysosomal oligosaccharide catabolism	-0.1096797	0.3067037581	0.4163834581
Beta oxidation of myristoyl-CoA to lauroyl-CoA	-0.4325671	-0.0179227607	0.4146443393
Initial triggering of complement	-0.1747405188	0.2317043	0.4064448188
TNFR1-mediated ceramide production	-0.4111315	-0.0069672515	0.4041642485
TGFBR3 regulates FGF2 signaling	-0.4487799694	-0.05310364	0.3956763294
Arachidonate production from DAG	-0.3177329	0.0777515257	0.3954844257
Synthesis of 12-eicosatetraenoic acid derivatives	0.0790614847	0.4719953	0.3929338153
Ion influx/efflux at host-pathogen interface	-0.3772516353	0.00708083	0.3843324653
Crosslinking of collagen fibrils	-0.4597298687	-0.07775047	0.3819793987
GDP-fucose biosynthesis	-0.1573065772	0.2128387	0.3701452772
Beta oxidation of palmitoyl-CoA to myristoyl-CoA	-0.5576755	-0.1905139016	0.3671615984
Events associated with phagocytolytic activity of PMN cells	-0.2777180293	0.08692469	0.3646427193
PKB-mediated events	-0.3058780099	0.05759329	0.3634712999
PDE3B signalling	-0.3058780099	0.05759329	0.3634712999
Response to metal ions	-0.3032420811	0.04472782	0.3479699011
Phase 1 - inactivation of fast Na+ channels	0.0721946763	0.4167223	0.3445276237
Collagen degradation	-0.3564713126	-0.01669388	0.3397774326
Sulfide oxidation to sulfate	-0.105440475	0.2159126	0.321353075
Hypusine synthesis from eIF5A-lysine	-0.4401115	-0.1202895214	0.3198219786
Cam-PDE 1 activation	0.0166666954	0.3356655	0.3189988046
NCAM1 interactions	-0.1323812349	0.1859785	0.3183597349
HCN channels	-0.0614367568	0.2565055	0.3179422568
Scavenging by Class H Receptors	-0.3283670448	-0.01412016	0.3142468848
Transport and synthesis of PAPS	-0.4885171	-0.1767152877	0.3118018123
Beta oxidation of octanoyl-CoA to hexanoyl-CoA	-0.5380662	-0.2268108835	0.3112553165
Beta oxidation of lauroyl-CoA to decanoyl-CoA-CoA	-0.496383	-0.1852840572	0.3110989428
Beta oxidation of decanoyl-CoA to octanoyl-CoA-CoA	-0.5275528	-0.2209552658	0.3065975342
Scavenging of heme from plasma	-0.2225209855	0.08133429	0.3038552755
Orexin and neuropeptides FF and QRFP bind to their respective receptors	0.1761742	0.473936752	0.297762552
Atorvastatin ADME	-0.1991540313	0.0967419	0.2958959313
Regulation of MITF-M dependent genes involved in invasion	-0.1612896	0.1335271267	0.2948167267
RUNX1 regulates transcription of genes involved in interleukin signaling	-0.3794024	-0.0851234871	0.2942789129
The IPAF inflammasome	-0.01275399	0.2813609025	0.2941148925
Chondroitin sulfate biosynthesis	-0.317564767	-0.02685965	0.290705117
Fibronectin matrix formation	-0.3275208096	-0.0373751	0.2901457096
Beta oxidation of hexanoyl-CoA to butanoyl-CoA	-0.4833997	-0.1960387274	0.2873609726
Adenylate cyclase activating pathway	-0.1428710878	0.1382419	0.2811129878
Ca2+ activated K+ channels	0.0676474649	0.3483862	0.2807387351
Collagen formation	-0.3096702288	-0.03967711	0.2699931188
Phenylalanine metabolism	-0.48344	-0.2134614164	0.2699785836
Vasopressin-like receptors	-0.0894405561	0.1795428	0.2689833561
Formation of intermediate mesoderm	-0.3612217032	-0.09318901	0.2680326932
DSCAM interactions	-0.01127249	0.2527846162	0.2640571062
Activation of Matrix Metalloproteinases	-0.2102384404	0.05086197	0.2611004104
Interleukin-38 signaling	-0.286852842	-0.02792642	0.258926422
mitochondrial fatty acid beta-oxidation of unsaturated fatty acids	-0.4973793	-0.239401022	0.257978278
Developmental Lineage of Pancreatic Acinar Cells	-0.05006978	0.2067828016	0.2568525816
Catecholamine biosynthesis	-0.1289019	0.1272346773	0.2561365773
Proton-coupled monocarboxylate transport	-0.4221467	-0.1682877064	0.2538589936
Resolution of AP sites via the single-nucleotide replacement pathway	-0.3476987112	-0.09675972	0.2509389912
HDL remodeling	-0.3564652471	-0.1101798	0.2462854471
Multifunctional anion exchangers	0.21268	0.4567961834	0.2441161834
CLEC7A (Dectin-1) induces NFAT activation	-0.3925937824	-0.1499176	0.2426761824
Anchoring fibril formation	-0.4759449517	-0.2335979	0.2423470517
Cellular hexose transport	-0.05127224	0.1900821034	0.2413543434
Ribavirin ADME	-0.09750484	0.140911923	0.238416763
Agmatine biosynthesis	-0.172608622	0.06280297	0.235411592
Molecules associated with elastic fibres	-0.2851185618	-0.0500487	0.2350698618
TRKA activation by NGF	-0.3201335481	-0.08596217	0.2341713781
Mitochondrial transcription initiation	-0.5455881527	-0.3128706	0.2327175527
betaKlotho-mediated ligand binding	0.3682868275	0.5990333	0.2307464725
Strand-asynchronous mitochondrial DNA replication	-0.3021158456	-0.07300508	0.2291107656
Biosynthesis of maresin-like SPMs	0.40036793	0.6287865	0.22841857
Collagen biosynthesis and modifying enzymes	-0.2542182161	-0.0282504	0.2259678161
Biosynthesis of protectins	-0.499506294	-0.2742807	0.225225594
Acyl chain remodeling of CL	-0.3528434	-0.1279227134	0.2249206866
Transcription from mitochondrial promoters	-0.4912285198	-0.2665864	0.2246421198
Activation of BIM and translocation to mitochondria	-0.3226240223	-0.09830388	0.2243201423
CREB phosphorylation	-0.5271216781	-0.3030911	0.2240305781
ABO blood group biosynthesis	-0.4140526133	-0.1935003	0.2205523133
Synthesis of wybutosine at G37 of tRNA(Phe)	-0.2974604624	-0.07737031	0.2200901524
Regulation of PAK-2p34 activity by PS-GAP/RHG10	-0.4276924	-0.2084345265	0.2192578735
Post-chaperonin tubulin folding pathway	-0.3836108255	-0.1648589	0.2187519255
Elastic fibre formation	-0.2763733382	-0.05910087	0.2172724682
5-Phosphoribose 1-diphosphate biosynthesis	-0.3485959652	-0.1336893	0.2149066652
Glutathione synthesis and recycling	0.0084367244	0.222696	0.2142592756
Purine catabolism	-0.3474003	-0.1341959858	0.2132043142
Purine salvage	-0.381356	-0.168316425	0.213039575
RUNX3 Regulates Immune Response and Cell Migration	-0.5236156477	-0.3111424	0.2124732477
Scavenging by Class A Receptors	-0.2896839744	-0.07751779	0.2121661844
Biosynthesis of E-series 18(R)-resolvins	-0.0580877487	0.1517499	0.2098376487
Formation of a pool of free 40S subunits	-0.4707731	-0.2618416667	0.2089314333
Biosynthesis of E-series 18(S)-resolvins	-0.0575524097	0.150193	0.2077454097
Sodium-coupled phosphate cotransporters	-0.1994236	0.0081756452	0.2075992452
Peptide chain elongation	-0.4742839	-0.2678459754	0.2064379246
Activation, myristolyation of BID and translocation to mitochondria	-0.4679881	-0.2620292045	0.2059588955
Eukaryotic Translation Termination	-0.4733851	-0.2682945733	0.2050905267
Selenocysteine synthesis	-0.4743118	-0.269638476	0.204673324
Transport of nucleosides and free purine and pyrimidine bases across the plasma membrane	-0.1338703659	0.07063266	0.2045030259
Chylomicron clearance	-0.2680967239	-0.06381133	0.2042853939
mitochondrial fatty acid beta-oxidation of saturated fatty acids	-0.384348	-0.1819318284	0.2024161716
Interleukin-1 processing	-0.3655595	-0.1633460366	0.2022134634
Degradation of the extracellular matrix	-0.2823150593	-0.08070214	0.2016129193
Vitamin B1 (thiamin) metabolism	0.2946389	0.496045514	0.201406614
Stimulation of the cell death response by PAK-2p34	-0.4491903	-0.2490899129	0.2001003871
Prednisone ADME	-0.1978246911	0.002223586	0.2000482771
Acyl chain remodelling of PI	0.1803227	0.3796502316	0.1993275316
Other semaphorin interactions	-0.2910016664	-0.09220596	0.1987957064
Acyl chain remodelling of PE	0.0520188005	0.2504505	0.1984316995
HDL clearance	-0.3017302271	-0.1058964	0.1958338271
SRP-dependent cotranslational protein targeting to membrane	-0.478108	-0.2830352689	0.1950727311
CREB1 phosphorylation through the activation of CaMKII/CaMKK/CaMKIV cascasde	-0.398439718	-0.2056099	0.192829818
Biosynthesis of EPA-derived SPMs	-0.129232529	0.06306345	0.192295979
Regulation of NPAS4 gene transcription	-0.1862335976	0.001720667	0.1879542646
MET activates PTK2 signaling	-0.4106828569	-0.2232427	0.1874401569
ATF6B (ATF6-beta) activates chaperones	-0.1845628938	0.002410475	0.1869733688
Differentiation of Keratinocytes in Interfollicular Epidermis in Mammalian Skin	-0.3048701784	-0.1183276	0.1865425784
Eukaryotic Translation Elongation	-0.4663929	-0.2800848481	0.1863080519
GTP hydrolysis and joining of the 60S ribosomal subunit	-0.4526442	-0.2674107669	0.1852334331
Adenylate cyclase inhibitory pathway	-0.2741729322	-0.08919272	0.1849802122
MECP2 regulates transcription factors	-0.4347246	-0.2504765182	0.1842480818
Phenylalanine and tyrosine metabolism	-0.2316922	-0.0479485829	0.1837436171
Purine ribonucleoside monophosphate biosynthesis	-0.3784027	-0.1947527502	0.1836499498
Glucocorticoid biosynthesis	-0.1603425905	0.02284242	0.1831850105
Nitric oxide stimulates guanylate cyclase	3.398035e-05	0.1816433588	0.18160937845
Transport of organic anions	-0.1416811007	0.03984225	0.1815233507
Negative regulation of TCF-dependent signaling by WNT ligand antagonists	-0.0754871593	0.1032407	0.1787278593
P2Y receptors	-0.2795982	-0.1018030068	0.1777951932
Calcineurin activates NFAT	-0.4066743373	-0.2325417	0.1741326373
Activation of the phototransduction cascade	0.1398210082	0.3134775	0.1736564918
CLEC7A/inflammasome pathway	-0.3797074	-0.2073989758	0.1723084242
L13a-mediated translational silencing of Ceruloplasmin expression	-0.45691	-0.2863236727	0.1705863273
Interleukin-36 pathway	-0.2323649989	-0.0632108	0.1691541989
CD22 mediated BCR regulation	-0.09842858	0.0706766262	0.1691052062
Eukaryotic Translation Initiation	-0.4422034	-0.2731543249	0.1690490751
Cap-dependent Translation Initiation	-0.4422034	-0.2731543249	0.1690490751
Serine metabolism	-0.120566035	0.04827562	0.168841655
CDC6 association with the ORC:origin complex	0.07030929	0.2388753593	0.1685660693
GLI proteins bind promoters of Hh responsive genes to promote transcription	0.1282761	0.295616378	0.167340278
Terminal pathway of complement	0.0496269461	0.216857	0.1672300539
A tetrasaccharide linker sequence is required for GAG synthesis	-0.3135693488	-0.1474615	0.1661078488
Abasic sugar-phosphate removal via the single-nucleotide replacement pathway	-0.3052982818	-0.139559	0.1657392818
Regulation of gene expression by Hypoxia-inducible Factor	-0.4060124	-0.2408771195	0.1651352805
Invadopodia formation	-0.3991898	-0.2344084137	0.1647813863
Formation of the ternary complex, and subsequently, the 43S complex	-0.4560343	-0.2912708466	0.1647634534
Cytosolic sulfonation of small molecules	-0.04730469	0.1174491343	0.1647538243
HuR (ELAVL1) binds and stabilizes mRNA	-0.3435438	-0.1796362867	0.1639075133
Nonsense Mediated Decay (NMD) independent of the Exon Junction Complex (EJC)	-0.4880135	-0.3241673066	0.1638461934
Replacement of protamines by nucleosomes in the male pronucleus	-0.2867209	-0.1232807393	0.1634401607
mRNA Editing: A to I Conversion	-0.611464479	-0.4481922	0.163272279
C6 deamination of adenosine	-0.611464479	-0.4481922	0.163272279
Formation of editosomes by ADAR proteins	-0.611464479	-0.4481922	0.163272279
Synthesis of UDP-N-acetyl-glucosamine	0.0628143271	0.2259892	0.1631748729
Glutathione conjugation	-0.1506482953	0.01229362	0.1629419153
Binding and Uptake of Ligands by Scavenger Receptors	-0.2041179807	-0.04142948	0.1626885007
Interconversion of nucleotide di- and triphosphates	-0.3818845	-0.2201883296	0.1616961704
NOSIP mediated eNOS trafficking	-0.04221428	0.1185400854	0.1607543654
Ionotropic activity of kainate receptors	0.0597940427	0.2204217	0.1606276573
Activation of Ca-permeable Kainate Receptor	0.0597940427	0.2204217	0.1606276573
Maturation of TCA enzymes and regulation of TCA cycle	-0.3390862197	-0.1790599	0.1600263197
RHOT1 GTPase cycle	-0.3817271	-0.2229014311	0.1588256689
Metabolism of vitamin K	-0.0260581408	0.1310221	0.1570802408
Selenoamino acid metabolism	-0.4178042	-0.2611337561	0.1566704439
Lysosphingolipid and LPA receptors	-0.07256049	0.083937945	0.156498435
Specification of primordial germ cells	-0.3508306	-0.1958909709	0.1549396291
The AIM2 inflammasome	0.177551	0.3315981524	0.1540471524
DEx/H-box helicases activate type I IFN and inflammatory cytokines production	-0.4429981	-0.2896860743	0.1533120257
BCKDH synthesizes BCAA-CoA from KIC, KMVA, KIV	-0.2671170914	-0.1139289	0.1531881914
ATF6 (ATF6-alpha) activates chaperone genes	-0.2414416065	-0.08858649	0.1528551165
Activation of the mRNA upon binding of the cap-binding complex and eIFs, and subsequent binding to 43S	-0.4502286	-0.2977211066	0.1525074934
ABC transporters in lipid homeostasis	-0.0968901045	0.05510914	0.1519992445
ATF6 (ATF6-alpha) activates chaperones	-0.2440370456	-0.0921909	0.1518461456
Gluconeogenesis	-0.2125674	-0.060991567	0.151575833
Complement cascade	-0.1975756793	-0.04695378	0.1506218993
Ribosomal scanning and start codon recognition	-0.4402295	-0.2896657967	0.1505637033
Role of ABL in ROBO-SLIT signaling	-0.3757135	-0.2253536724	0.1503598276
Androgen biosynthesis	0.059155305	0.208604	0.149448695
Carboxyterminal post-translational modifications of tubulin	-0.1629613196	-0.01382148	0.1491398396
RUNX1 regulates estrogen receptor mediated transcription	-0.4605818	-0.3121276489	0.1484541511
Metabolism of ingested SeMet, Sec, MeSec into H2Se	-0.3285189686	-0.1804756	0.1480433686
STAT6-mediated induction of chemokines	-0.3546159	-0.2076100154	0.1470058846
NR1H2 & NR1H3 regulate gene expression linked to triglyceride lipolysis in adipose	-0.2954206497	-0.1500958	0.1453248497
Chylomicron assembly	-0.2246829641	-0.0795685	0.1451144641
Chylomicron remodeling	-0.2677669832	-0.123463	0.1443039832
Nucleotide-like (purinergic) receptors	-0.1422643	0.0020122114	0.1442765114
Recycling of eIF2:GDP	-0.3080439973	-0.1644491	0.1435948973
ECM proteoglycans	-0.3108402975	-0.1682244	0.1426158975
RUNX1 regulates transcription of genes involved in WNT signaling	-0.4501397	-0.307547664	0.142592036
Serotonin receptors	-0.0328803404	0.1090135	0.1418938404
NOSTRIN mediated eNOS trafficking	-0.2384372	-0.0966192386	0.1418179614
Interaction between PHLDA1 and AURKA	-0.2917007	-0.1501838511	0.1415168489
Activation, translocation and oligomerization of BAX	-0.501497	-0.3605330819	0.1409639181
Methylation	-0.2077574632	-0.06699648	0.1407609832
Translation initiation complex formation	-0.4477231	-0.3071991899	0.1405239101
Glutamate and glutamine metabolism	-0.2539352203	-0.114381	0.1395542203
Assembly of the ORC complex at the origin of replication	-0.2987892	-0.1598838262	0.1389053738
Syndecan interactions	-0.2901624631	-0.1512854	0.1388770631
Trafficking and processing of endosomal TLR	-0.143106337	-0.004934949	0.138171388
Coenzyme A biosynthesis	-0.522298	-0.3847856365	0.1375123635
Inhibition of TSC complex formation by PKB	-0.3551601195	-0.21793	0.1372301195
Scavenging by Class B Receptors	-0.3350988617	-0.1982201	0.1368787617
Synthesis of diphthamide-EEF2	-0.3038028	-0.1669811583	0.1368216417
CaMK IV-mediated phosphorylation of CREB	-0.3554522174	-0.219084	0.1363682174
Apoptosis induced DNA fragmentation	-0.4602807	-0.3242008259	0.1360798741
Abacavir ADME	-0.04980314	0.086112855	0.135915995
Organic anion transporters	0.1565179078	0.2923682	0.1358502922
Creatine metabolism	0.1475140489	0.2828814	0.1353673511
LDL remodeling	-0.1630916872	-0.02789193	0.1351997572
RNA Polymerase I Promoter Opening	-0.2627589	-0.1277378308	0.1350210692
G2 Phase	-0.2872344591	-0.1529458	0.1342886591
Biosynthesis of DHA-derived SPMs	-0.1724889245	-0.03830872	0.1341802045
Activation of BMF and translocation to mitochondria	-0.3186263759	-0.1848649	0.1337614759
Small interfering RNA (siRNA) biogenesis	-0.3749204	-0.2419927355	0.1329276645
rRNA modification in the nucleus and cytosol	-0.3682645	-0.2354330922	0.1328314078
DNA methylation	-0.3110747	-0.1784220937	0.1326526063
VLDL clearance	-0.3322036	-0.1999095124	0.1322940876
Nonhomologous End-Joining (NHEJ)	-0.2713601	-0.1410488705	0.1303112295
Keratan sulfate degradation	-0.4409301813	-0.3106399	0.1302902813
Mitochondrial iron-sulfur cluster biogenesis	-0.4263573913	-0.2961014	0.1302559913
Keratinization	-0.1458451802	-0.01567578	0.1301694002
TFAP2A acts as a transcriptional repressor during retinoic acid induced cell differentiation	-0.3154792	-0.1854395144	0.1300396856
FGFR2c ligand binding and activation	0.2679748994	0.3978095	0.1298346006
FGFR2b ligand binding and activation	-0.2214542731	-0.09211779	0.1293364831
CD28 dependent PI3K/Akt signaling	-0.3534665	-0.2243271607	0.1291393393
NFE2L2 regulating inflammation associated genes	-0.4153897	-0.2869302985	0.1284594015
Gap junction assembly	-0.10682694	0.02134765	0.12817459
Biosynthesis of specialized proresolving mediators (SPMs)	-0.1330868211	-0.005226158	0.1278606631
Abacavir transmembrane transport	-0.2862312725	-0.1587443	0.1274869725
Synthesis of bile acids and bile salts via 27-hydroxycholesterol	-0.2197313084	-0.09260052	0.1271307884
Type I hemidesmosome assembly	-0.3323103912	-0.2064645	0.1258458912
SLIT2:ROBO1 increases RHOA activity	-0.4426364234	-0.3168447	0.1257917234
Nucleotide biosynthesis	-0.3863224	-0.2613778168	0.1249445832
Epithelial-Mesenchymal Transition (EMT) during gastrulation	-0.1849510466	-0.06001995	0.1249310966
Triglyceride biosynthesis	-0.4309156047	-0.3068213	0.1240943047
STAT5 Activation	-0.1884822	-0.0648442867	0.1236379133
SOS-mediated signalling	-0.4379709	-0.3148886339	0.1230822661
Tryptophan catabolism	-0.1447961	-0.0219058199	0.1228902801
NFE2L2 regulating TCA cycle genes	-0.411836	-0.2890660894	0.1227699106
MET interacts with TNS proteins	-0.3515415738	-0.2291357	0.1224058738
Netrin mediated repulsion signals	-0.2744441	-0.1526362229	0.1218078771
Co-inhibition by BTLA	-0.05337025	0.068152754	0.121523004
Erythropoietin activates RAS	-0.3087082	-0.1876192451	0.1210889549
POLB-Dependent Long Patch Base Excision Repair	-0.2905551528	-0.1702779	0.1202772528
WNT ligand biogenesis and trafficking	-0.0580468333	0.06018348	0.1182303133
Biosynthesis of aspirin-triggered D-series resolvins	-0.0468820697	0.07085706	0.1177391297
Nicotinamide salvage	0.05833693	0.1753221168	0.1169851868
FGFR3 ligand binding and activation	0.2430401884	0.3599001	0.1168599116
FGFR3c ligand binding and activation	0.2430401884	0.3599001	0.1168599116
Biosynthesis of D-series resolvins	-0.0464179734	0.07004506	0.1164630334
Formation of the dystrophin-glycoprotein complex (DGC)	-0.2028112	-0.0866464214	0.1161647786
Response of EIF2AK4 (GCN2) to amino acid deficiency	-0.388361	-0.2722848844	0.1160761156
mRNA decay by 5' to 3' exoribonuclease	-0.5203637	-0.4043306874	0.1160330126
G beta:gamma signalling through BTK	-0.2565626	-0.1407036053	0.1158589947
Biosynthesis of DPAn-3-derived protectins and resolvins	-0.0073857566	0.1084471	0.1158328566
Adrenoceptors	-0.1454353	-0.029952943	0.115482357
Drug-mediated inhibition of CDK4/CDK6 activity	-0.3497844293	-0.2354065	0.1143779293
Nonsense-Mediated Decay (NMD)	-0.4411585	-0.3268945457	0.1142639543
Nonsense Mediated Decay (NMD) enhanced by the Exon Junction Complex (EJC)	-0.4411585	-0.3268945457	0.1142639543
The activation of arylsulfatases	-0.3883543753	-0.2746124	0.1137419753
Nicotinate metabolism	-0.1294447	-0.015766005	0.113678695
Pre-NOTCH Processing in the Endoplasmic Reticulum	-0.4844775	-0.3709853786	0.1134921214
Chondroitin sulfate/dermatan sulfate metabolism	-0.329282076	-0.2160048	0.113277276
Sodium/Proton exchangers	0.1798526833	0.2928694	0.1130167167
Processing of SMDT1	-0.1850028	-0.0721827226	0.1128200774
Physiological factors	-0.2952721	-0.1832003026	0.1120717974
Regulation of CDH11 gene transcription	-0.3405927	-0.229110314	0.111482386
Microtubule-dependent trafficking of connexons from Golgi to the plasma membrane	-0.2777415382	-0.1665371	0.1112044382
TYSND1 cleaves peroxisomal proteins	-0.08970312	0.0209327577	0.1106358777
Formation of the cornified envelope	-0.140826568	-0.0309387	0.109887868
Cellular response to starvation	-0.34802	-0.2383659281	0.1096540719
SIRT1 negatively regulates rRNA expression	-0.3103	-0.2006926635	0.1096073365
RIP-mediated NFkB activation via ZBP1	-0.3853166	-0.2758882386	0.1094283614
Synthesis of Prostaglandins (PG) and Thromboxanes (TX)	-0.2287510339	-0.1193528	0.1093982339
MAPK1 (ERK2) activation	-0.2680707	-0.1597840522	0.1082866478
Phosphate bond hydrolysis by NUDT proteins	-0.157715	-0.0498028065	0.1079121935
SUMOylation of intracellular receptors	-0.3824577	-0.2746308026	0.1078268974
Regulation of endogenous retroelements by the Human Silencing Hub (HUSH) complex	-0.275625	-0.1678932718	0.1077317282
Passive transport by Aquaporins	-0.08910044	0.0184206871	0.1075211271
Major pathway of rRNA processing in the nucleolus and cytosol	-0.3499787	-0.2425792509	0.1073994491
Heparan sulfate/heparin (HS-GAG) metabolism	-0.2340767664	-0.126689	0.1073877664
Synthesis of PIPs at the early endosome membrane	-0.307888	-0.2007148127	0.1071731873
Activation of RAS in B cells	-0.4352256	-0.3283756366	0.1068499634
rRNA processing in the nucleus and cytosol	-0.3473021	-0.2407666543	0.1065354457
Regulation of CDH11 mRNA translation by microRNAs	-0.4961565	-0.3896849024	0.1064715976
Regulation of NPAS4 mRNA translation	-0.4660041	-0.3596338758	0.1063702242
Regulation of KIT signaling	-0.2533429	-0.1473243346	0.1060185654
Paracetamol ADME	0.2788390877	0.3844681	0.1056290123
Synthesis of epoxy (EET) and dihydroxyeicosatrienoic acids (DHET)	-0.3578867967	-0.2522578	0.1056289967
Nucleotide catabolism	-0.2148063	-0.109409184	0.105397116
Activated NTRK2 signals through FYN	-0.2608768	-0.1555566252	0.1053201748
Activation of AMPK downstream of NMDARs	-0.4557286	-0.3504602464	0.1052683536
Nuclear Receptor transcription pathway	-0.4002913	-0.2950823992	0.1052089008
Regulation of Complement cascade	-0.1735287921	-0.06871453	0.1048142621
NOTCH2 intracellular domain regulates transcription	-0.4313795	-0.3267917744	0.1045877256
CREB3 factors activate genes	-0.1569691026	-0.05239615	0.1045729526
Antagonism of Activin by Follistatin	-0.007767261	0.0964010167	0.1041682777
FGFR1b ligand binding and activation	-0.2314353085	-0.1273178	0.1041175085
Condensation of Prophase Chromosomes	-0.2698085	-0.1659765423	0.1038319577
Chromatin modifications during the maternal to zygotic transition (MZT)	-0.2692299	-0.165790612	0.103439288
Competing endogenous RNAs (ceRNAs) regulate PTEN translation	-0.5024964	-0.3991487648	0.1033476352
ZBP1(DAI) mediated induction of type I IFNs	-0.3640614	-0.2607138714	0.1033475286
RHO GTPases Activate ROCKs	-0.3560604637	-0.253035	0.1030254637
Transport of fatty acids	0.0617364141	0.1646457	0.1029092859
STING mediated induction of host immune responses	-0.3439388	-0.2420421869	0.1018966131
Phase 2 - plateau phase	-0.0743245382	0.02754983	0.1018743682
Axonal growth inhibition (RHOA activation)	-0.343893342	-0.2420447	0.101848642
Malate-aspartate shuttle	-0.3377441439	-0.2359556	0.1017885439
Formation of lateral plate mesoderm	0.1402729	0.2418953681	0.1016224681
FGFR1c ligand binding and activation	0.0716639939	0.1728305	0.1011665061
Scavenging by Class F Receptors	-0.1833536502	-0.08236873	0.1009849202
Interferon alpha/beta signaling	-0.3570154	-0.2561336703	0.1008817297
Regulation of gene expression in endocrine-committed (NEUROG3+) progenitor cells	-0.2370359	-0.1369517133	0.1000841867
Regulation of FOXO transcriptional activity by acetylation	-0.3771763	-0.2771350798	0.1000412202
Erythropoietin activates STAT5	-0.2423027	-0.1425685235	0.0997341765
Tie2 Signaling	-0.175245	-0.075997655	0.099247345
Biosynthesis of DPA-derived SPMs	-0.0722217462	0.02681454	0.0990362862
Biosynthesis of DPAn-3 SPMs	-0.0722217462	0.02681454	0.0990362862
Cross-presentation of particulate exogenous antigens (phagosomes)	-0.320100766	-0.2212235	0.098877266
Integrin cell surface interactions	-0.3216667821	-0.2229711	0.0986956821
EGFR interacts with phospholipase C-gamma	-0.3311692767	-0.232849	0.0983202767
Activation and oligomerization of BAK protein	-0.5790666	-0.4811841138	0.0978824862
GABA synthesis	0.051346832	0.1489161	0.097569268
Synthesis of PIPs at the Golgi membrane	-0.3846385	-0.2871605456	0.0974779544
Metabolism of fat-soluble vitamins	-0.1621780172	-0.06506296	0.0971150572
Cohesin Loading onto Chromatin	-0.2642847533	-0.1672251	0.0970596533
NFE2L2 regulating MDR associated enzymes	-0.4401016	-0.3431591919	0.0969424081
Hyaluronan uptake and degradation	-0.1092028	-0.0123000969	0.0969027031
RUNX1 regulates transcription of genes involved in differentiation of keratinocytes	-0.1519263	-0.0550507797	0.0968755203
Phosphorylation of CLOCK, acetylation of BMAL1 (ARNTL) at target gene promoters	-0.42205	-0.3252096268	0.0968403732
Synthesis of PE	-0.4794717347	-0.3827801	0.0966916347
TRP channels	-0.06182926	0.0345989801	0.0964282401
Establishment of Sister Chromatid Cohesion	-0.2029205156	-0.1066072	0.0963133156
Plasma lipoprotein remodeling	-0.2298563226	-0.1336676	0.0961887226
MET promotes cell motility	-0.321943089	-0.2261609	0.095782189
Methionine salvage pathway	-0.3147571	-0.2192562827	0.0955008173
Hyaluronan metabolism	-0.1003618	-0.0048811593	0.0954806407
IRF3-mediated induction of type I IFN	-0.374318	-0.2788580166	0.0954599834
p75NTR regulates axonogenesis	-0.339266002	-0.2440451	0.095220902
Glycoprotein hormones	-0.0211759901	0.07391096	0.0950869501
MECP2 regulates transcription of genes involved in GABA signaling	0.0229839558	0.1177069	0.0947229442
Synthesis of bile acids and bile salts via 7alpha-hydroxycholesterol	-0.2883311871	-0.1937667	0.0945644871
Class I peroxisomal membrane protein import	-0.0656082402	0.02869295	0.0943011902
TRIF-mediated programmed cell death	-0.3194171	-0.2252124292	0.0942046708
Regulation of NFE2L2 gene expression	-0.4582464	-0.3644286513	0.0938177487
Protein repair	-0.3556333	-0.2621455612	0.0934877388
Retinoid metabolism and transport	-0.2092114892	-0.1157509	0.0934605892
Synthesis of (16-20)-hydroxyeicosatetraenoic acids (HETE)	-0.4122296118	-0.3189495	0.0932801118
Z-decay: degradation of maternal mRNAs by zygotically expressed factors	-0.4958145	-0.4026976053	0.0931168947
NFE2L2 regulates pentose phosphate pathway genes	-0.4315658	-0.3386021067	0.0929636933
ATF4 activates genes in response to endoplasmic reticulum stress	-0.2638706185	-0.1709397	0.0929309185
RHO GTPases activate CIT	-0.2399930032	-0.1474687	0.0925243032
Signalling to ERK5	-0.4086035709	-0.316693	0.0919105709
Localization of the PINCH-ILK-PARVIN complex to focal adhesions	-0.479138578	-0.3878556	0.091282978
Rhesus glycoproteins mediate ammonium transport	-0.0420002228	0.04917374	0.0911739628
VEGFR2 mediated cell proliferation	-0.2613938	-0.1702346553	0.0911591447
TGFBR3 regulates activin signaling	-0.5307690116	-0.4400587	0.0907103116
Co-stimulation by CD28	-0.3034738	-0.2128597184	0.0906140816
Transport of gamma-carboxylated protein precursors from the endoplasmic reticulum to the Golgi apparatus	-0.0302882594	0.06000881	0.0902970694
Regulation of PTEN mRNA translation	-0.4385247	-0.3486096648	0.0899150352
NCAM signaling for neurite out-growth	-0.2254587537	-0.135608	0.0898507537
PERK regulates gene expression	-0.2622325988	-0.1724254	0.0898071988
Interleukin receptor SHC signaling	-0.1822624	-0.0931594008	0.0891029992
Gamma-carboxylation of protein precursors	-0.029796041	0.05903105	0.088827091
M-decay: degradation of maternal mRNAs by maternally stored factors	-0.4496784	-0.3610709309	0.0886074691
Expression of NOTCH2NL genes	0.0637629	0.1523115416	0.0885486416
Deposition of new CENPA-containing nucleosomes at the centromere	-0.3118058	-0.2232839968	0.0885218032
Nucleosome assembly	-0.3118058	-0.2232839968	0.0885218032
Activation of the AP-1 family of transcription factors	-0.2583959074	-0.1699345	0.0884614074
RUNX2 regulates genes involved in cell migration	-0.440131044	-0.3517509	0.088380144
RHOC GTPase cycle	-0.2315059	-0.1433164412	0.0881894588
PTK6 Regulates Cell Cycle	-0.2339420215	-0.1458083	0.0881337215
Metabolism of Angiotensinogen to Angiotensins	-0.1376072	-0.0496041568	0.0880030432
Arachidonate metabolism	-0.1176314406	-0.03063409	0.0869973506
Biosynthesis of maresins	0.1708656831	0.2578413	0.0869756169
Extrinsic Pathway of Fibrin Clot Formation	0.1044458	0.1913761738	0.0869303738
Aflatoxin activation and detoxification	0.0343880023	0.1211361	0.0867480977
NR1H2 & NR1H3 regulate gene expression linked to lipogenesis	-0.1718026	-0.0852054187	0.0865971813
Oligomerization of connexins into connexons	-0.0398810676	0.04671469	0.0865957576
Transport of connexins along the secretory pathway	-0.0398810676	0.04671469	0.0865957576
Activation of kainate receptors upon glutamate binding	-0.0348882604	0.05142308	0.0863113404
FGFR2 ligand binding and activation	0.0364188444	0.1223637	0.0859448556
Nephron development	-0.0262676982	0.0595688	0.0858364982
TRAF3-dependent IRF activation pathway	-0.3603242	-0.2746074999	0.0857167001
PI3K events in ERBB4 signaling	-0.0563028343	0.02911331	0.0854161443
PKA-mediated phosphorylation of key metabolic factors	-0.205320947	-0.1200515	0.085269447
PRC2 methylates histones and DNA	-0.3326108	-0.2474381168	0.0851726832
Transport of nucleotide sugars	0.09217292	0.1765967625	0.0844238425
G2/M DNA replication checkpoint	-0.3487053873	-0.2643022	0.0844031873
PLCG1 events in ERBB2 signaling	-0.3496405053	-0.2652833	0.0843572053
Bicarbonate transporters	0.1772805604	0.2614068	0.0841262396
Regulation of IFNA/IFNB signaling	-0.08236451	0.001132176	0.083496686
Neurophilin interactions with VEGF and VEGFR	-0.3822782	-0.2988529375	0.0834252625
Formation of the ureteric bud	-0.2476245531	-0.1642047	0.0834198531
Cobalamin (Cbl) metabolism	-0.3038077511	-0.2213749	0.0824328511
Synthesis of PC	-0.3563633	-0.2741386748	0.0822246252
Estrogen-stimulated signaling through PRKCZ	-0.3658937	-0.2837851112	0.0821085888
RHOB GTPase cycle	-0.2094793	-0.127450581	0.082028719
Zinc efflux and compartmentalization by the SLC30 family	0.0014781627	0.08335888	0.0818807173
OADH complex synthesizes glutaryl-CoA from 2-OA	-0.0430787874	0.03878278	0.0818615674
Reduction of cytosolic Ca++ levels	-0.252329913	-0.1716593	0.080670613
Packaging Of Telomere Ends	-0.2243547	-0.1438140121	0.0805406879
NF-kB activation through FADD/RIP-1 pathway mediated by caspase-8 and -10	-0.4021146	-0.3216160008	0.0804985992
FGFR4 ligand binding and activation	0.3343285215	0.4147338	0.0804052785
Removal of aminoterminal propeptides from gamma-carboxylated proteins	-0.0384201294	0.04131534	0.0797354694
Metal sequestration by antimicrobial proteins	-0.2267848609	-0.1470637	0.0797211609
Synthesis of PIPs at the late endosome membrane	-0.2264001	-0.1470202269	0.0793798731
HDL assembly	-0.3025217026	-0.2232544	0.0792673026
Sealing of the nuclear envelope (NE) by ESCRT-III	-0.3358691167	-0.2567051	0.0791640167
RUNX1 regulates transcription of genes involved in differentiation of myeloid cells	-0.2461715	-0.1671178358	0.0790536642
Gamma-carboxylation, transport, and amino-terminal cleavage of proteins	-0.037510955	0.04108098	0.078591935
IL-6-type cytokine receptor ligand interactions	-0.0271297	0.0513232879	0.0784529879
Protein methylation	-0.2991168	-0.2207698851	0.0783469149
Interleukin-23 signaling	-0.1714536612	-0.09339162	0.0780620412
Signaling by TGFBR3	-0.3044978734	-0.2268278	0.0776700734
OGDH complex synthesizes succinyl-CoA from 2-OG	-0.0623096709	0.01523052	0.0775401909
DCC mediated attractive signaling	-0.3307451	-0.2535352914	0.0772098086
Recognition and association of DNA glycosylase with site containing an affected purine	-0.2255356	-0.1485564872	0.0769791128
Cleavage of the damaged purine	-0.2255356	-0.1485564872	0.0769791128
Depurination	-0.2255356	-0.1485564872	0.0769791128
Eicosanoid ligand-binding receptors	-0.0931878325	-0.01650724	0.0766805925
RHO GTPases Activate WASPs and WAVEs	-0.3137649	-0.2371210684	0.0766438316
Recognition and association of DNA glycosylase with site containing an affected pyrimidine	-0.2313292	-0.1550820232	0.0762471768
Cleavage of the damaged pyrimidine	-0.2313292	-0.1550820232	0.0762471768
Depyrimidination	-0.2313292	-0.1550820232	0.0762471768
Regulation of signaling by NODAL	-0.1049604	-0.0288062347	0.0761541653
Glyoxylate metabolism and glycine degradation	0.0433659834	0.1195192	0.0761532166
Expression and translocation of olfactory receptors	0.1933329	0.2692744259	0.0759415259
Polymerase switching	-0.2697891	-0.1939967287	0.0757923713
Leading Strand Synthesis	-0.2697891	-0.1939967287	0.0757923713
Synthesis of glycosylphosphatidylinositol (GPI)	0.02309619	0.09878174	0.07568555
Termination of O-glycan biosynthesis	-0.179349	-0.1036745891	0.0756744109
Signaling by NTRK3 (TRKC)	-0.2873362	-0.2117342879	0.0756019121
mTORC1-mediated signalling	-0.3733428	-0.2978393237	0.0755034763
Histidine catabolism	0.1944958402	0.2699641	0.0754682598
Transport of vitamins, nucleosides, and related molecules	-0.0047590802	0.07052129	0.0752803702
Transport of connexons to the plasma membrane	-0.1953975298	-0.1202338	0.0751637298
Erythropoietin activates Phospholipase C gamma (PLCG)	-0.1708313	-0.0957341108	0.0750971892
FGFR1 ligand binding and activation	-0.0403058083	0.03462769	0.0749334983
Regulation of MITF-M-dependent genes involved in lysosome biogenesis and autophagy	-0.01912961	0.0556042329	0.0747338429
PLC-gamma1 signalling	-0.1526801188	-0.0779704	0.0747097188
RUNX2 regulates chondrocyte maturation	-0.342225	-0.2677572415	0.0744677585
Regulation of RUNX1 Expression and Activity	-0.3517082	-0.2773985628	0.0743096372
Antigen processing: Ub, ATP-independent proteasomal degradation	-0.2385069	-0.1643054194	0.0742014806
Base-Excision Repair, AP Site Formation	-0.2369343	-0.1629896754	0.0739446246
Formation of annular gap junctions	-0.2858036	-0.2120903405	0.0737132595
Metabolism of nucleotides	-0.2860688	-0.2123811861	0.0736876139
SUMOylation of transcription cofactors	-0.339981	-0.2663161771	0.0736648229
Glucuronidation	0.0566716642	0.1303271	0.0736554358
Signaling by NTRK2 (TRKB)	-0.1181638	-0.044545224	0.073618576
N-glycan trimming and elongation in the cis-Golgi	-0.08540017	-0.0119438568	0.0734563132
mRNA Editing	-0.1686051739	-0.09536586	0.0732393139
RHOF GTPase cycle	-0.2611067	-0.1879384411	0.0731682589
Activation of C3 and C5	0.1401466762	0.2130972	0.0729505238
Estrogen-dependent nuclear events downstream of ESR-membrane signaling	-0.3219717431	-0.2491296	0.0728421431
Citric acid cycle (TCA cycle)	-0.2591885479	-0.1863593	0.0728292479
Visual phototransduction	-0.1401561403	-0.06755719	0.0725989503
Drug-mediated inhibition of ERBB2 signaling	-0.335832372	-0.2632647	0.072567672
Retrograde transport at the Trans-Golgi-Network	-0.2448755	-0.1724892932	0.0723862068
Receptor-type tyrosine-protein phosphatases	-0.1463997	-0.0740333951	0.0723663049
Nucleotide salvage	-0.2253001	-0.152948934	0.072351166
Cation-coupled Chloride cotransporters	-0.3427169157	-0.2704212	0.0722957157
TLR3-mediated TICAM1-dependent programmed cell death	-0.3662428	-0.2943620477	0.0718807523
Formation of tubulin folding intermediates by CCT/TriC	-0.2610189578	-0.1892374	0.0717815578
Gap junction degradation	-0.2816695	-0.2099785194	0.0716909806
Formyl peptide receptors bind formyl peptides and many other ligands	-0.3008732497	-0.2296954	0.0711778497
POU5F1 (OCT4), SOX2, NANOG repress genes related to differentiation	-0.3914262	-0.3206779101	0.0707482899
Acyl chain remodeling of DAG and TAG	-0.2014646	-0.1308498149	0.0706147851
Regulation of CDH11 Expression and Function	-0.2891698	-0.2186365592	0.0705332408
RHOT2 GTPase cycle	-0.2806331	-0.2101952364	0.0704378636
Class C/3 (Metabotropic glutamate/pheromone receptors)	0.5438677	0.6142692917	0.0704015917
Sodium/Calcium exchangers	-0.0832003867	-0.01281566	0.0703847267
Azathioprine ADME	-0.1055335	-0.0353323959	0.0702011041
Xenobiotics	-0.1233126	-0.0533580475	0.0699545525
LDL clearance	-0.2344024744	-0.1645121	0.0698903744
Signaling by Erythropoietin	-0.1705209	-0.1007194338	0.0698014662
mRNA decay by 3' to 5' exoribonuclease	-0.2776272651	-0.2079683	0.0696589651
Adherens junctions interactions	-0.2401403	-0.1704820171	0.0696582829
Degradation of cysteine and homocysteine	-0.0141658941	0.05542195	0.0695878441
MAPK3 (ERK1) activation	-0.1754255	-0.1060239397	0.0694015603
ERBB2 Regulates Cell Motility	-0.3466532769	-0.2773438	0.0693094769
Gamma carboxylation, hypusinylation, hydroxylation, and arylsulfatase activation	-0.3836233	-0.3143876819	0.0692356181
Synthesis, secretion, and deacylation of Ghrelin	-0.09850129	-0.0294146805	0.0690866095
ERBB2 Activates PTK6 Signaling	-0.3395041405	-0.2704524	0.0690517405
Protein hydroxylation	-0.4454766	-0.3764704998	0.0690061002
PECAM1 interactions	-0.1243099	-0.055523019	0.068786881
Neurotransmitter clearance	-0.153482	-0.0847901791	0.0686918209
LRR FLII-interacting protein 1 (LRRFIP1) activates type I IFN production	-0.3033675	-0.234819276	0.068548224
OAS antiviral response	-0.3623775	-0.2940180002	0.0683594998
HDR through Single Strand Annealing (SSA)	-0.2390479	-0.1707168119	0.0683310881
Metabolism of water-soluble vitamins and cofactors	-0.1261697	-0.0578387001	0.0683309999
O-glycosylation of TSR domain-containing proteins	0.0092741036	0.07749271	0.0682186064
PI3K events in ERBB2 signaling	-0.3099882977	-0.2417999	0.0681883977
Deadenylation of mRNA	-0.4337379	-0.3655895611	0.0681483389
alpha-linolenic (omega3) and linoleic (omega6) acid metabolism	-0.0301902	0.0379159554	0.0681061554
alpha-linolenic acid (ALA) metabolism	-0.0301902	0.0379159554	0.0681061554
VEGFR2 mediated vascular permeability	-0.2953285	-0.2273192631	0.0680092369
Glycine degradation	-0.0492605023	0.01845065	0.0677111523
B-WICH complex positively regulates rRNA expression	-0.3290052	-0.261487402	0.067517798
Regulation of commissural axon pathfinding by SLIT and ROBO	-0.2564015	-0.1888879022	0.0675135978
Regulation of MITF-M dependent genes involved in metabolism	-0.3100774	-0.2425686037	0.0675087963
VEGF ligand-receptor interactions	-0.3755763	-0.3082034066	0.0673728934
VEGF binds to VEGFR leading to receptor dimerization	-0.3755763	-0.3082034066	0.0673728934
Adrenaline,noradrenaline inhibits insulin secretion	-0.2118873884	-0.1446278	0.0672595884
Erythrocytes take up oxygen and release carbon dioxide	0.03887246	0.1058308093	0.0669583493
Synthesis of bile acids and bile salts	-0.2879829344	-0.2211995	0.0667834344
ERCC6 (CSB) and EHMT2 (G9a) positively regulate rRNA expression	-0.3071012	-0.2404090592	0.0666921408
CHL1 interactions	-0.212183896	-0.1455966	0.066587296
WNT5A-dependent internalization of FZD2, FZD5 and ROR2	-0.1985209579	-0.1319542	0.0665667579
RHOH GTPase cycle	-0.2720994	-0.2056424876	0.0664569124
Regulation of Homotypic Cell-Cell Adhesion	-0.2803195	-0.2138791977	0.0664403023
Regulation of Expression and Function of Type II Classical Cadherins	-0.2803195	-0.2138791977	0.0664403023
Triglyceride catabolism	-0.2797456	-0.2134728324	0.0662727676
RHOA GTPase cycle	-0.2256635	-0.1598173482	0.0658461518
GRB2 events in EGFR signaling	-0.3407213688	-0.2749082	0.0658131688
Acetylcholine regulates insulin secretion	-0.1954033	-0.1296026472	0.0658006528
Activated NTRK2 signals through RAS	-0.3615915	-0.2958029404	0.0657885596
Regulation of NPAS4 gene expression	-0.3943127	-0.3286480577	0.0656646423
Regulation of IFNG signaling	-0.2250667	-0.1594846273	0.0655820727
RHOD GTPase cycle	-0.2611862	-0.1956381256	0.0655480744
Phosphorylation of proteins involved in G1/S transition by active Cyclin E:Cdk2 complexes	-0.3097976215	-0.2442648	0.0655328215
Sphingolipid catabolism	-0.0263491378	0.03903837	0.0653875078
PTK6 Down-Regulation	-0.1544873299	-0.08922459	0.0652627399
Lysine catabolism	-0.0570118152	0.008100542	0.0651123572
Interaction between L1 and Ankyrins	-0.06553374	-0.0004491962	0.0650845438
NRIF signals cell death from the nucleus	-0.3198512607	-0.2548016	0.0650496607
SHC1 events in EGFR signaling	-0.3388132489	-0.2741894	0.0646238488999999
Acrosome Reaction and Sperm:Oocyte Membrane Binding	-0.3068320496	-0.2424632	0.0643688496
MET activates PI3K/AKT signaling	-0.110367968	-0.04627011	0.064097858
Folding of actin by CCT/TriC	-0.2575577	-0.1937304678	0.0638272322
Activated NTRK2 signals through PI3K	-0.0896338583	-0.02604593	0.0635879283
MAPK targets/ Nuclear events mediated by MAP kinases	-0.2916637307	-0.2280975	0.0635662307
Regulation of pyruvate dehydrogenase (PDH) complex	-0.2740994	-0.210672634	0.063426766
Antimicrobial peptides	-0.1959270573	-0.1325846	0.0633424573
Antigen Presentation: Folding, assembly and peptide loading of class I MHC	-0.3229463439	-0.2599774	0.0629689439
Ketone body metabolism	0.01268262	0.0755195569	0.0628369369
Inactivation, recovery and regulation of the phototransduction cascade	-0.1029409321	-0.04018455	0.0627563821
Utilization of Ketone Bodies	0.02469842	0.0872552017	0.0625567817
The phototransduction cascade	-0.1014949802	-0.03901788	0.0624771002
Signalling to p38 via RIT and RIN	-0.3945004	-0.3320237932	0.0624766068
Vitamin C (ascorbate) metabolism	-0.3440407	-0.2816400428	0.0624006572
ADP signalling through P2Y purinoceptor 12	-0.2989045	-0.2367078963	0.0621966037
Phosphorylation of CD3 and TCR zeta chains	-0.1396476422	-0.07753592	0.0621117222
Regulation of MITF-M-dependent genes involved in extracellular matrix, focal adhesion and epithelial-to-mesenchymal transition	-0.3769801122	-0.3149877	0.0619924122
Synthesis of PA	0.0584639274	0.1202869	0.0618229726
Interferon gamma signaling	-0.348851	-0.2870589715	0.0617920285
Neurotransmitter uptake and metabolism In glial cells	0.3196514515	0.3814169	0.0617654485
Astrocytic Glutamate-Glutamine Uptake And Metabolism	0.3196514515	0.3814169	0.0617654485
RET signaling	-0.1813517	-0.1196025601	0.0617491399
Synthesis of bile acids and bile salts via 24-hydroxycholesterol	-0.1225245778	-0.06081333	0.0617112478
Formation of the posterior neural plate	-0.2723873035	-0.2108396	0.0615477035
TRAIL signaling	-0.3389059	-0.277439744	0.061466156
Formation of the beta-catenin:TCF transactivating complex	-0.3264237	-0.2650748205	0.0613488795
TP53 regulates transcription of additional cell cycle genes whose exact role in the p53 pathway remain uncertain	-0.3500555	-0.2888157146	0.0612397854
TP53 Regulates Transcription of DNA Repair Genes	-0.2830509426	-0.2218917	0.0611592426
Resolution of D-loop Structures through Synthesis-Dependent Strand Annealing (SDSA)	-0.2522069	-0.1911893099	0.0610175901
Dectin-1 mediated noncanonical NF-kB signaling	-0.3033963	-0.242443408	0.060952892
ROS and RNS production in phagocytes	0.01950058	0.0804068989	0.0609063189
Aryl hydrocarbon receptor signalling	-0.0525066	0.0083469611	0.0608535611
Epigenetic regulation of gene expression by MLL3 and MLL4 complexes	-0.2572619	-0.1968232702	0.0604386298
MLL4 and MLL3 complexes regulate expression of PPARG target genes in adipogenesis and hepatic steatosis	-0.2572619	-0.1968232702	0.0604386298
Epigenetic regulation of adipogenesis genes by MLL3 and MLL4 complexes	-0.2572619	-0.1968232702	0.0604386298
Tight junction interactions	-0.0710864255	-0.01074372	0.0603427055
Heme biosynthesis	-0.1792902	-0.1189880294	0.0603021706
Caspase activation via Dependence Receptors in the absence of ligand	-0.1334262	-0.0731368429	0.0602893571
Butyrophilin (BTN) family interactions	0.05478772	0.115053875	0.060266155
TNF receptor superfamily (TNFSF) members mediating non-canonical NF-kB pathway	-0.135106	-0.0749073658	0.0601986342
Voltage gated Potassium channels	0.2464405	0.3065147288	0.0600742288
Removal of the Flap Intermediate	-0.1545811	-0.0947091859	0.0598719141
Regulation of ornithine decarboxylase (ODC)	-0.294844	-0.2349797607	0.0598642393
Erythropoietin activates Phosphoinositide-3-kinase (PI3K)	-0.08776084	-0.0280249439	0.0597358961
IRS-mediated signalling	-0.09359365	-0.0339397632	0.0596538868
Fanconi Anemia Pathway	-0.2058783016	-0.1464904	0.0593879016
Plasma lipoprotein assembly	-0.2364703524	-0.1771121	0.0593582524
Phosphorylation and nuclear translocation of BMAL1 (ARNTL) and CLOCK	-0.3437597	-0.2844323695	0.0593273305
mRNA 3'-end processing	-0.4793691	-0.4200472875	0.0593218125
Acyl chain remodelling of PG	0.3569222943	0.4161734	0.0592511057
Processive synthesis on the lagging strand	-0.1533231	-0.0941187534	0.0592043466
Activated PKN1 stimulates transcription of AR (androgen receptor) regulated genes KLK2 and KLK3	-0.1895014	-0.130331886	0.059169514
Regulation of endogenous retroelements by KRAB-ZFP proteins	-0.2525085	-0.1935123177	0.0589961823
Cytosolic tRNA aminoacylation	-0.2573920605	-0.1984572	0.0589348605
Insulin receptor signalling cascade	-0.1330316	-0.0741162373	0.0589153627
Cristae formation	-0.2081913	-0.1492805059	0.0589107941
Activated NTRK2 signals through FRS2 and FRS3	0.003340846	0.0622317313	0.0588908853
CD209 (DC-SIGN) signaling	-0.3417514	-0.2828894107	0.0588619893
Activated NTRK3 signals through PI3K	-0.2553021	-0.1964558125	0.0588462875
MET activates PTPN11	-0.1279018	-0.0690640958	0.0588377042
Telomere C-strand synthesis initiation	-0.3012288118	-0.2426164	0.0586124118
Erythrocytes take up carbon dioxide and release oxygen	0.03962416	0.0980436966	0.0584195366
O2/CO2 exchange in erythrocytes	0.03962416	0.0980436966	0.0584195366
Pre-NOTCH Processing in Golgi	-0.4411873	-0.3827820493	0.0584052507
Activation of NOXA and translocation to mitochondria	-0.3707788359	-0.312421	0.0583578359
Synthesis of PG	-0.1021772299	-0.04390652	0.0582707099
Regulation of MITF-M-dependent genes involved in DNA replication, damage repair and senescence	-0.196834	-0.1386280833	0.0582059167
Synthesis of IPs in the nucleus	-0.3183748224	-0.2603005	0.0580743224
Dectin-2 family	-0.287636762	-0.2296725	0.057964262
Striated Muscle Contraction	-0.09810725	-0.0401885864	0.0579186636
Transcriptional activation of mitochondrial biogenesis	-0.3364500118	-0.278621	0.0578290118
Nectin/Necl trans heterodimerization	0.06493205	0.122727536	0.057795486
Regulation of gap junction activity	-0.3232710016	-0.2656036	0.0576674016
Transcriptional regulation by small RNAs	-0.3459612	-0.2882946818	0.0576665182
Mitochondrial RNA degradation	-0.33980757	-0.2822223	0.05758527
VxPx cargo-targeting to cilium	-0.1994835	-0.1420555801	0.0574279199
Signaling by Leptin	-0.1983442	-0.1409971453	0.0573470547
Formation of Fibrin Clot (Clotting Cascade)	-0.1492815	-0.0920600986	0.0572214014
Deadenylation-dependent mRNA decay	-0.3948055	-0.3377554181	0.0570500819
phospho-PLA2 pathway	-0.3286248	-0.2716034448	0.0570213552
Nuclear RNA decay	-0.3766911	-0.3197056255	0.0569854745
EGFR downregulation	-0.2625805126	-0.2056727	0.0569078126
Interleukin-6 signaling	-0.1910884	-0.1342021764	0.0568862236
Resolution of D-Loop Structures	-0.2465446	-0.1897733047	0.0567712953
Downstream signal transduction	-0.2115648	-0.1547967672	0.0567680328
Positive epigenetic regulation of rRNA expression	-0.3319872	-0.2754073096	0.0565798904
p75NTR signals via NF-kB	-0.3175309	-0.2612454278	0.0562854722
Regulation of Glucokinase by Glucokinase Regulatory Protein	-0.3712314	-0.315060537	0.056170863
Downstream signaling of activated FGFR3	0.04508054	0.1012104956	0.0561299556
FasL/ CD95L signaling	-0.3261355	-0.2700243067	0.0561111933
RAC1 GTPase cycle	-0.2505064	-0.1944400302	0.0560663698
GRB2 events in ERBB2 signaling	-0.3447746935	-0.2888056	0.0559690935
RUNX3 regulates YAP1-mediated transcription	-0.2957243836	-0.2398991	0.0558252836
Role of phospholipids in phagocytosis	-0.1160408992	-0.0602284	0.0558124992
Metal ion SLC transporters	0.0238922398	0.07958948	0.0556972402
Pyrimidine catabolism	-0.2295157357	-0.1739067	0.0556090357
YAP1- and WWTR1 (TAZ)-stimulated gene expression	-0.2164015382	-0.1607971	0.0556044382
IRS-related events triggered by IGF1R	-0.1223347	-0.0667686716	0.0555660284
Resolution of D-loop Structures through Holliday Junction Intermediates	-0.2485932	-0.1930832546	0.0555099454
SLC15A4:TASL-dependent IRF5 activation	-0.3709581284	-0.3156027	0.0553554284
IGF1R signaling cascade	-0.1250325	-0.0698412073	0.0551912927
Activated NTRK3 signals through RAS	-0.3457652	-0.2907091046	0.0550560954
NTRK2 activates RAC1	-0.1709417	-0.1160407506	0.0549009494
Signaling by Type 1 Insulin-like Growth Factor 1 Receptor (IGF1R)	-0.1275874	-0.0727522246	0.0548351754
Downstream signaling of activated FGFR4	0.05808923	0.1129153808	0.0548261508
FRS-mediated FGFR3 signaling	0.05599984	0.1108148014	0.0548149614
Intestinal hexose absorption	-0.01939358	0.0352891731	0.0546827531
Phase II - Conjugation of compounds	-0.0207113095	0.03391881	0.0546301195
PKMTs methylate histone lysines	-0.3394245	-0.2849216876	0.0545028124
NOTCH3 Activation and Transmission of Signal to the Nucleus	-0.3446783902	-0.2902418	0.0544365902
Formation of the nephric duct	-0.2033529888	-0.1489557	0.0543972888
mRNA Editing: C to U Conversion	0.140732169	0.1951173	0.054385131
Formation of the Editosome	0.140732169	0.1951173	0.054385131
Prostanoid ligand receptors	-0.1650609742	-0.1107464	0.0543145742
Ca2+ pathway	-0.2680982	-0.2138750054	0.0542231946
RHOBTB3 ATPase cycle	-0.1471677644	-0.09298498	0.0541827844
Mechanical load activates signaling by PIEZO1 and integrins in osteocytes	-0.3078340331	-0.2536851	0.0541489331
Activated NTRK2 signals through CDK5	-0.2321919	-0.1781457531	0.0540461469
Transcriptional regulation of granulopoiesis	-0.319573	-0.265531759	0.054041241
RUNX1 regulates transcription of genes involved in BCR signaling	-0.2171976254	-0.1632022	0.0539954254
The canonical retinoid cycle in rods (twilight vision)	-0.04238119	0.0114234627	0.0538046527
Activation of NIMA Kinases NEK9, NEK6, NEK7	-0.2463711404	-0.1928536	0.0535175404
GABA B receptor activation	-0.0878043599	-0.03439563	0.0534087299
Activation of GABAB receptors	-0.0878043599	-0.03439563	0.0534087299
Beta defensins	0.271344107	0.3246449	0.053300793
Miro GTPase Cycle	-0.2743326	-0.2210529398	0.0532796602
Acyl chain remodelling of PS	0.2951975407	0.348273	0.0530754593
RUNX2 regulates genes involved in differentiation of myeloid cells	-0.169992368	-0.1170472	0.052945168
SHC-related events triggered by IGF1R	-0.4364767	-0.3835542926	0.0529224074
Downstream signaling of activated FGFR1	0.02459349	0.0774398325	0.0528463425
Common Pathway of Fibrin Clot Formation	-0.2133941	-0.1606706199	0.0527234801
Downstream signaling of activated FGFR2	0.02503402	0.077754333	0.052720313
Estrogen biosynthesis	-0.2918117	-0.2391246393	0.0526870607
FRS-mediated FGFR4 signaling	0.07914341	0.1317805222	0.0526371122
Base Excision Repair	-0.2401061	-0.1874858251	0.0526202749
Organic cation transport	-0.05421308	-0.0016968894	0.0525161906
Organic cation/anion/zwitterion transport	-0.05421308	-0.0016968894	0.0525161906
NFE2L2 regulating tumorigenic genes	-0.4264044	-0.373926854	0.052477546
RAB geranylgeranylation	-0.1720017	-0.1196300625	0.0523716375
Vitamin B5 (pantothenate) metabolism	-0.1940212	-0.1416676423	0.0523535577
NOD1/2 Signaling Pathway	-0.3198549	-0.267533666	0.052321234
RUNX3 regulates CDKN1A transcription	-0.3059116131	-0.2537378	0.0521738131
Mismatch repair (MMR) directed by MSH2:MSH6 (MutSalpha)	-0.183442	-0.1313011247	0.0521408753
Proton/oligopeptide cotransporters	-0.0295664522	0.02256046	0.0521269122
RHOG GTPase cycle	-0.2871803	-0.2350601002	0.0521201998
Amino acids regulate mTORC1	-0.1750154	-0.1230330165	0.0519823835
Complex III assembly	-0.2112799	-0.1594266434	0.0518532566
Transferrin endocytosis and recycling	0.01469133	0.0664879252	0.0517965952
Activation of the TFAP2 (AP-2) family of transcription factors	-0.3840626	-0.3325539613	0.0515086387
Signaling by Insulin receptor	-0.09261847	-0.0412405766	0.0513778934
Co-inhibition by PD-1	-0.05806069	-0.0067058064	0.0513548836
FRS-mediated FGFR1 signaling	0.02644691	0.0777671579	0.0513202479
Negative regulation of activity of TFAP2 (AP-2) family transcription factors	-0.3019208	-0.2506601563	0.0512606437
Synthesis, secretion, and inactivation of Glucagon-like Peptide-1 (GLP-1)	-0.1375513	-0.0864035998	0.0511477002
Cargo concentration in the ER	-0.1285121	-0.0774083458	0.0511037542
POU5F1 (OCT4), SOX2, NANOG activate genes related to proliferation	-0.2774246218	-0.2263281	0.0510965218
Presynaptic phase of homologous DNA pairing and strand exchange	-0.2156525	-0.1645625217	0.0510899783
Platelet calcium homeostasis	-0.1150947824	-0.0641064	0.0509883824
Meiotic recombination	-0.1631374	-0.1123747146	0.0507626854
Regulation of TP53 Expression	-0.3990476994	-0.3484068	0.0506408994
Cardiogenesis	-0.2545074	-0.2038689266	0.0506384734
mRNA Splicing - Minor Pathway	-0.4653756	-0.414759186	0.050616414
Transcriptional activation of p53 responsive genes	-0.3499195512	-0.2993511	0.0505684512
Transcriptional activation of cell cycle inhibitor p21	-0.3499195512	-0.2993511	0.0505684512
Developmental Lineage of Multipotent Pancreatic Progenitor Cells	0.001956673	0.0524794831	0.0505228101
Mismatch Repair	-0.1748819	-0.1244061415	0.0504757585
Insulin-like Growth Factor-2 mRNA Binding Proteins (IGF2BPs/IMPs/VICKZs) bind RNA	-0.5436821	-0.4932596745	0.0504224254999999
Disinhibition of SNARE formation	-0.2698547	-0.2194427387	0.0504119613
FRS-mediated FGFR2 signaling	0.02744515	0.0778163849	0.0503712349
NIK-->noncanonical NF-kB signaling	-0.2965629	-0.2461947053	0.0503681947
MASTL Facilitates Mitotic Progression	-0.3028519256	-0.2525615	0.0502904256
NRAGE signals death through JNK	-0.2120674	-0.1618534785	0.0502139215
PI3K Cascade	-0.04567731	0.0044434529	0.0501207629
Detoxification of Reactive Oxygen Species	-0.2113460871	-0.1614787	0.0498673871
Lagging Strand Synthesis	-0.2029355	-0.1530817703	0.0498537297
NPAS4 regulates expression of target genes	-0.1695494	-0.1197406408	0.0498087592
Homologous DNA Pairing and Strand Exchange	-0.2221825	-0.1723783966	0.0498041034
TP53 Regulates Transcription of Genes Involved in G1 Cell Cycle Arrest	-0.3267530714	-0.2769734	0.0497796714
IRF3 mediated activation of type 1 IFN	-0.211287	-0.1616093407	0.0496776593
Formation of definitive endoderm	-0.2077661	-0.1581015607	0.0496645393
Sialic acid metabolism	-0.06844586	-0.0189020642	0.0495437958
Transport of Mature mRNA derived from an Intron-Containing Transcript	-0.4024248	-0.3529357594	0.0494890406
Intestinal absorption	0.03895833	0.0883730309	0.0494147009
PTK6 Regulates Proteins Involved in RNA Processing	-0.2972258	-0.2478285326	0.0493972674
TFAP2 (AP-2) family regulates transcription of growth factors and their receptors	-0.3730717	-0.3237386229	0.0493330771
SUMO is transferred from E1 to E2 (UBE2I, UBC9)	-0.3057868	-0.2564699461	0.0493168539
RNA Polymerase III Transcription	-0.2698666	-0.2206282578	0.0492383422
RNA Polymerase III Abortive And Retractive Initiation	-0.2698666	-0.2206282578	0.0492383422
Kidney development	-0.2125981079	-0.1634355	0.0491626079
Surfactant metabolism	0.04793167	0.0970876055	0.0491559355
Advanced glycosylation endproduct receptor signaling	-0.2642720157	-0.2153672	0.0489048157
Translesion synthesis by Y family DNA polymerases bypasses lesions on DNA template	-0.2917899	-0.2429223767	0.0488675233
GABA receptor activation	-0.000125705	0.04869886	0.048824565
RNA Polymerase III Transcription Termination	-0.2711307	-0.2223118672	0.0488188328
Activation of SMO	-0.1746989761	-0.1259951	0.0487038761
Activation of PUMA and translocation to mitochondria	-0.3730691234	-0.3244487	0.0486204234
Enzymatic degradation of Dopamine by monoamine oxidase	-0.0140047486	0.03460205	0.0486067986
Activation of AKT2	-0.1386337	-0.0901576589	0.0484760411
FASTK family proteins regulate processing and stability of mitochondrial RNAs	-0.1880324	-0.1395766	0.0484558
p38MAPK events	-0.321012	-0.2727283774	0.0482836226
WNT mediated activation of DVL	-0.3306437	-0.2823696318	0.0482740682
Carnitine shuttle	-0.0856542867	-0.03742658	0.0482277067
Sema4D induced cell migration and growth-cone collapse	-0.2975787558	-0.249368	0.0482107558
Non-integrin membrane-ECM interactions	-0.2318938768	-0.1837967	0.0480971768
Cytosolic sensors of pathogen-associated DNA	-0.303875	-0.2557778596	0.0480971404
Incretin synthesis, secretion, and inactivation	-0.1373162	-0.0892536527	0.0480625473
Sema4D mediated inhibition of cell attachment and migration	-0.2443858758	-0.1963795	0.0480063758
Mismatch repair (MMR) directed by MSH2:MSH3 (MutSbeta)	-0.1721413	-0.1241489489	0.0479923511
Growth hormone receptor signaling	-0.2403414	-0.1924281069	0.0479132931
Modulation of host responses by IFN-stimulated genes	-0.2903873816	-0.242482	0.0479053816
Enzymatic degradation of dopamine by COMT	-0.0149956719	0.03287111	0.0478667819
RUNX1 and FOXP3 control the development of regulatory T lymphocytes (Tregs)	-0.1104165243	-0.06258909	0.0478274343
Transport of inorganic cations/anions and amino acids/oligopeptides	0.0418034293	0.08954889	0.0477454607
Inactivation of CDC42 and RAC1	-0.290894	-0.2433400723	0.0475539277
Signal attenuation	-0.282962	-0.2357277459	0.0472342541
Chemokine receptors bind chemokines	0.015825088	0.06305644	0.047231352
TP53 Regulates Transcription of Caspase Activators and Caspases	-0.2507374437	-0.2036876	0.0470498437
Sensory perception of sweet, bitter, and umami (glutamate) taste	0.3458118097	0.3928048	0.0469929903
NF-kB is activated and signals survival	-0.3212713	-0.274424992	0.046846308
Mitochondrial protein import	-0.2780330142	-0.2313317	0.0467013142
Apoptotic cleavage of cell adhesion proteins	-0.2285518	-0.1818563761	0.0466954239
TFAP2 (AP-2) family regulates transcription of other transcription factors	-0.3947939	-0.348186851	0.046607049
Zinc influx into cells by the SLC39 gene family	0.03856153	0.0851194635	0.0465579335
G beta:gamma signalling through PI3Kgamma	-0.3871161722	-0.3405784	0.0465377722
Amino acid transport across the plasma membrane	-0.0267049679	0.01959141	0.0462963779
Mitochondrial unfolded protein response (UPRmt)	-0.3193369	-0.2730788224	0.0462580776
Peptide hormone biosynthesis	-0.0609923124	-0.01479115	0.0462011624
Signaling by FGFR3	-0.1673342	-0.121148432	0.046185768
HDMs demethylate histones	-0.3163547242	-0.2703535	0.0460012242
GRB2:SOS provides linkage to MAPK signaling for Integrins	-0.3597627241	-0.3137662	0.0459965241
Signaling by FGFR4	-0.1602044	-0.1142323149	0.0459720851
Fatty acyl-CoA biosynthesis	-0.05443342	-0.0085853175	0.0458481025
Meiotic synapsis	-0.1817006	-0.1359258796	0.0457747204
Metabolism of polyamines	-0.2645632	-0.218979824	0.045583376
Potassium Channels	0.1304111987	0.175954	0.0455428013
Phosphorylation of Emi1	-0.1848785156	-0.1394191	0.0454594156
MET activates STAT3	-0.337348997	-0.2919093	0.045439697
Signalling to STAT3	-0.3370898234	-0.2916595	0.0454303234
Negative epigenetic regulation of rRNA expression	-0.302287	-0.2568928159	0.0453941841
Triglyceride metabolism	-0.2766021	-0.2312200661	0.0453820339
RHO GTPases regulate CFTR trafficking	-0.4977845	-0.4524563009	0.0453281991
ROBO receptors bind AKAP5	-0.1897796	-0.1446666058	0.0451129942
Proteasome assembly	-0.2332655	-0.1882308381	0.0450346619
RHOJ GTPase cycle	-0.2683785	-0.2234119987	0.0449665013
NR1H3 & NR1H2 regulate gene expression linked to cholesterol transport and efflux	-0.3067748376	-0.2618832	0.0448916376
Metabolism of amine-derived hormones	0.1544282	0.1993157061	0.0448875061
Transcriptional regulation of testis differentiation	-0.2341637992	-0.1893646	0.0447991992
The role of Nef in HIV-1 replication and disease pathogenesis	-0.2209652	-0.1761833377	0.0447818623
FGFR2 alternative splicing	-0.4263885	-0.3816578103	0.0447306897
Olfactory Signaling Pathway	0.1902179	0.2349162694	0.0446983694
Mitochondrial Fatty Acid Beta-Oxidation	-0.1452172	-0.1010392179	0.0441779821
Regulation of cytoskeletal remodeling and cell spreading by IPP complex components	-0.232914787	-0.189042	0.043872787
EGFR Transactivation by Gastrin	-0.3136468148	-0.2698412	0.0438056148
TICAM1, RIP1-mediated IKK complex recruitment	-0.2970748866	-0.2533301	0.0437447866
Regulation of endogenous retroelements by Piwi-interacting RNAs (piRNAs)	-0.2485627	-0.204974705	0.043587995
FOXO-mediated transcription of cell cycle genes	-0.2212016	-0.1777498249	0.0434517751
Platelet Adhesion to exposed collagen	-0.2735249418	-0.2303694	0.0431555418
Processing and activation of SUMO	-0.3002199	-0.2572013394	0.0430185606
Insertion of tail-anchored proteins into the endoplasmic reticulum membrane	-0.2330090865	-0.1901729	0.0428361865
Defensins	-0.2634518807	-0.2206672	0.0427846807
Blood group systems biosynthesis	0.0567920603	0.0995145	0.0427224397
Alpha-defensins	-0.3684225214	-0.3257432	0.0426793214
SUMOylation of transcription factors	-0.3235507	-0.2809456483	0.0426050517
Activation of BH3-only proteins	-0.3290353671	-0.2865309	0.0425044671
Class B/2 (Secretin family receptors)	-0.001636826	0.0408049974	0.0424418234
PKA activation in glucagon signalling	-0.2126453478	-0.1702435	0.0424018478
Regulation of TP53 Activity through Association with Co-factors	-0.3380664057	-0.2958045	0.0422619057
Vasopressin regulates renal water homeostasis via Aquaporins	-0.1870490798	-0.144801	0.0422480798
Dopamine clearance from the synaptic cleft	0.0218957061	0.06391265	0.0420169439
Signaling by FGFR1	-0.1887789	-0.1469106977	0.0418682023
Zinc transporters	0.0185281669	0.0603382	0.0418100331
Mitotic Telophase/Cytokinesis	-0.1854479	-0.1437751357	0.0416727643
RA biosynthesis pathway	0.0849764944	0.12645	0.0414735056
Transport of Mature Transcript to Cytoplasm	-0.3986975	-0.3572245921	0.0414729079
Cross-presentation of soluble exogenous antigens (endosomes)	-0.2770301	-0.235585395	0.041444705
Synthesis, secretion, and inactivation of Glucose-dependent Insulinotropic Polypeptide (GIP)	-0.07367757	-0.0322861617	0.0413914083
Cyclin A/B1/B2 associated events during G2/M transition	-0.2483193037	-0.20716	0.0411593037
Prolactin receptor signaling	-0.2916118	-0.250532071	0.041079729
Inositol phosphate metabolism	-0.1793023059	-0.138473	0.0408293059
Response of EIF2AK1 (HRI) to heme deficiency	-0.2433689918	-0.2026097	0.0407592918
Regulation of TP53 Expression and Degradation	-0.3000364419	-0.2594176	0.0406188419
Pexophagy	-0.295472965	-0.2549844	0.040488565
NrCAM interactions	0.1533941485	0.1938656	0.0404714515
Endosomal Sorting Complex Required For Transport (ESCRT)	-0.1968865089	-0.1564776	0.0404089089
Release of apoptotic factors from the mitochondria	-0.2797942085	-0.2394361	0.0403581085
Apoptotic factor-mediated response	-0.2608694	-0.2205376601	0.0403317399
EGR2 and SOX10-mediated initiation of Schwann cell myelination	-0.2501626	-0.2098519849	0.0403106151
NOTCH4 Intracellular Domain Regulates Transcription	-0.2971114591	-0.2570614	0.0400500591
SUMOylation of DNA replication proteins	-0.307753	-0.2679272789	0.0398257211
APC/C:Cdc20 mediated degradation of Cyclin B	-0.3041584138	-0.2643494	0.0398090138
Attachment of GPI anchor to uPAR	-0.1713764	-0.1315804816	0.0397959184
RNA Polymerase II Transcription Termination	-0.4604634	-0.4206953189	0.0397680811
Transcriptional regulation of pluripotent stem cells	-0.3037989	-0.2641011181	0.0396977819
RNA Polymerase I Promoter Escape	-0.2557739	-0.2161153153	0.0396585847
Formation of axial mesoderm	-0.1960531	-0.1564368649	0.0396162351
Sensory processing of sound by outer hair cells of the cochlea	-0.1035108	-0.0640152485	0.0394955515
SUMOylation of DNA damage response and repair proteins	-0.2876988	-0.2482283659	0.0394704341
Interleukin-6 family signaling	-0.1798195	-0.1403874104	0.0394320896
Cholesterol biosynthesis	-0.1507735	-0.1113588521	0.0394146479
RHO GTPases activate IQGAPs	-0.2483766	-0.2089743949	0.0394022051
CDC42 GTPase cycle	-0.2677527	-0.2283649619	0.0393877381
Beta-catenin phosphorylation cascade	-0.2762703	-0.2369384515	0.0393318485
Displacement of DNA glycosylase by APEX1	-0.3613526111	-0.3220315	0.0393211111
Cytosolic iron-sulfur cluster assembly	0.02255952	0.061775453	0.039215933
Regulated proteolysis of p75NTR	-0.3643024	-0.3251479791	0.0391544209
Signaling by SCF-KIT	-0.157184	-0.1180582853	0.0391257147
Regulation of TP53 Degradation	-0.2983096674	-0.2591988	0.0391108674
NGF-independant TRKA activation	-0.1199968	-0.080906046	0.039090754
Gap junction trafficking and regulation	-0.1831191729	-0.1440556	0.0390635729
Reproduction	-0.1578377	-0.1187782256	0.0390594744
RAC3 GTPase cycle	-0.2777651	-0.2387291491	0.0390359509
Post-transcriptional silencing by small RNAs	-0.5006267	-0.4615935516	0.0390331484
VLDLR internalisation and degradation	-0.2925995029	-0.2538005	0.0387990029
PI-3K cascade:FGFR3	0.05528688	0.0939123833	0.0386255033
Cell-cell junction organization	-0.1924568	-0.1538863789	0.0385704211
COPI-independent Golgi-to-ER retrograde traffic	-0.3064564507	-0.2679717	0.0384847507
Beta-oxidation of very long chain fatty acids	1.395109e-05	0.0383797384	0.03836578731
Pregnenolone biosynthesis	0.0015784478	0.03991044	0.0383319922
PTK6 Activates STAT3	-0.2440939388	-0.20587	0.0382239388
Netrin-1 signaling	-0.2055837	-0.167454325	0.038129375
TICAM1,TRAF6-dependent induction of TAK1 complex	-0.300659631	-0.2625851	0.038074531
PTK6 Regulates RHO GTPases, RAS GTPase and MAP kinases	-0.2813597649	-0.2434037	0.0379560649
TET1,2,3 and TDG demethylate DNA	-0.4942179296	-0.4562882	0.0379297296
Formation of ATP by chemiosmotic coupling	-0.3731029	-0.3352346876	0.0378682124
Breakdown of the nuclear lamina	-0.0621304987	-0.02427051	0.0378599887
AMPK inhibits chREBP transcriptional activation activity	-0.081444883	-0.04364546	0.037799423
NoRC negatively regulates rRNA expression	-0.3025589	-0.2647963498	0.0377625502
Prostacyclin signalling through prostacyclin receptor	-0.2156453	-0.1779297189	0.0377155811
Glycerophospholipid catabolism	-0.2975604024	-0.2598493	0.0377111024
Downregulation of ERBB2 signaling	-0.3245968686	-0.2869064	0.0376904686
Glycogen breakdown (glycogenolysis)	0.0907281724	0.128387	0.0376588276
FCERI mediated Ca+2 mobilization	-0.0392516906	-0.001612509	0.0376391816
Transcription of E2F targets under negative control by p107 (RBL1) and p130 (RBL2) in complex with HDAC1	-0.379916992	-0.3424012	0.037515792
High laminar flow shear stress activates signaling by PIEZO1 and PECAM1:CDH5:KDR in endothelial cells	-0.225555	-0.1880786031	0.0374763969
Termination of translesion DNA synthesis	-0.2916008	-0.2542448973	0.0373559027
Immunoregulatory interactions between a Lymphoid and a non-Lymphoid cell	-0.2055883857	-0.1686351	0.0369532857
Iron uptake and transport	-0.1792231	-0.1423014018	0.0369216982
Dissolution of Fibrin Clot	-0.2575873638	-0.2207307	0.0368566638
Peroxisomal protein import	-0.2331216	-0.1963446909	0.0367769091
Plasma lipoprotein clearance	-0.2634330404	-0.2266767	0.0367563404
PI-3K cascade:FGFR4	0.08908975	0.1258298604	0.0367401104
Gene and protein expression by JAK-STAT signaling after Interleukin-12 stimulation	-0.3591149	-0.3223905545	0.0367243455
Activation of TRKA receptors	-0.1497564	-0.1130973919	0.0366590081
Vitamin D (calciferol) metabolism	-0.2152104	-0.1785583572	0.0366520428
Regulation of endogenous retroelements	-0.2235666	-0.1870258952	0.0365407048
Activation of RAC1	-0.1561329	-0.1196200667	0.0365128333
Formation of TC-NER Pre-Incision Complex	-0.3572815363	-0.3207709	0.0365106363
Ubiquitin Mediated Degradation of Phosphorylated Cdc25A	-0.2763913	-0.2399422812	0.0364490188
p53-Independent DNA Damage Response	-0.2763913	-0.2399422812	0.0364490188
p53-Independent G1/S DNA damage checkpoint	-0.2763913	-0.2399422812	0.0364490188
ARL13B-mediated ciliary trafficking of INPP5E	-0.1766284	-0.1401970956	0.0364313044
HS-GAG biosynthesis	-0.2723375819	-0.2360318	0.0363057819
TBC/RABGAPs	-0.2144275	-0.1783747709	0.0360527291
IFNG signaling activates MAPKs	-0.366716	-0.3307111648	0.0360048352
NR1H2 & NR1H3 regulate gene expression linked to gluconeogenesis	-0.2208461	-0.1848769513	0.0359691487
Interleukin-10 signaling	-0.0972639124	-0.06145576	0.0358081524
Regulation of activated PAK-2p34 by proteasome mediated degradation	-0.2808017	-0.2450009192	0.0358007808
Transcriptional Regulation by NPAS4	-0.1898598	-0.154122264	0.035737536
GAB1 signalosome	-0.250331257	-0.2146315	0.035699757
NADE modulates death signalling	-0.2706574	-0.2349649812	0.0356924188
Role of second messengers in netrin-1 signaling	-0.09009566	-0.0544149219	0.0356807381
COPII-mediated vesicle transport	-0.09491776	-0.0593708424	0.0355469176
SUMOylation of immune response proteins	-0.3179404	-0.2824315476	0.0355088524
HDR through MMEJ (alt-NHEJ)	-0.2433194311	-0.2078209	0.0354985311
Cooperation of PDCL (PhLP1) and TRiC/CCT in G-protein beta folding	-0.3066576	-0.2711806898	0.0354769102
Cargo trafficking to the periciliary membrane	-0.1985922	-0.1631850331	0.0354071669
RNA Polymerase I Transcription	-0.2732256	-0.2378769347	0.0353486653
SHC1 events in ERBB4 signaling	-0.2914838	-0.2561955267	0.0352882733
Activation of gene expression by SREBF (SREBP)	-0.2575553	-0.2223444065	0.0352108935
MTOR signalling	-0.3241707	-0.2889987912	0.0351719088
Laminin interactions	-0.3338173653	-0.2986934	0.0351239653
RND2 GTPase cycle	-0.1418522	-0.1067576409	0.0350945591
Regulation of Apoptosis	-0.278043	-0.2430343722	0.0350086278
Transport of the SLBP independent Mature mRNA	-0.3632478	-0.3284822173	0.0347655827
Tetrahydrobiopterin (BH4) synthesis, recycling, salvage and regulation	-0.2753347242	-0.2405702	0.0347645242
Asymmetric localization of PCP proteins	-0.2605338	-0.2257698734	0.0347639266
PI-3K cascade:FGFR1	0.01234855	0.0469224279	0.0345738779
Gastrin-CREB signalling pathway via PKC and MAPK	-0.2790446471	-0.2447239	0.0343207471
Activation of NF-kappaB in B cells	-0.2807603	-0.2465078952	0.0342524048
Antigen activates B Cell Receptor (BCR) leading to generation of second messengers	-0.1278202	-0.0936318126	0.0341883874
Activated NOTCH1 Transmits Signal to the Nucleus	-0.331101479	-0.2970644	0.034037079
PTK6 promotes HIF1A stabilization	-0.3616678	-0.3278110055	0.0338567945
IKK complex recruitment mediated by RIP1	-0.2889496873	-0.2551964	0.0337532873
Complex I biogenesis	-0.2256699705	-0.1919284	0.0337415705
PI-3K cascade:FGFR2	0.01414083	0.0476527595	0.0335119295
Activation of BAD and translocation to mitochondria	-0.3271994492	-0.2937849	0.0334145492
TGF-beta receptor signaling in EMT (epithelial to mesenchymal transition)	-0.26379706	-0.2304074	0.03338966
HDACs deacetylate histones	-0.30169731	-0.2683331	0.03336421
G alpha (12/13) signalling events	-0.2613165	-0.2279622622	0.0333542378
Glycerophospholipid biosynthesis	-0.1839973	-0.1508387998	0.0331585002
FGFRL1 modulation of FGFR1 signaling	-0.2231489824	-0.190091	0.0330579824
Transcriptional Regulation by VENTX	-0.2971981	-0.2642276623	0.0329704377
CREB1 phosphorylation through the activation of Adenylate Cyclase	-0.2236762076	-0.1907973	0.0328789076
Butyrate Response Factor 1 (BRF1) binds and destabilizes mRNA	-0.3253014853	-0.2924557	0.0328457853
PTK6 Expression	-0.2587135	-0.2259229494	0.0327905506
Regulation of cortical dendrite branching	-0.0323204113	0.0004418742	0.0327622855
Somitogenesis	-0.2634553	-0.2307679423	0.0326873577
Regulation of RAS by GAPs	-0.3078189	-0.2751886135	0.0326302865
Regulation of PTEN localization	-0.3039942276	-0.2715134	0.0324808276
RUNX3 regulates BCL2L11 (BIM) transcription	-0.2795075514	-0.2472147	0.0322928514
Keratan sulfate biosynthesis	-0.2930191281	-0.2608239	0.0321952281
Cellular response to hypoxia	-0.2957068	-0.2635254868	0.0321813132
Signaling by CSF1 (M-CSF) in myeloid cells	-0.208292	-0.1761349795	0.0321570205
Glutamate Neurotransmitter Release Cycle	-0.1839445614	-0.1518126	0.0321319614
Inhibition of the proteolytic activity of APC/C required for the onset of anaphase by mitotic spindle checkpoint components	-0.3228534	-0.2907441137	0.0321092863
Inactivation of APC/C via direct inhibition of the APC/C complex	-0.3228534	-0.2907441137	0.0321092863
Phosphorylation and nuclear translocation of the CRY:PER:kinase complex	-0.3044723	-0.2724231708	0.0320491292
PTK6 Regulates RTKs and Their Effectors AKT1 and DOK1	-0.3322338468	-0.3002491	0.0319847468
Acyl chain remodelling of PC	0.03902305	0.0708936344	0.0318705844
The CRY:PER:kinase complex represses transactivation by the BMAL:CLOCK (ARNTL:CLOCK) complex	-0.2757189	-0.2438721781	0.0318467219
MET activates RAS signaling	-0.332398	-0.3006602841	0.0317377159
Transcriptional Regulation by E2F6	-0.2475835627	-0.2158636	0.0317199627
Synthesis of Leukotrienes (LT) and Eoxins (EX)	0.0493286648	0.08102341	0.0316947452
Muscarinic acetylcholine receptors	-0.1044412	-0.0727541797	0.0316870203
Smooth Muscle Contraction	-0.2337432415	-0.2021051	0.0316381415
Role of LAT2/NTAL/LAB on calcium mobilization	-0.186013	-0.1543827877	0.0316302123
Maternal to zygotic transition (MZT)	-0.3337793	-0.3022399385	0.0315393615
G alpha (z) signalling events	-0.1944091	-0.1630639664	0.0313451336
Glycogen metabolism	-0.2849451202	-0.2537158	0.0312293202
Regulation of glycolysis by fructose 2,6-bisphosphate metabolism	-0.2724107638	-0.2412359	0.0311748638
Regulation of cholesterol biosynthesis by SREBP (SREBF)	-0.2891958	-0.2580591231	0.0311366769
PI Metabolism	-0.2228059	-0.1917924548	0.0310134452
Co-inhibition by CTLA4	-0.2498106	-0.2189307796	0.0308798204
AKT phosphorylates targets in the cytosol	-0.3046987	-0.2738269023	0.0308717977
Sema4D in semaphorin signaling	-0.2524528073	-0.2217031	0.0307497073
Branched-chain amino acid catabolism	-0.3568774911	-0.3262381	0.0306393911
Transport of Mature mRNA Derived from an Intronless Transcript	-0.3655055	-0.3348787432	0.0306267568
Intraflagellar transport	-0.2671100842	-0.2365011	0.0306089842
Intrinsic Pathway of Fibrin Clot Formation	-0.03763385	-0.0073121485	0.0303217015
G-protein beta:gamma signalling	-0.3607018023	-0.3305394	0.0301624023
Regulation of MITF-M-dependent genes involved in cell cycle and proliferation	-0.2848387	-0.2547749637	0.0300637363
Gap junction trafficking	-0.1566333167	-0.1265838	0.0300495167
CRMPs in Sema3A signaling	-0.2649932	-0.2349646324	0.0300285676
RAC2 GTPase cycle	-0.2569451	-0.2269232767	0.0300218233
Spry regulation of FGF signaling	-0.2788448	-0.2488440758	0.0300007242
Interleukin-37 signaling	-0.1991295	-0.169310054	0.029819446
p130Cas linkage to MAPK signaling for integrins	-0.3293565162	-0.2996301	0.0297264162
Lipid particle organization	0.0289220607	0.05858038	0.0296583193
Polo-like kinase mediated events	-0.3208046	-0.2913428679	0.0294617321
MicroRNA (miRNA) biogenesis	-0.3942538	-0.3649328936	0.0293209064
RAB GEFs exchange GTP for GDP on RABs	-0.3134101	-0.2842846164	0.0291254836
Synthesis of active ubiquitin: roles of E1 and E2 enzymes	-0.326655949	-0.2976708	0.028985149
Signal amplification	-0.2691379	-0.2402663177	0.0288715823
Reelin signalling pathway	-0.2112282726	-0.1825093	0.0287189726
Mitochondrial protein degradation	-0.2392621362	-0.2105761	0.0286860362
Metabolism of porphyrins	-0.1822672	-0.1536175396	0.0286496604
KSRP (KHSRP) binds and destabilizes mRNA	-0.3060481693	-0.2774693	0.0285788693
RUNX1 regulates expression of components of tight junctions	-0.128032	-0.0994738475	0.0285581525
tRNA Aminoacylation	-0.1600678956	-0.1315848	0.0284830956
RHOV GTPase cycle	-0.24805238	-0.2195786	0.02847378
SHC1 events in ERBB2 signaling	-0.2985899548	-0.2701506	0.0284393548
TRAF6-mediated induction of TAK1 complex within TLR4 complex	-0.2972694359	-0.2688537	0.0284157359
IRAK2 mediated activation of TAK1 complex upon TLR7/8 or 9 stimulation	-0.2972694359	-0.2688537	0.0284157359
Semaphorin interactions	-0.23821038	-0.2098367	0.02837368
RHOU GTPase cycle	-0.1828754704	-0.1546175	0.0282579704
VLDL assembly	-0.2094625	-0.1812172484	0.0282452516
Activation of caspases through apoptosome-mediated cleavage	-0.2765085944	-0.2483753	0.0281332944
Regulation of CDH11 function	-0.2109775066	-0.1829359	0.0280416066
RHO GTPases activate PAKs	-0.2712850459	-0.2432901	0.0279949459
RAF activation	-0.3304501	-0.30255997	0.02789013
JNK (c-Jun kinases) phosphorylation and activation mediated by activated human TAK1	-0.3117786908	-0.2838892	0.0278894908
DAG and IP3 signaling	-0.1775572299	-0.1497568	0.0278004299
GSK3B and BTRC:CUL1-mediated-degradation of NFE2L2	-0.2853602	-0.2575599628	0.0278002372
Gene Silencing by RNA	-0.2872917	-0.2594924831	0.0277992169
NR1H2 & NR1H3 regulate gene expression to control bile acid homeostasis	-0.3735731527	-0.3458105	0.0277626527
Interleukin-9 signaling	-0.3126899722	-0.2849791	0.0277108722
RNA Polymerase I Promoter Clearance	-0.2729012	-0.2451930754	0.0277081246
DNA Damage/Telomere Stress Induced Senescence	-0.2673568	-0.239759023	0.027597777
GABA synthesis, release, reuptake and degradation	-0.0919267714	-0.06440588	0.0275208914
DAP12 signaling	-0.1064755	-0.0790105817	0.0274649183
Glycogen synthesis	-0.2970776383	-0.269615	0.0274626383
IRS activation	-0.274769	-0.2473957083	0.0273732917
Interleukin-12 signaling	-0.321714	-0.2943533	0.0273607
Receptor Mediated Mitophagy	-0.3630955	-0.3358091956	0.0272863044
Glycosaminoglycan metabolism	-0.22428393	-0.1970609	0.02722303
Regulation of PTEN gene transcription	-0.3335874301	-0.3064562	0.0271312301
DNA Damage Bypass	-0.2941905	-0.2670660146	0.0271244854
Synthesis of IP3 and IP4 in the cytosol	-0.1164150524	-0.08935856	0.0270564924
O-linked glycosylation	-0.0716596662	-0.04473541	0.0269242562
snRNP Assembly	-0.4253099	-0.3986019651	0.0267079349
Metabolism of non-coding RNA	-0.4253099	-0.3986019651	0.0267079349
Regulation of BACH1 activity	-0.2780292578	-0.25138	0.0266492578
Interleukin-21 signaling	-0.3322328776	-0.3055888	0.0266440776
CD28 dependent Vav1 pathway	-0.2089983	-0.1823595011	0.0266387989
Signaling by PDGF	-0.1849647308	-0.1583501	0.0266146308
Trafficking of GluR2-containing AMPA receptors	-0.1659913	-0.1393897174	0.0266015826
Noncanonical activation of NOTCH3	-0.4352197	-0.4087820923	0.0264376077
RNA Polymerase II Pre-transcription Events	-0.3276324	-0.3011981529	0.0264342471
SUMO is conjugated to E1 (UBA2:SAE1)	-0.2959457	-0.2695943748	0.0263513252
Calnexin/calreticulin cycle	-0.3019561013	-0.2756294	0.0263267013
Glucagon signaling in metabolic regulation	-0.1908152239	-0.1645121	0.0263031239
E2F-enabled inhibition of pre-replication complex formation	-0.1232510371	-0.096998	0.0262530371
NOTCH4 Activation and Transmission of Signal to the Nucleus	-0.3214233326	-0.2952389	0.0261844326
DAP12 interactions	-0.08429301	-0.0582078245	0.0260851855
EPHB-mediated forward signaling	-0.2536776	-0.2276196733	0.0260579267
EPH-ephrin mediated repulsion of cells	-0.1754671489	-0.1495226	0.0259445489
Lysosome Vesicle Biogenesis	-0.1992062034	-0.1733098	0.0258964034
Endosomal/Vacuolar pathway	-0.3542805	-0.3284917624	0.0257887376
Meiosis	-0.1647571	-0.1392745536	0.0254825464
FCERI mediated MAPK activation	-0.1468233148	-0.1213925	0.0254308148
MDK and PTN in ALK signaling	-0.2880249	-0.2626617607	0.0253631392999999
Oxygen-dependent proline hydroxylation of Hypoxia-inducible Factor Alpha	-0.2829122	-0.2576139713	0.0252982287
Inwardly rectifying K+ channels	0.0191624321	0.04445418	0.0252917479
Regulation of gene expression in beta cells	-0.2283097	-0.2030415175	0.0252681825
Plasma lipoprotein assembly, remodeling, and clearance	-0.2424089168	-0.2172724	0.0251365168
HDR through Homologous Recombination (HRR)	-0.2268388	-0.2017569239	0.0250818761
Alpha-protein kinase 1 signaling pathway	-0.3051998818	-0.2802713	0.0249285818
G1/S-Specific Transcription	-0.2837194062	-0.2588178	0.0249016062
PLC beta mediated events	-0.2050658323	-0.1802166	0.0248492323
IRAK2 mediated activation of TAK1 complex	-0.3060430057	-0.2812393	0.0248037057
Sphingolipid de novo biosynthesis	-0.091136271	-0.06633597	0.024800301
Inflammasomes	-0.2360524	-0.2112853153	0.0247670847
Heme signaling	-0.3115977879	-0.2868993	0.0246984879
PKA activation	-0.1722034368	-0.1475234	0.0246800368
PPARA activates gene expression	-0.2699123	-0.2453191472	0.0245931528
Formation of the anterior neural plate	-0.1927874	-0.1682410777	0.0245463223
HSP90 chaperone cycle for steroid hormone receptors (SHR) in the presence of ligand	-0.1919526355	-0.1675954	0.0243572355
Regulation of TP53 Activity through Acetylation	-0.3434030523	-0.3190596	0.0243434523
Regulation of lipid metabolism by PPARalpha	-0.2742694	-0.2501318187	0.0241375813
Phosphorylated BMAL1:CLOCK (ARNTL:CLOCK) activates expression of core clock genes	-0.292468	-0.268389542	0.024078458
Signalling to RAS	-0.3049839	-0.2809396926	0.0240442074
FLT3 signaling through SRC family kinases	-0.1723482338	-0.1483131	0.0240351338
BH3-only proteins associate with and inactivate anti-apoptotic BCL-2 members	-0.3536181	-0.3296451034	0.0239729966
Thrombin signalling through proteinase activated receptors (PARs)	-0.2879431	-0.2640253122	0.0239177878
Telomere Maintenance	-0.2923463	-0.2686567689	0.0236895311
PIWI-interacting RNA (piRNA) biogenesis	-0.2617256567	-0.2380628	0.0236628567
Neurotransmitter release cycle	-0.0849115976	-0.06139059	0.0235210076
Translocation of ZAP-70 to Immunological synapse	-0.1924834956	-0.1690404	0.0234430956
RUNX1 regulates genes involved in megakaryocyte differentiation and platelet function	-0.2842156	-0.260792698	0.023422902
The NLRP3 inflammasome	-0.2316717	-0.2082552056	0.0234164944
Binding of TCF/LEF:CTNNB1 to target gene promoters	-0.368927	-0.3456280666	0.0232989334
Protein lipoylation	-0.1151195882	-0.09184891	0.0232706782
NFE2L2 regulating anti-oxidant/detoxification enzymes	-0.2802719031	-0.2570727	0.0231992031
RNA Pol II CTD phosphorylation and interaction with CE	-0.3853830911	-0.3622045	0.0231785911
Regulation of TP53 Activity through Methylation	-0.3353607371	-0.3121957	0.0231650371
TP53 Regulates Transcription of Cell Cycle Genes	-0.3171155	-0.2939919909	0.0231235091
Keratan sulfate/keratin metabolism	-0.2798040583	-0.2567417	0.0230623583
Signaling by Retinoic Acid	-0.0859064545	-0.06291286	0.0229935945
Transport of the SLBP Dependant Mature mRNA	-0.3545497	-0.3315637962	0.0229859038
Formation of RNA Pol II elongation complex	-0.3568222	-0.3338574245	0.0229647755
RNA Polymerase II Transcription Elongation	-0.3568222	-0.3338574245	0.0229647755
PKA-mediated phosphorylation of CREB	-0.1824386434	-0.1594955	0.0229431434
TRAF6 mediated IRF7 activation	-0.2559566	-0.2331161578	0.0228404422
Activation of G protein gated Potassium channels	-0.0522964984	-0.02960476	0.0226917384
G protein gated Potassium channels	-0.0522964984	-0.02960476	0.0226917384
Inhibition of voltage gated Ca2+ channels via Gbeta/gamma subunits	-0.0522964984	-0.02960476	0.0226917384
Lewis blood group biosynthesis	0.2560544	0.2787080065	0.0226536065
RND1 GTPase cycle	-0.1121507	-0.0894994839	0.0226512161
Zygotic genome activation (ZGA)	-0.2996256673	-0.2770449	0.0225807673
Negative regulation of MET activity	-0.1898997242	-0.1674442	0.0224555242
Negative regulation of FGFR4 signaling	-0.2390949	-0.2167110675	0.0223838325
RUNX3 regulates p14-ARF	-0.4174429	-0.3951172843	0.0223256157
MET receptor recycling	-0.2548486	-0.2325312073	0.0223173927
Negative regulation of FGFR3 signaling	-0.2499635	-0.2278564531	0.0221070469
Expression of BMAL (ARNTL), CLOCK, and NPAS2	-0.3682874614	-0.3461878	0.0220996614
Degradation of AXIN	-0.2804124	-0.2584826527	0.0219297473
Negative regulation of FGFR2 signaling	-0.2499221	-0.2280035342	0.0219185658
Synthesis of very long-chain fatty acyl-CoAs	-0.02356117	-0.0016959562	0.0218652138
Glycosphingolipid catabolism	-0.1606858	-0.1388207842	0.0218650158
Regulation of FZD by ubiquitination	-0.2375125	-0.2156771262	0.0218353738
Cytochrome c-mediated apoptotic response	-0.2342141	-0.2123846017	0.0218294983
Sensing of DNA Double Strand Breaks	-0.2391065	-0.2173305639	0.0217759361
Cellular response to mitochondrial stress	-0.2986173413	-0.2769213	0.0216960413
ERKs are inactivated	-0.3055985	-0.283907876	0.021690624
Degradation of GLI1 by the proteasome	-0.2519679	-0.230304296	0.021663604
Signaling by BMP	-0.3310163	-0.3093679394	0.0216483606
p75NTR recruits signalling complexes	-0.2985073	-0.2769046624	0.0216026376
Negative regulation of FGFR1 signaling	-0.2499613	-0.2283657978	0.0215955022
G-protein mediated events	-0.2073026808	-0.1857706	0.0215320808
SHC-mediated cascade:FGFR4	-0.1089266	-0.0873983702	0.0215282298
Cell-extracellular matrix interactions	-0.298444	-0.2770198079	0.0214241921
Formation of the embryonic stem cell BAF (esBAF) complex	-0.1913654652	-0.1700864	0.0212790652
FCGR activation	-0.1395470331	-0.1182847	0.0212623331
Ubiquitin-dependent degradation of Cyclin D	-0.2758897	-0.2546724501	0.0212172499
Metabolism of nitric oxide: NOS3 activation and regulation	-0.218567	-0.1974607451	0.0211062549
Fertilization	0.0649492079	0.08602727	0.0210780621
Regulation of insulin secretion	-0.1812509124	-0.1601934	0.0210575124
Aspirin ADME	-0.109245	-0.0881897845	0.0210552155
Co-stimulation by ICOS	-0.1028353057	-0.08178205	0.0210532557
N-Glycan antennae elongation	-0.2818183	-0.2607805124	0.0210377876
Regulation of HMOX1 expression and activity	-0.2369402	-0.2159667864	0.0209734136
Regulation of RUNX3 expression and activity	-0.3029777	-0.2820997573	0.0208779427
Extension of Telomeres	-0.2968448	-0.2759871684	0.0208576316
Autodegradation of Cdh1 by Cdh1:APC/C	-0.269954	-0.2490978955	0.0208561045
Signaling by NODAL	-0.1832463	-0.1624918439	0.0207544561
Oncogene Induced Senescence	-0.3337396	-0.3131178518	0.0206217482
Activation of the pre-replicative complex	-0.0983406994	-0.07787679	0.0204639094
WNT5A-dependent internalization of FZD4	-0.2857899	-0.2653373353	0.0204525647
SHC-mediated cascade:FGFR3	-0.1606783	-0.1403198761	0.0203584239
Stabilization of p53	-0.3038249	-0.283492977	0.020331923
LGI-ADAM interactions	-0.0613083368	-0.04100895	0.0202993868
Long-term potentiation	-0.09011002	-0.0698736529	0.0202363671
Interleukin-7 signaling	-0.3209581	-0.3007318385	0.0202262615
RAF-independent MAPK1/3 activation	-0.1983647	-0.1781837842	0.0201809158
SMAC (DIABLO) binds to IAPs	-0.2945487232	-0.2743841	0.0201646232
SMAC(DIABLO)-mediated dissociation of IAP:caspase complexes	-0.2945487232	-0.2743841	0.0201646232
Glucagon-type ligand receptors	-0.1238954	-0.1037368217	0.0201585783
Transport of RCbl within the body	-0.2857793	-0.2657547489	0.0200245511
SMAC, XIAP-regulated apoptotic response	-0.2924997127	-0.2724824	0.0200173127
Synthesis of PIPs at the plasma membrane	-0.1902631	-0.1702830344	0.0199800656
Activation of PPARGC1A (PGC-1alpha) by phosphorylation	-0.0595935354	-0.03962192	0.0199716154
SHC-mediated cascade:FGFR2	-0.1865617	-0.1665956991	0.0199660009
Na+/Cl- dependent neurotransmitter transporters	0.2105916	0.2305117612	0.0199201612
Cholesterol biosynthesis via desmosterol	-0.2481884	-0.228327875	0.019860525
Cholesterol biosynthesis via lathosterol	-0.2481884	-0.228327875	0.019860525
Disassembly of the destruction complex and recruitment of AXIN to the membrane	-0.2333666	-0.2135080792	0.0198585208
Transport of Mature mRNAs Derived from Intronless Transcripts	-0.3567057	-0.3368515025	0.0198541975
tRNA processing in the nucleus	-0.3678516	-0.3479981171	0.0198534829
SUMOylation of SUMOylation proteins	-0.3048237	-0.2849854777	0.0198382223
Loss of Nlp from mitotic centrosomes	-0.2604051361	-0.2406655	0.0197396361
Loss of proteins required for interphase microtubule organization from the centrosome	-0.2604051361	-0.2406655	0.0197396361
Translesion Synthesis by POLH	-0.2674213	-0.247701962	0.019719338
Sensory processing of sound	-0.1001199	-0.0804710725	0.0196488275
Rab regulation of trafficking	-0.250229	-0.2306120134	0.0196169866
APC/C:Cdc20 mediated degradation of Securin	-0.2742713	-0.2546679749	0.0196033251
Effects of PIP2 hydrolysis	-0.01806335	0.0015345329	0.0195978829
Integration of energy metabolism	-0.1837932235	-0.1642981	0.0194951235
GPER1 signaling	-0.275317281	-0.2558344	0.019482881
Glucose metabolism	-0.2630573	-0.243699176	0.019358124
Regulation of localization of FOXO transcription factors	-0.3131601916	-0.293882	0.0192781916
Inhibition of DNA recombination at telomere	-0.2965362	-0.2773958745	0.0191403255000001
Free fatty acid receptors	-0.06600666	-0.046878618	0.019128042
Digestion and absorption	0.1711622	0.1902323582	0.0190701582
Hedgehog ligand biogenesis	-0.2622569	-0.2432139778	0.0190429222
Complex IV assembly	-0.2586127	-0.2396061723	0.0190065277
Platelet Aggregation (Plug Formation)	-0.3045856583	-0.2857809	0.0188047583
Processing of Capped Intronless Pre-mRNA	-0.4776386132	-0.4588456	0.0187930132
Lipophagy	-0.1139574071	-0.09523455	0.0187228571
Transcriptional regulation of brown and beige adipocyte differentiation	-0.3488849	-0.3301675587	0.0187173413
Transcriptional regulation of brown and beige adipocyte differentiation by EBF2	-0.3488849	-0.3301675587	0.0187173413
TGFBR3 regulates TGF-beta signaling	-0.2269011888	-0.2081918	0.0187093888
Recognition of DNA damage by PCNA-containing replication complex	-0.29219747	-0.2735107	0.01868677
GLI3 is processed to GLI3R by the proteasome	-0.2534164	-0.2347499773	0.0186664227
Nuclear Pore Complex (NPC) Disassembly	-0.3360047923	-0.31734	0.0186647923
PI5P Regulates TP53 Acetylation	-0.3013424107	-0.2827098	0.0186326107
Signalling to ERKs	-0.3091113	-0.2906617472	0.0184495528
Pyrimidine salvage	-0.1211005	-0.1027234657	0.0183770343
Mitochondrial tRNA aminoacylation	-0.1048006794	-0.08645032	0.0183503594
Signal transduction by L1	-0.2987374746	-0.2804707	0.0182667746
Platelet homeostasis	-0.1294155	-0.1111606632	0.0182548368
N-glycan trimming in the ER and Calnexin/Calreticulin cycle	-0.3198103024	-0.301576	0.0182343024
Transcription-Coupled Nucleotide Excision Repair (TC-NER)	-0.3290829509	-0.3108501	0.0182328509
RHO GTPases Activate NADPH Oxidases	-0.1685431	-0.1503773977	0.0181657023
FOXO-mediated transcription of cell death genes	-0.2917927	-0.2736340492	0.0181586508
Downregulation of ERBB2:ERBB3 signaling	-0.3434623	-0.3253580462	0.0181042538
TFAP2 (AP-2) family regulates transcription of cell cycle factors	-0.3851862	-0.3670822606	0.0181039394
Cell junction organization	-0.2121644	-0.194105544	0.018058856
Attenuation phase	-0.154620177	-0.1366326	0.017987577
RUNX3 regulates WNT signaling	-0.3761816	-0.3582114969	0.0179701031
Endogenous sterols	-0.1703968	-0.1525354776	0.0178613224
SUMOylation of RNA binding proteins	-0.3699693	-0.3521617139	0.0178075861
tRNA-derived small RNA (tsRNA or tRNA-related fragment, tRF) biogenesis	-0.4208904	-0.403137265	0.017753135
Myogenesis	-0.218829	-0.201107502	0.017721498
XBP1(S) activates chaperone genes	-0.2167353	-0.1990533426	0.0176819574
MAP kinase activation	-0.2979166082	-0.2802746	0.0176420082
Interleukin-2 signaling	-0.2836226199	-0.2660447	0.0175779199
SCF-beta-TrCP mediated degradation of Emi1	-0.2777021	-0.2601288511	0.0175732489
Degradation of GLI2 by the proteasome	-0.2545639	-0.2370472594	0.0175166406
SEMA3A-Plexin repulsion signaling by inhibiting Integrin adhesion	-0.2428573	-0.225401021	0.017456279
ER Quality Control Compartment (ERQC)	-0.3197736124	-0.3023693	0.0174043124
Processive synthesis on the C-strand of the telomere	-0.2435303	-0.2261426343	0.0173876657
Generation of second messenger molecules	-0.1140354	-0.096660928	0.017374472
Sulfur amino acid metabolism	-0.0945392955	-0.07718218	0.0173571155
PCNA-Dependent Long Patch Base Excision Repair	-0.2344631	-0.2171062564	0.0173568436
APC-Cdc20 mediated degradation of Nek2A	-0.2987152623	-0.28136	0.0173552623
NR1H2 & NR1H3 regulate gene expression to limit cholesterol uptake	-0.200782093	-0.1836408	0.017141293
AKT-mediated inactivation of FOXO1A	-0.4229281	-0.4059066334	0.0170214666
NFE2L2 regulating ER-stress associated genes	-0.3512334651	-0.3342355	0.0169979651
SHC-mediated cascade:FGFR1	-0.1839816	-0.1670000653	0.0169815347
Respiratory electron transport	-0.1895310012	-0.1726251	0.0169059012
SUMOylation of DNA methylation proteins	-0.348254	-0.3313945485	0.0168594515
Acetylcholine Neurotransmitter Release Cycle	-0.1744649604	-0.1576336	0.0168313604
Resolution of Sister Chromatid Cohesion	-0.2732223045	-0.2564211	0.0168012045
AUF1 (hnRNP D0) binds and destabilizes mRNA	-0.2697272	-0.2529673463	0.0167598537
Recycling of bile acids and salts	-0.2998311	-0.2831603028	0.0166707972
Mitochondrial biogenesis	-0.2670392005	-0.2504813	0.0165579005
Negative regulators of DDX58/IFIH1 signaling	-0.2554335	-0.2388881285	0.0165453715
TGF-beta receptor signaling activates SMADs	-0.2928012043	-0.2762801	0.0165211043
MECP2 regulates neuronal receptors and channels	-0.3011296	-0.284615283	0.016514317
DNA Damage Recognition in GG-NER	-0.2944362728	-0.2780007	0.0164355728
Sensory perception of taste	0.2973167	0.3137338711	0.0164171711
Processing of Intronless Pre-mRNAs	-0.4953684107	-0.4789729	0.0163955107
Fructose catabolism	0.1022942	0.1186392541	0.0163450541
Calmodulin induced events	-0.1882761395	-0.1719442	0.0163319395
CaM pathway	-0.1882761395	-0.1719442	0.0163319395
Downregulation of ERBB4 signaling	-0.2808894	-0.2646196888	0.0162697112
Downregulation of SMAD2/3:SMAD4 transcriptional activity	-0.3254775	-0.3092933237	0.0161841763
G beta:gamma signalling through PLC beta	-0.2090032	-0.1928878998	0.0161153002
Presynaptic function of Kainate receptors	-0.2090032	-0.1928878998	0.0161153002
Activation of IRF3, IRF7 mediated by TBK1, IKKε (IKBKE)	-0.1989266	-0.1828356076	0.0160909924
Axonal growth stimulation	-0.3570866185	-0.3410226	0.0160640185
Ca-dependent events	-0.2048826274	-0.1888262	0.0160564274
NR1H2 and NR1H3-mediated signaling	-0.2550725919	-0.2390803	0.0159922919
MAP3K8 (TPL2)-dependent MAPK1/3 activation	-0.3123697	-0.2963857254	0.0159839746
Negative feedback regulation of MAPK pathway	-0.4036043	-0.3876737813	0.0159305187
Sphingolipid metabolism	-0.0791580895	-0.06330819	0.0158498995
Mitotic Metaphase/Anaphase Transition	-0.0888063398	-0.0730869	0.0157194398
Transcription of E2F targets under negative control by DREAM complex	-0.3717134	-0.3559974774	0.0157159226
Norepinephrine Neurotransmitter Release Cycle	-0.1240143993	-0.1083176	0.0156967993
Translesion synthesis by POLI	-0.246961	-0.2314693688	0.0154916312
Serotonin Neurotransmitter Release Cycle	-0.1056707845	-0.09021918	0.0154516045
Signal regulatory protein family interactions	-0.05762292	-0.0422208416	0.0154020784
Metabolism of steroid hormones	-0.1312358929	-0.115862	0.0153738929
GPVI-mediated activation cascade	-0.2088551	-0.1934948124	0.0153602876
Autodegradation of the E3 ubiquitin ligase COP1	-0.296159	-0.2808084976	0.0153505024
Translesion synthesis by REV1	-0.249011	-0.2337092238	0.0153017762
COPI-dependent Golgi-to-ER retrograde traffic	-0.1978941	-0.182642712	0.015251388
RNA polymerase II transcribes snRNA genes	-0.3231417	-0.3078921337	0.0152495663
G beta:gamma signalling through CDC42	-0.3145575084	-0.2993539	0.0152036084
GRB7 events in ERBB2 signaling	-0.3192070104	-0.3040252	0.0151818104
Translesion synthesis by POLK	-0.2502048	-0.2350749585	0.0151298415
Transport of bile salts and organic acids, metal ions and amine compounds	-0.003483362	0.0116198186	0.0151031806
Aquaporin-mediated transport	-0.1467535	-0.1317823287	0.0149711713
Cytochrome P450 - arranged by substrate type	-0.0734240435	-0.05848276	0.0149412835
Kinesins	-0.1232715545	-0.108367	0.0149045545
eNOS activation	-0.1984551	-0.183562835	0.014892265
NOTCH3 Intracellular Domain Regulates Transcription	-0.3555613379	-0.3408009	0.0147604379
Condensation of Prometaphase Chromosomes	-0.322707	-0.3079794721	0.0147275279
Regulation of NF-kappa B signaling	-0.2661689142	-0.2514584	0.0147105142
COPI-mediated anterograde transport	-0.1763067903	-0.1616025	0.0147042903
SUMOylation of ubiquitinylation proteins	-0.2128991	-0.1982433251	0.0146557749
activated TAK1 mediates p38 MAPK activation	-0.3105864851	-0.2959603	0.0146261851
DNA strand elongation	-0.1630555	-0.1484485113	0.0146069887
Fructose metabolism	0.06847283	0.0828676723	0.0143948423
Regulation of actin dynamics for phagocytic cup formation	-0.2071384	-0.1927452398	0.0143931602
Trafficking of AMPA receptors	-0.1816267	-0.1672472852	0.0143794148
Glutamate binding, activation of AMPA receptors and synaptic plasticity	-0.1816267	-0.1672472852	0.0143794148
Interleukin-12 family signaling	-0.3072968	-0.2930466025	0.0142501975
Caspase-mediated cleavage of cytoskeletal proteins	-0.0891112772	-0.07492981	0.0141814672
Phosphorylation of the APC/C	-0.2339564274	-0.2197781	0.0141783274
Gap-filling DNA repair synthesis and ligation in TC-NER	-0.3207084536	-0.3065469	0.0141615536
G-protein activation	-0.2831936	-0.2690632471	0.0141303529
Peroxisomal lipid metabolism	-0.002990226	0.0110946354	0.0140848614
RNA Polymerase I Transcription Initiation	-0.2836266325	-0.2696908	0.0139358325
MET activates RAP1 and RAC1	-0.2661904	-0.2523861731	0.0138042269
Notch-HLH transcription pathway	-0.3723845303	-0.3586093	0.0137752303
FBXL7 down-regulates AURKA during mitotic entry and in early mitosis	-0.2623447	-0.2485926846	0.0137520154
Formation of Incision Complex in GG-NER	-0.3037132	-0.2899928169	0.0137203831
SUMOylation of nuclear envelope proteins	-0.3285301888	-0.3148407	0.0136894888
Chaperonin-mediated protein folding	-0.3052488	-0.2915776751	0.0136711249
RHO GTPases activate KTN1	-0.3181923528	-0.3045503	0.0136420528
tRNA modification in the nucleus and cytosol	-0.2447129328	-0.2310722	0.0136407328
Resolution of Abasic Sites (AP sites)	-0.2350619	-0.2214363085	0.0136255915
Interleukin-15 signaling	-0.2814469502	-0.267896	0.0135509502
TGFBR3 expression	-0.3129373	-0.299546665	0.013390635
Golgi-to-ER retrograde transport	-0.2427144	-0.2293494175	0.0133649825
Post-translational modification: synthesis of GPI-anchored proteins	-0.0051692702	0.008167498	0.0133367682
p53-Dependent G1 DNA Damage Response	-0.2940601	-0.2807672901	0.0132928099
p53-Dependent G1/S DNA damage checkpoint	-0.2940601	-0.2807672901	0.0132928099
Degradation of DVL	-0.2882889	-0.2749998334	0.0132890666
Signaling by NOTCH2	-0.1788431	-0.1656147879	0.0132283121
rRNA modification in the mitochondrion	-0.2433703835	-0.2301944	0.0131759835
Telomere Extension By Telomerase	-0.3179826419	-0.3048353	0.0131473419
Specification of the neural plate border	-0.1733297	-0.1602402131	0.0130894869
N-glycan antennae elongation in the medial/trans-Golgi	-0.2099141	-0.1968879237	0.0130261763
Downregulation of TGF-beta receptor signaling	-0.3053526011	-0.2925131	0.0128395011
Resolution of AP sites via the multiple-nucleotide patch replacement pathway	-0.2402598166	-0.2274302	0.0128296166
ADP signalling through P2Y purinoceptor 1	-0.2247331	-0.2119661058	0.0127669942
Nuclear Envelope (NE) Reassembly	-0.3024654365	-0.2897264	0.0127390365
E2F mediated regulation of DNA replication	-0.2624772137	-0.2497548	0.0127224137
Caspase activation via extrinsic apoptotic signalling pathway	-0.1232653	-0.1107513885	0.0125139115
RMTs methylate histone arginines	-0.2788274	-0.2663235258	0.0125038742
BMAL1:CLOCK,NPAS2 activates circadian expression	-0.3073797595	-0.2949534	0.0124263595
SUMO is proteolytically processed	-0.3074161	-0.2950299397	0.0123861603
Peptide hormone metabolism	-0.124425	-0.1122053621	0.0122196379
Intra-Golgi traffic	-0.1526462	-0.1404497239	0.0121964761
Apoptotic cleavage of cellular proteins	-0.1673206174	-0.1551281	0.0121925174
EML4 and NUDC in mitotic spindle formation	-0.2632914656	-0.251155	0.0121364656
G0 and Early G1	-0.3480928842	-0.3359824	0.0121104842
Frs2-mediated activation	-0.3106390446	-0.2986285	0.0120105446
Glycosphingolipid metabolism	-0.1143439	-0.102408246	0.011935654
Chk1/Chk2(Cds1) mediated inactivation of Cyclin B:Cdk1 complex	-0.2922796342	-0.280439	0.0118406342
rRNA processing in the mitochondrion	-0.2854900131	-0.2737134	0.0117766131
Retrograde neurotrophin signalling	-0.230311525	-0.2185571	0.011754425
Nuclear Events (kinase and transcription factor activation)	-0.2484577	-0.2367866116	0.0116710884
EPHA-mediated growth cone collapse	-0.1435063939	-0.1320238	0.0114825939
Mitochondrial translation termination	-0.3536936	-0.3423996023	0.0112939977
Telomere C-strand (Lagging Strand) Synthesis	-0.2617401	-0.2504844965	0.0112556035
Other interleukin signaling	-0.1809845795	-0.1697667	0.0112178795
Postmitotic nuclear pore complex (NPC) reformation	-0.3240982	-0.3129965084	0.0111016916
RUNX3 regulates NOTCH signaling	-0.4018249439	-0.3907565	0.0110684439
PI3K/AKT activation	-0.2237508598	-0.2127351	0.0110157598
ERK/MAPK targets	-0.2986340609	-0.2878305	0.0108035609
Regulation of MITF-M-dependent genes involved in pigmentation	-0.2203134841	-0.2095427	0.0107707841
Amine ligand-binding receptors	0.01924495	0.02998646	0.01074151
Transcriptional regulation of white adipocyte differentiation	-0.2909614	-0.2802726843	0.0106887157
SLBP independent Processing of Histone Pre-mRNAs	-0.4968468	-0.4862132338	0.0106335662
Ion homeostasis	-0.0822461404	-0.07162773	0.0106184104
Fatty acid metabolism	-0.0360606247	-0.02544655	0.0106140747
Drug ADME	-0.0177895	-0.0071864349	0.0106030651
Degradation of CRY and PER proteins	-0.2778053	-0.2672911779	0.0105141221
BBSome-mediated cargo-targeting to cilium	-0.2265345	-0.2160480412	0.0104864588
Mitophagy	-0.2753153	-0.2648544047	0.0104608953
Repression of WNT target genes	-0.3180096	-0.3075543619	0.0104552381
ChREBP activates metabolic gene expression	-0.1986863	-0.188329217	0.010357083
Signaling by Hippo	-0.294609977	-0.2842943	0.010315677
Ubiquinol biosynthesis	-0.1855108	-0.1752304955	0.0102803045
Synthesis of 5-eicosatetraenoic acids	0.0371431817	0.04740114	0.0102579583
Dual incision in TC-NER	-0.3178848699	-0.3076343	0.0102505699
Glycolysis	-0.2831438	-0.272942946	0.010200854
Protein folding	-0.3050847	-0.294885875	0.010198825
Thromboxane signalling through TP receptor	-0.2801027	-0.2700013047	0.0101013953
G alpha (s) signalling events	-0.1134929	-0.1034514452	0.0100414548
Mitochondrial translation elongation	-0.3320092	-0.3220280349	0.00998116510000002
Regulation of gene expression in late stage (branching morphogenesis) pancreatic bud precursor cells	-0.3529602365	-0.3429904	0.00996983650000005
Biological oxidations	-0.0080175015	0.001860754	0.0098782555
RAS processing	-0.2923310041	-0.2826902	0.00964080410000001
Glycosphingolipid biosynthesis	0.02427484	0.03391175	0.00963691
Neurexins and neuroligins	-0.04728781	-0.0376691412	0.0096186688
Sema3A PAK dependent Axon repulsion	-0.1912982	-0.1817021563	0.0095960437
Polymerase switching on the C-strand of the telomere	-0.2873903	-0.2778158333	0.00957446670000001
Regulation of TBK1, IKKε (IKBKE)-mediated activation of IRF3, IRF7	-0.2142674	-0.2046953815	0.0095720185
DARPP-32 events	-0.2766586744	-0.2670879	0.00957077440000004
The NLRP1 inflammasome	-0.4294227	-0.4198556358	0.00956706419999998
RNA Polymerase II Promoter Escape	-0.2942875	-0.2847787985	0.00950870149999999
RNA Polymerase II Transcription Pre-Initiation And Promoter Opening	-0.2942875	-0.2847787985	0.00950870149999999
RNA Polymerase II Transcription Initiation	-0.2942875	-0.2847787985	0.00950870149999999
RNA Polymerase II Transcription Initiation And Promoter Clearance	-0.2942875	-0.2847787985	0.00950870149999999
Ion channel transport	-0.1507666	-0.1412908448	0.00947575519999999
ARMS-mediated activation	-0.3075278016	-0.2981038	0.00942400160000001
Unblocking of NMDA receptors, glutamate binding and activation	0.01074997	0.0201679233	0.0094179533
Mitochondrial calcium ion transport	-0.2883325602	-0.2790132	0.00931936019999996
Sensory processing of sound by inner hair cells of the cochlea	-0.1186353	-0.1093273082	0.0093079918
Regulation of thyroid hormone activity	-0.7008454895	-0.6915631	0.00928238950000004
Ciprofloxacin ADME	-0.3013614394	-0.2922463	0.00911513939999997
Metabolism of vitamins and cofactors	-0.1387173436	-0.1296529	0.0090644436
RUNX2 regulates osteoblast differentiation	-0.2967104795	-0.2876589	0.00905157950000002
CREB1 phosphorylation through NMDA receptor-mediated activation of RAS signaling	-0.1473787	-0.1385015328	0.00887716720000001
Insulin processing	-0.1090460941	-0.10022	0.0088260941
Biosynthesis of the N-glycan precursor (dolichol lipid-linked oligosaccharide, LLO) and transfer to a nascent protein	-0.07434415	-0.0655368198	0.00880733019999999
Metalloprotease DUBs	-0.310530329	-0.3017992	0.008731129
Alpha-oxidation of phytanate	-0.04223073	-0.0335467297	0.0086840003
Beta oxidation of butanoyl-CoA to acetyl-CoA	-0.2339116927	-0.2252286	0.00868309270000001
Interleukin-20 family signaling	-0.1441062703	-0.1354269	0.00867937030000002
mRNA Capping	-0.4277711	-0.4191156136	0.00865548640000002
PI and PC transport between ER and Golgi membranes	-0.7102306808	-0.7016316	0.00859908079999994
Cardiac conduction	-0.05793193	-0.0493515895	0.0085803405
Nuclear signaling by ERBB4	-0.2409013	-0.2323480641	0.00855323590000001
Global Genome Nucleotide Excision Repair (GG-NER)	-0.2844848	-0.2759432678	0.00854153219999998
STAT3 nuclear events downstream of ALK signaling	-0.3668880677	-0.3584038	0.00848426769999999
Opioid Signalling	-0.2435071309	-0.2350277	0.0084794309
RNA Polymerase I Transcription Termination	-0.2334856	-0.2250070138	0.0084785862
O-linked glycosylation of mucins	0.02614588	0.0346032699	0.0084573899
Ethanol oxidation	-0.1454685147	-0.1370443	0.00842421469999999
NEIL3-mediated resolution of ICLs	0.1779121457	0.1863265	0.00841435430000001
TP53 Regulates Transcription of Genes Involved in G2 Cell Cycle Arrest	-0.330953525	-0.3225721	0.00838142500000005
E3 ubiquitin ligases ubiquitinate target proteins	-0.2856851	-0.2773233593	0.00836174070000001
Reactions specific to the complex N-glycan synthesis pathway	-0.2475978	-0.2392391538	0.00835864620000001
Pyrimidine biosynthesis	-0.2736164175	-0.2652654	0.0083510175
Proline catabolism	0.2320719285	0.2403668	0.0082948715
TNFR1-induced proapoptotic signaling	-0.1355117989	-0.1272329	0.0082788989
RHOBTB1 GTPase cycle	-0.3498489316	-0.3417178	0.00813113160000001
Caspase activation via Death Receptors in the presence of ligand	-0.1163733456	-0.1082742	0.0080991456
Negative regulation of FLT3	-0.2876764	-0.2796206702	0.00805572980000002
Synthesis of Hepoxilins (HX) and Trioxilins (TrX)	0.2255940193	0.2336273	0.00803328070000001
RHOBTB GTPase Cycle	-0.2975757168	-0.289569	0.00800671679999998
Synthesis of IP2, IP, and Ins in the cytosol	-0.1255657068	-0.117584	0.00798170680000002
Proton-coupled neutral amino acid transporters	-0.3407778346	-0.3328276	0.00795023459999999
RNA Polymerase III Chain Elongation	-0.2629151965	-0.2550913	0.00782389649999998
Negative regulation of MAPK pathway	-0.2956102	-0.2878222	0.00778800000000002
NTF4 activates NTRK2 (TRKB) signaling	-0.1055360259	-0.09777742	0.00775860589999999
Formation of paraxial mesoderm	-0.2743037	-0.2665756461	0.00772805389999998
Choline catabolism	-0.0617833385	-0.05407977	0.0077035685
Ceramide signalling	-0.009560906	-0.001896942	0.007663964
TP53 Regulates Transcription of Cell Death Genes	-0.2240154	-0.2163873408	0.00762805920000001
Fatty Acids bound to GPR40 (FFAR1) regulate insulin secretion	-0.3643463988	-0.3567419	0.00760449880000003
TP53 Regulates Transcription of Genes Involved in Cytochrome C Release	-0.3326559	-0.3250912003	0.00756469970000001
Molybdenum cofactor biosynthesis	0.1136070792	0.1211122	0.0075051208
Miscellaneous transport and binding events	-0.1517185672	-0.1442177	0.00750086719999998
Signaling by Activin	-0.1792476	-0.1717623526	0.00748524740000001
RORA,B,C and NR1D1 (REV-ERBA) regulate gene expression	-0.3873176	-0.379834628	0.00748297199999998
Synthesis of GDP-mannose	-0.3956403057	-0.3881889	0.00745140569999997
TWIK-releated acid-sensitive K+ channel (TASK)	0.3964894976	0.4039002	0.00741070239999997
APC/C:Cdh1 mediated degradation of Cdc20 and other APC/C:Cdh1 targeted proteins in late mitosis/early G1	-0.2614046	-0.254008472	0.007396128
Formation of the Early Elongation Complex	-0.4206792	-0.4133180013	0.00736119869999996
Intracellular oxygen transport	-0.0035952104	0.003757543	0.0073527534
Potassium transport channels	0.3801214436	0.387451	0.00732955639999999
Wax biosynthesis	-0.0944557278	-0.08714176	0.0073139678
Sterols are 12-hydroxylated by CYP8B1	-0.6549456627	-0.6476403	0.00730536270000004
HSF1 activation	-0.2258699308	-0.2186004	0.00726953080000001
Metabolism of serotonin	0.188261907	0.1954963	0.00723439300000001
Synthesis of Ketone Bodies	0.0778482029	0.08504595	0.0071977471
Interleukin-2 family signaling	-0.1783681	-0.1711827443	0.00718535570000001
Drug-mediated inhibition of MET activation	-0.2319074925	-0.224728	0.0071794925
Removal of the Flap Intermediate from the C-strand	-0.2542209	-0.2470850598	0.00713584020000002
GP1b-IX-V activation signalling	-0.3083658802	-0.3012917	0.0070741802
Thyroxine biosynthesis	0.2159481741	0.2230092	0.00706102589999999
Electron transport from NADPH to Ferredoxin	-0.26706267	-0.2600071	0.00705557000000001
Golgi Associated Vesicle Biogenesis	-0.2055552	-0.1985464442	0.00700875579999999
Energy dependent regulation of mTOR by LKB1-AMPK	-0.1978805	-0.1908759665	0.00700453349999999
RNA Polymerase III Transcription Initiation From Type 1 Promoter	-0.2713812	-0.2643801386	0.00700106140000001
FLT3 Signaling	-0.2400679	-0.2331756011	0.00689229890000001
Eicosanoids	0.1512613981	0.1581289	0.00686750189999999
RNA Polymerase III Transcription Initiation From Type 3 Promoter	-0.2578361	-0.2509886346	0.00684746540000003
Tyrosine catabolism	0.3518123704	0.3586579	0.00684552959999996
Formation of the non-canonical BAF (ncBAF) complex	-0.2138329	-0.2070195061	0.00681339389999999
RNA Polymerase III Transcription Initiation From Type 2 Promoter	-0.2683763	-0.2616242744	0.00675202559999999
Activated NTRK2 signals through PLCG1	-0.062877153	-0.05620161	0.00667554300000001
NFG and proNGF binds to p75NTR	0.0547105182	0.06137378	0.0066632618
FOXO-mediated transcription of oxidative stress, metabolic and neuronal genes	-0.278782412	-0.2721387	0.00664371199999997
BDNF activates NTRK2 (TRKB) signaling	0.1354668501	0.1420657	0.00659884989999998
Regulation of gene expression in early pancreatic precursor cells	0.0884305343	0.0950161	0.0065855657
Fructose biosynthesis	-0.2301849825	-0.2236022	0.0065827825
Highly calcium permeable postsynaptic nicotinic acetylcholine receptors	0.0151032522	0.02166088	0.0065576278
Serotonin and melatonin biosynthesis	0.2224371121	0.2289799	0.00654278789999999
AKT phosphorylates targets in the nucleus	-0.370441	-0.3639020362	0.00653896380000002
PP2A-mediated dephosphorylation of key metabolic factors	-0.2598814	-0.2534227657	0.00645863429999999
Synthesis of pyrophosphates in the cytosol	-0.2231852	-0.2167401331	0.00644506689999999
Initiation of Nuclear Envelope (NE) Reformation	-0.3177456	-0.3113187702	0.00642682980000003
MHC class II antigen presentation	-0.2832661	-0.276922603	0.00634349700000003
Biotin transport and metabolism	-0.1497330613	-0.1434032	0.00632986129999999
CDK-mediated phosphorylation and removal of Cdc6	-0.254426	-0.2480977707	0.00632822929999999
Biosynthesis of DPAn-3-derived maresins	0.0202525673	0.02657361	0.0063210427
Biosynthesis of Lipoxins (LX)	0.0847461804	0.09103785	0.00629166960000001
Biosynthesis of DPAn-3-derived 13-series resolvins	0.0145359482	0.02082175	0.0062858018
Urea cycle	0.0992728476	0.105544	0.00627115239999999
RNA Polymerase III Transcription Initiation	-0.2604579	-0.2542003096	0.00625759040000001
RUNX2 regulates bone development	-0.288704047	-0.2824787	0.00622534699999999
Stimuli-sensing channels	-0.2275054	-0.2212821421	0.0062232579
Biosynthesis of electrophilic ω-3 PUFA oxo-derivatives	-0.081432509	-0.07522041	0.006212099
Phase 3 - rapid repolarisation	-0.0069187271	-0.0007938169	0.0061249102
CDH11 homotypic and heterotypic interactions	-0.225294414	-0.2191964	0.00609801399999998
ISG15 antiviral mechanism	-0.2860348	-0.2799448279	0.00608997209999995
Release of Hh-Np from the secreting cell	-0.0933741333	-0.08730246	0.0060716733
Glycosphingolipid transport	-0.338806058	-0.3327552	0.00605085800000005
Formation of the active cofactor, UDP-glucuronate	-0.2371214761	-0.2310741	0.0060473761
Activation of RAC1 downstream of NMDARs	-0.2289703	-0.2229687955	0.00600150449999998
Ras activation upon Ca2+ influx through NMDA receptor	-0.07055134	-0.0645752676	0.0059760724
Wax and plasmalogen biosynthesis	0.2600074496	0.2659301	0.00592265040000001
Synthesis of dolichyl-phosphate	0.210757861	0.2166802	0.005922339
Vitamin E transport	0.1597700604	0.1656465	0.00587643960000001
Hormone ligand-binding receptors	0.0668934558	0.07273951	0.00584605419999999
TP53 regulates transcription of several additional cell death genes whose specific roles in p53-dependent apoptosis remain uncertain	-0.2892198293	-0.2833761	0.00584372929999999
Cytoprotection by HMOX1	-0.3240341716	-0.3182504	0.00578377159999999
Activation of AMPA receptors	0.2565993341	0.2623786	0.0057792659
Germ layer formation at gastrulation	-0.2133124569	-0.2075376	0.00577485690000001
APEX1-Independent Resolution of AP Sites via the Single Nucleotide Replacement Pathway	-0.032627604	-0.02697409	0.005653514
Regulation of TLR by endogenous ligand	-0.2871934114	-0.281569	0.00562441139999997
SCF(Skp2)-mediated degradation of p27/p21	-0.2542546	-0.2486317127	0.00562288729999999
Assembly of active LPL and LIPC lipase complexes	-0.2463495755	-0.2407525	0.00559707549999999
Inhibition of replication initiation of damaged DNA by RB1/E2F1	-0.298511976	-0.2929268	0.00558517600000003
FGFR3b ligand binding and activation	0.352256	0.3578356814	0.00557968139999998
TICAM1-dependent activation of IRF3/IRF7	-0.2106778774	-0.2051297	0.00554817739999999
ALKBH3 mediated reversal of alkylation damage	-0.1527019081	-0.1471605	0.00554140810000001
MECP2 regulates transcription of neuronal ligands	-0.3844822827	-0.378946	0.00553628270000001
Signaling by CSF3 (G-CSF)	-0.2383567208	-0.2328375	0.0055192208
Signaling by ALK	-0.3384353	-0.3329391564	0.0054961436
HS-GAG degradation	-0.327719852	-0.322237	0.00548285199999998
PINK1-PRKN Mediated Mitophagy	-0.2529843617	-0.2475146	0.00546976169999999
Cobalamin (Cbl, vitamin B12) transport and metabolism	-0.168241704	-0.1627943	0.00544740399999999
tRNA modification in the mitochondrion	-0.3557756319	-0.3503299	0.00544573189999997
Activated NTRK3 signals through PLCG1	-0.1026458921	-0.09722511	0.00542078209999999
Reversal of alkylation damage by DNA dioxygenases	-0.1705769625	-0.1651768	0.0054001625
NTF3 activates NTRK3 signaling	-0.0295071452	-0.02412748	0.0053796652
Orc1 removal from chromatin	-0.2443866	-0.2390079171	0.00537868290000001
Biosynthesis of protectin and resolvin conjugates in tissue regeneration (PCTR and RCTR)	-0.1156577214	-0.1102843	0.00537342139999999
The retinoid cycle in cones (daylight vision)	0.2318297091	0.2371215	0.00529179090000001
Depolymerization of the Nuclear Lamina	-0.2989897	-0.2937043461	0.00528535390000001
Golgi Cisternae Pericentriolar Stack Reorganization	-0.1196941	-0.1144249304	0.0052691696
Progressive trimming of alpha-1,2-linked mannose residues from Man9/8/7GlcNAc2 to produce Man5GlcNAc2	-0.0312653737	-0.0260338	0.0052315737
Synthesis of dolichyl-phosphate mannose	-0.6173705417	-0.6121474	0.00522314170000004
Cysteine formation from homocysteine	-0.2704232065	-0.2652063	0.00521690650000001
Interleukin-18 signaling	0.088839056	0.09405233	0.005213274
NTF3 activates NTRK2 (TRKB) signaling	-0.04480955	-0.03959941	0.00521014
RHOBTB2 GTPase cycle	-0.3345241279	-0.3293363	0.0051878279
Digestion of dietary carbohydrate	0.1143534395	0.119535	0.0051815605
SLC-mediated transmembrane transport	0.0284518993	0.03361017	0.0051582707
Cooperation of Prefoldin and TriC/CCT in actin and tubulin folding	-0.2593305	-0.2541750863	0.0051554137
NGF processing	-0.1977037138	-0.1925629	0.0051408138
Expression and Processing of Neurotrophins	-0.1977037138	-0.1925629	0.0051408138
Acetylcholine binding and downstream events	0.0587328626	0.06386118	0.00512831740000001
Postsynaptic nicotinic acetylcholine receptors	0.0587328626	0.06386118	0.00512831740000001
Lactose synthesis	-0.7209554324	-0.7158472	0.00510823240000002
Dual Incision in GG-NER	-0.2947502	-0.2896527937	0.0050974063
TRAF6 mediated IRF7 activation in TLR7/8 or 9 signaling	-0.2851918	-0.280107215	0.00508458499999997
Formation of WDR5-containing histone-modifying complexes	-0.171215859	-0.1661655	0.005050359
MTF1 activates gene expression	-0.4047853742	-0.3997556	0.0050297742
Insulin effects increased synthesis of Xylulose-5-Phosphate	-0.4346757299	-0.4296661	0.00500962989999998
Integrin signaling	-0.2961316192	-0.2911414	0.00499021919999998
Prefoldin mediated transfer of substrate to CCT/TriC	-0.2701771	-0.2651918351	0.00498526490000001
Tandem pore domain potassium channels	0.3434742811	0.3483861	0.00491181889999998
Fcgamma receptor (FCGR) dependent phagocytosis	-0.1686801	-0.1637687954	0.0049113046
Reactions specific to the hybrid N-glycan synthesis pathway	0.0905512513	0.09546044	0.0049091887
Formation of Senescence-Associated Heterochromatin Foci (SAHF)	-0.3228159323	-0.3179179	0.00489803230000002
HSF1-dependent transactivation	-0.153619035	-0.1487357	0.00488333499999999
Synthesis of dolichyl-phosphate-glucose	-0.5164158728	-0.5115418	0.00487407279999996
Metabolism of folate and pterines	0.1431542856	0.1479513	0.00479701440000002
Sensory perception of salty taste	0.1294846094	0.1342751	0.0047904906
Type II Na+/Pi cotransporters	0.1492780045	0.1539898	0.0047117955
MET Receptor Activation	-0.0079535455	-0.003296886	0.0046566595
MGMT-mediated DNA damage reversal	-0.8790093988	-0.8743846	0.0046247988
Biosynthesis of DHA-derived sulfido conjugates	-0.340188859	-0.3355953	0.00459355900000002
Biosynthesis of maresin conjugates in tissue regeneration (MCTR)	-0.340188859	-0.3355953	0.00459355900000002
Regulation of CDH19 Expression and Function	-0.1769810232	-0.1724385	0.00454252320000001
Pyroptosis	-0.3479127	-0.3433897626	0.00452293740000004
Hydrolysis of LPC	0.3011227686	0.3055821	0.00445933140000004
Formation of xylulose-5-phosphate	-0.3541495332	-0.3499261	0.00422343319999996
DNA Damage Reversal	-0.2797355878	-0.2755455	0.00419008780000002
Beta-oxidation of pristanoyl-CoA	-0.0337586238	-0.02963833	0.0041202938
Ligand-receptor interactions	0.0119951356	0.01610928	0.0041141444
Ephrin signaling	-0.1656519451	-0.1615935	0.0040584451
Tristetraprolin (TTP, ZFP36) binds and destabilizes mRNA	-0.2900089	-0.2859737545	0.0040351455
Phase I - Functionalization of compounds	-0.0112684	-0.0072488704	0.0040195296
Mitochondrial translation	-0.2966369261	-0.2926252	0.0040117261
DNA replication initiation	-0.3637910272	-0.3597835	0.00400752720000003
SLBP Dependent Processing of Replication-Dependent Histone Pre-mRNAs	-0.4831645594	-0.4791707	0.00399385940000002
Gap-filling DNA repair synthesis and ligation in GG-NER	-0.2576914	-0.2537207229	0.00397067710000004
Phase 4 - resting membrane potential	0.0769716317	0.08085373	0.0038820983
MAP2K and MAPK activation	-0.3147043	-0.3108332866	0.00387101340000001
ALKBH2 mediated reversal of alkylation damage	-0.5206266319	-0.5168221	0.00380453190000007
Reuptake of GABA	0.4980443554	0.5018343	0.00378994459999993
Interconversion of polyamines	-0.1061876441	-0.1024253	0.00376234410000001
Recycling pathway of L1	-0.2410412733	-0.2372935	0.00374777330000001
Elevation of cytosolic Ca2+ levels	-0.0178786624	-0.01421089	0.0036677724
SMAD2/SMAD3:SMAD4 heterotrimer regulates transcription	-0.3369273267	-0.3333356	0.00359172669999996
Synaptic adhesion-like molecules	-0.02793694	-0.0243760889	0.0035608511
TP53 Regulates Transcription of Death Receptors and Ligands	-0.3468113	-0.3432642884	0.00354701159999998
Regulation of signaling by CBL	-0.2038908	-0.200404657	0.003486143
Trafficking of myristoylated proteins to the cilium	-0.4580472125	-0.4545743	0.00347291250000004
Pyrophosphate hydrolysis	-0.1113727427	-0.107909	0.00346374269999999
Regulation of pyruvate metabolism	-0.3042446	-0.3008117361	0.00343286389999997
PDH complex synthesizes acetyl-CoA from PYR	-0.1282084607	-0.1247851	0.0034233607
Synthesis of substrates in N-glycan biosythesis	-0.0607599068	-0.05733832	0.0034215868
Turbulent (oscillatory, disturbed) flow shear stress activates signaling by PIEZO1 and integrins in endothelial cells	-0.2970008104	-0.2935925	0.0034083104
Inositol transporters	-0.3065858055	-0.3032356	0.00335020549999998
Activation of APC/C and APC/C:Cdc20 mediated degradation of mitotic proteins	-0.2590322	-0.255714685	0.00331751499999999
SUMOylation of chromatin organization proteins	-0.2858312	-0.2825967998	0.00323440019999999
PAOs oxidise polyamines to amines	0.2650816565	0.2682942	0.0032125435
RUNX1 interacts with co-factors whose precise effect on RUNX1 targets is not known	-0.2832397	-0.2800388876	0.00320081239999997
Regulation of TBK1, IKKε-mediated activation of IRF3, IRF7 upon TLR3 ligation	-0.2130942	-0.2099284625	0.00316573750000002
Synthesis of PIPs at the ER membrane	-0.1525621508	-0.1494014	0.0031607508
Mitochondrial translation initiation	-0.3204341149	-0.317283	0.00315111490000003
Phosphate bond hydrolysis by NTPDase proteins	-0.1694654568	-0.1663267	0.0031387568
Interleukin-27 signaling	-0.2405905	-0.2374907038	0.0030997962
Carnitine synthesis	-0.0394776119	-0.03641791	0.0030597019
Neurofascin interactions	-0.1231019363	-0.1201451	0.0029568363
Association of TriC/CCT with target proteins during biosynthesis	-0.3216986	-0.3187840305	0.00291456950000002
Phospholipase C-mediated cascade; FGFR4	0.1616487	0.1645433665	0.0028946665
Prolonged ERK activation events	-0.2970962493	-0.2942125	0.00288374930000002
Platelet sensitization by LDL	-0.1652466298	-0.1623711	0.0028755298
Regulation of innate immune responses to cytosolic DNA	-0.2864145	-0.2836390614	0.00277543860000001
tRNA processing in the mitochondrion	-0.4733147325	-0.47055	0.00276473249999998
Activation of ATR in response to replication stress	-0.0670248319	-0.06427306	0.00275177189999999
Nuclear Envelope Breakdown	-0.2805639	-0.2778220602	0.00274183979999998
Phase 0 - rapid depolarisation	-0.0027363201	-1.39267e-06	0.00273492743
RND3 GTPase cycle	-0.2286126948	-0.2259249	0.00268779479999998
Signaling by MST1	0.2266352869	0.2293217	0.00268641309999998
Negative regulation of TCF-dependent signaling by DVL-interacting proteins	-0.2922992123	-0.289628	0.0026712123
Pyruvate metabolism	-0.3191355	-0.3164865685	0.00264893150000001
Regulation of beta-cell development	-0.2825941239	-0.2799769	0.00261722390000002
NTRK3 as a dependence receptor	-0.4020628938	-0.3994462	0.00261669380000001
Regulation of MITF-M-dependent genes involved in apoptosis	-0.3892108966	-0.3866092	0.00260169660000004
ATP-dependent chromatin remodelers	-0.1946654172	-0.1920717	0.00259371719999998
SWI/SNF chromatin remodelers	-0.1946654172	-0.1920717	0.00259371719999998
Formation of apoptosome	-0.2141086	-0.2115207797	0.00258782030000002
Regulation of the apoptosome activity	-0.2141086	-0.2115207797	0.00258782030000002
Digestion of dietary lipid	0.2486126385	0.251127	0.00251436149999998
Formation of neuronal progenitor and neuronal BAF (npBAF and nBAF)	-0.1905945958	-0.1881055	0.00248909579999998
Tandem of pore domain in a weak inwardly rectifying K+ channels (TWIK)	-0.5829691849	-0.5805506	0.00241858490000002
Formation of the canonical BAF (cBAF) complex	-0.1845429446	-0.1821357	0.0024072446
Acetylcholine inhibits contraction of outer hair cells	-0.1129541418	-0.1106014	0.0023527418
Hyaluronan biosynthesis and export	0.1477403756	0.150085	0.00234462439999999
RHO GTPases Activate Rhotekin and Rhophilins	-0.3126853031	-0.3103411	0.0023442031
Conversion from APC/C:Cdc20 to APC/C:Cdh1 in late anaphase	-0.2819453203	-0.2796372	0.00230812030000005
Heme degradation	-0.1802081188	-0.177924	0.00228411880000001
Highly calcium permeable nicotinic acetylcholine receptors	0.5067308718	0.5089544	0.00222352820000005
Bile acid and bile salt metabolism	-0.2353267178	-0.2331574	0.00216931780000001
Vitamin B6 activation to pyridoxal phosphate	-0.0262647366	-0.02410088	0.0021638566
Phospholipase C-mediated cascade; FGFR2	0.0397023055	0.04184217	0.0021398645
Miscellaneous substrates	0.2679527329	0.27009	0.00213726710000001
Adenosine P1 receptors	0.3840449303	0.3861807	0.00213576970000001
Linoleic acid (LA) metabolism	0.03602771	0.0381615788	0.0021338688
Interconversion of 2-oxoglutarate and 2-hydroxyglutarate	0.4208572668	0.4229343	0.00207703319999997
Synthesis of PIPs in the nucleus	-0.4018945622	-0.3998352	0.00205936220000003
Fatty acids	0.309151279	0.311204	0.00205272099999998
Phospholipase C-mediated cascade: FGFR1	0.0377998283	0.03980188	0.0020020517
Signaling by LTK	-0.1770877	-0.1751054741	0.0019822259
NOTCH2 Activation and Transmission of Signal to the Nucleus	-0.1425132917	-0.1405626	0.00195069169999998
Regulation by c-FLIP	-0.1240503	-0.1221126088	0.00193769120000001
CASP8 activity is inhibited	-0.1240503	-0.1221126088	0.00193769120000001
Dimerization of procaspase-8	-0.1240503	-0.1221126088	0.00193769120000001
Muscle contraction	-0.0811956327	-0.07925803	0.00193760270000001
Serotonin clearance from the synaptic cleft	0.2485690035	0.2504472	0.00187819649999998
Mitotic Spindle Checkpoint	-0.2668431425	-0.2650194	0.0018237425
RUNX3 regulates RUNX1-mediated transcription	-0.6090229879	-0.6072454	0.00177758789999993
Metabolism of cofactors	-0.2462354197	-0.2444907	0.00174471970000001
Free fatty acids regulate insulin secretion	-0.4435243849	-0.441787	0.00173738490000003
Aspartate and asparagine metabolism	0.333049931	0.3347733	0.00172336899999997
Glucagon-like Peptide-1 (GLP1) regulates insulin secretion	-0.2040092587	-0.2023115	0.0016977587
Phospholipase C-mediated cascade; FGFR3	0.1321845	0.1338772003	0.00169270029999999
Histamine receptors	0.3738000361	0.3754903	0.00169026389999999
cGMP effects	0.1306561913	0.1323215	0.00166530870000001
Interleukin-35 Signalling	-0.2388469115	-0.2371852	0.0016617115
Interaction With Cumulus Cells And The Zona Pellucida	0.3074282523	0.3090774	0.00164914770000002
Reversible hydration of carbon dioxide	0.3651826124	0.3668215	0.00163888760000003
Protein-protein interactions at synapses	-0.0658277333	-0.06420212	0.0016256133
Intra-Golgi and retrograde Golgi-to-ER traffic	-0.2124499	-0.2108338837	0.00161601629999999
Dopamine receptors	0.4267842241	0.4283473	0.00156307589999999
Hydroxycarboxylic acid-binding receptors	0.7118521343	0.7134007	0.00154856569999995
Conjugation of salicylate with glycine	0.4987439841	0.5002824	0.00153841590000003
Sperm Motility And Taxes	0.4542364744	0.45576	0.00152352560000002
Sodium-coupled sulphate, di- and tri-carboxylate transporters	0.2270037	0.2285202089	0.00151650889999999
Galactose catabolism	-0.4356222473	-0.4341124	0.00150984729999998
Intracellular metabolism of fatty acids regulates insulin secretion	-0.4701566121	-0.468661	0.00149561209999999
Mitochondrial transcription termination	0.2674283006	0.2689204	0.0014920994
Conjugation of benzoate with glycine	0.4804389223	0.4819284	0.00148947769999996
Synthesis of PI	-0.1255204034	-0.1240376	0.00148280340000001
Presynaptic nicotinic acetylcholine receptors	0.3399375563	0.3414189	0.00148134370000003
Highly sodium permeable postsynaptic acetylcholine nicotinic receptors	0.2567453273	0.2581956	0.00145027270000003
Uptake of dietary cobalamins into enterocytes	0.396881833	0.3982909	0.00140906699999999
Plasmalogen biosynthesis	0.4337618277	0.4351555	0.00139367229999998
Mitochondrial Uncoupling	0.4403178328	0.4416607	0.00134286720000004
Amino Acid conjugation	0.5036093092	0.5049427	0.00133339079999995
Conjugation of carboxylic acids	0.5036093092	0.5049427	0.00133339079999995
Melanin biosynthesis	0.3864698	0.3877781538	0.00130835380000005
TNFs bind their physiological receptors	-0.0405117169	-0.03920393	0.0013077869
Digestion	0.2237338308	0.2250069	0.0012730692
IRAK1 recruits IKK complex	-0.2856452	-0.2844020619	0.00124313809999999
IRAK1 recruits IKK complex upon TLR7/8 or 9 stimulation	-0.2856452	-0.2844020619	0.00124313809999999
Opsins	0.3885090008	0.3897504	0.00124139919999999
Adrenaline signalling through Alpha-2 adrenergic receptor	0.1185555473	0.1197493	0.00119375270000001
Synthesis of IPs in the ER lumen	-0.0143976128	-0.01320403	0.0011935828
NGF-stimulated transcription	-0.2282158	-0.2270413674	0.0011744326
Formation of the polybromo-BAF (pBAF) complex	-0.1839366	-0.1827644752	0.00117212480000001
Ion transport by P-type ATPases	-0.0753147125	-0.07414804	0.00116667250000001
RSK activation	-0.2802316	-0.2791111065	0.00112049350000004
Relaxin receptors	0.5477509984	0.5488693	0.00111830160000004
Rap1 signalling	-0.3055746413	-0.3045221	0.00105254129999999
Assembly and cell surface presentation of NMDA receptors	-0.0211436127	-0.02010443	0.0010391827
Insulin receptor recycling	-0.02461902	-0.0236434344	0.000975585599999999
Synthesis of CL	-0.2985230494	-0.2976279	0.000895149400000017
Electric Transmission Across Gap Junctions	0.4893260018	0.4902209	0.000894898199999994
Transmission across Electrical Synapses	0.4893260018	0.4902209	0.000894898199999994
Inactivation of CSF3 (G-CSF) signaling	-0.2578585325	-0.257055	0.000803532500000037
p75NTR negatively regulates cell cycle via SC1	-0.4011657	-0.4003623339	0.000803366100000036
Cdc20:Phospho-APC/C mediated degradation of Cyclin A	-0.2662925	-0.2655034511	0.000789048899999978
APC:Cdc20 mediated degradation of cell cycle proteins prior to satisfation of the cell cycle checkpoint	-0.2644166	-0.2636514621	0.00076513789999999
Amplification of signal from the kinetochores	-0.2604336606	-0.2596735	0.000760160600000004
Amplification of signal from unattached kinetochores via a MAD2 inhibitory signal	-0.2604336606	-0.2596735	0.000760160600000004
FMO oxidises nucleophiles	0.1498395642	0.1505858	0.000746235799999995
Vitamins	0.575880566	0.576624	0.000743433999999987
Nephrin family interactions	-0.1572766944	-0.1565609	0.000715794399999997
Tachykinin receptors bind tachykinins	-0.2766344	-0.2759301254	0.000704274599999999
Dopamine Neurotransmitter Release Cycle	-0.09816157	-0.0974602661	0.000701303900000005
APC/C:Cdc20 mediated degradation of mitotic proteins	-0.2662443	-0.2655593058	0.000684994200000011
The fatty acid cycling model	0.5617531901	0.5623762	0.000623009899999971
Leukotriene receptors	0.5407897574	0.5414117	0.000621942600000036
tRNA processing	-0.3126807	-0.3120788995	0.000601800499999972
Basigin interactions	-0.1895200968	-0.1889245	0.000595596800000014
Unwinding of DNA	-0.1232646	-0.1226966083	0.000567991700000006
Mitochondrial ABC transporters	0.6547333767	0.6552935	0.000560123299999993
CYP2E1 reactions	0.6894211574	0.6899459	0.000524742600000017
Rhesus blood group biosynthesis	0.7732189482	0.7737411	0.000522151799999926
Methylation of MeSeH for excretion	0.0534914951	0.05393912	0.000447624899999999
Activation of Na-permeable kainate receptors	0.7470346885	0.7474823	0.000447611500000056
Tandem pore domain halothane-inhibited K+ channel (THIK)	0.8409667313	0.8414143	0.000447568699999956
Intestinal lipid absorption	0.7493659555	0.7498135	0.000447544500000063
Cell death signalling via NRAGE, NRIF and NADE	-0.2493005	-0.2488629238	0.000437576200000012
TRAF6 mediated NF-kB activation	-0.2391755	-0.238750255	0.000425245000000019
TWIK related potassium channel (TREK)	0.6113654045	0.6117461	0.000380695499999972
Cyclin D associated events in G1	-0.2234769723	-0.223157	0.000319972299999999
G1 Phase	-0.2234769723	-0.223157	0.000319972299999999
COX reactions	0.4259604625	0.4262589	0.000298437499999971
Oleoyl-phe metabolism	0.9194390571	0.9197374	0.000298342900000081
Alanine metabolism	0.4329404744	0.4332388	0.000298325599999982
Protein ubiquitination	-0.285155195	-0.284857	0.000298194999999946
Josephin domain DUBs	-0.2572252	-0.2569697535	0.000255446499999978
ATP sensitive Potassium channels	0.6416985855	0.6419305	0.00023191449999993
Conjugation of phenylacetate with glutamine	0.6790510295	0.6792748	0.000223770499999998
Degradation of GABA	0.5967176427	0.5969414	0.000223757299999905
Pentose phosphate pathway	-0.2650901	-0.2648690591	0.000221040899999969
SDK interactions	0.439978932	0.4401977	0.000218768000000036
Hydrolysis of LPE	-0.2669816572	-0.26677	0.000211657199999993
Negative regulation of NMDA receptor-mediated neuronal transmission	0.0122266692	0.01243131	0.000204640799999999
TWIK-related alkaline pH activated K+ channel (TALK)	0.9562882292	0.9564374	0.000149170799999987
