# Supplementary material for: Exploring hub genes related to adipocytokines in keloids: a combined analysis integrating single-cell, Mendelian randomization and bulk transcriptome data with experimental verification
Source: Front Mol Biosci. 2026 Mar 11;13:1740876. doi: 10.3389/fmolb.2026.1740876 (PMC13012983; doi:10.3389/fmolb.2026.1740876)
Supplement: Supplementary file 1 [file Supplementaryfile1.zip › Supplementary Table 20.csv]

	TF
1	IKZF1_extended (495g)
2	HMGA1 (393g)
3	NFATC2_extended (904g)
4	PHLDA2 (716g)
5	HLX (599g)
6	FOSL1_extended (631g)
7	FOSL1 (282g)
8	CEBPA_extended (210g)
9	CEBPA (86g)
10	IRF6 (22g)
11	KLF5_extended (563g)
12	KLF5 (522g)
13	TP63_extended (179g)
14	TP63 (129g)
15	GATA3_extended (75g)
16	GATA3 (47g)
17	EGR1_extended (34g)
18	EGR1 (17g)
19	FOS_extended (365g)
20	FOS (151g)
21	JUN_extended (346g)
22	JUNB_extended (222g)
23	ATF3_extended (397g)
24	ATF3 (40g)
25	CEBPB_extended (259g)
26	NFKB1_extended (641g)
27	MYC_extended (202g)
28	REL_extended (644g)
29	REL (610g)
30	BATF_extended (245g)
31	JUNB (130g)
